# Supplementary material for: p16-dependent increase of PD-L1 stability regulates immunosurveillance of senescent cells
Source: Nat Cell Biol. 2024 Aug 5;26(8):1336–45. doi: 10.1038/s41556-024-01465-0 (PMC11321988; doi:10.1038/s41556-024-01465-0)
Supplement: Supplementary file 3 — List of mass cytometry antibodies. [file 41556_2024_1465_MOESM3_ESM.xlsx]

## Sheet: Sheet1
Table 1. List of mass cytometry antibodies
	Antibodies	Source	Catalog number
1	EpCAM (clone G8.8)	Fluidigm	3165014B, 3166014B
2	CD45 (clone 30-F11)	Fluidigm	3089005B, 3175010B
3	CD47 (clone miap301)	Biolegend	127502
4	CD140a (clone APA5)	Fluidigm	3148018B
5	PDL1 (clone 10F.9G2)	Fluidigm	3153016B
6	MHCI (clone 28-14-8)	Fluidigm	3144016B
7	CD48 (clone HM48-1)	Fluidigm	3154004B
8	Rae-1 (clone 186107)	R&D Systems	MAB17582
9	CD1D (clone 1B1)	Fluidigm	3162020B
10	CD54 (clone YN1/1.7.4)	Fluidigm	3163020B
11	Ly-6A/E (SCA1) (clone D7)	Fluidigm	3164005B
12	CD31 (clone 390)	Invitrogen,	14-0311-81, 3165013B
		Fluidigm
13	Podoplanin (clone 8.1.1)	Biolegend	127402
14	MHCII (clone M5/114.15.2)	Fluidigm	3174003B, 3209006B
15	CD95 (clone SA367H8)	Biolegend	152602
16	SPB	Abcam	ab40876
17	Cleaved Caspase 3 (clone D3E9)	Fluidigm	3142004A
18	p53 (clone 7F5)	Fluidigm	3143018A
19	SPC	Abcam	ab170699
20	pH2AX (clone JBW301)	Fluidigm	3147016A
21	pp65 (clone 93H1)	Cell Signalling Technology	cst-3033
22	pRb (clone J112-906)	Fluidigm	3150013A
23	HOPX (clone aa22-54)	LSBio	C356657-400
24	CC10 (clone E-11)	Santa Cruz Biotechnoloy	sc-365992
25	pp38 (clone D3F9)	Fluidigm	3156002A
26	p21 (clone F-5)	Santa Cruz Biotechnoloy	sc-6246
27	pERK1/2 (clone D1314.4E)	Fluidigm	3167005A
28	Ki67 (clone Ki-67, B56)	Fluidigm	3168001B, 3161007B
29	p16 (clone 2D9A12)	Abcam	ab54210
30	BCL-XL (clone 54H6)	Cell Signalling Technology	cst-2764
31	CD140b (clone APB5)	Biolegend	136002
32	CD90.2 (clone 30-H12)	Biolegend	105333
33	Krt8 (clone AE3)	Milipore	MAB1611
34	Krt14 (clone LL002)	Novus Biologicals	NBP2-34675
35	Muc5AC (clone 45M1)	Novus Biologicals	NBP2-32732
36	Axin 2	Abcam	ab32197
37	Krt5 (clone EP1601Y)	Abcam	ab52635
38	CD185 (clone L138D7)	Fluidigm	3142015B
39	CD69 (clone H1.2F3)	Fluidigm	3145005B
40	CD152 (clone UC10-4B9)	Fluidigm	3154008B
41	IRF4 (clone 3E4)	Fluidigm	3155014B
42	Foxp3 (clone FJK-16s)	Fluidigm	3158003A
43	Rorgt (clone B2D)	Fluidigm	3159019B
44	Tbet (clone 4B10)	Fluidigm	3161014B
45	BCL-6 (clone K112-91)	Fluidigm	3163012B
46	Gata3 (clone TWAJ)	Fluidigm	3167007A
47	CD8 (clone 53-6.7)	Fluidigm	3168003B
48	TCR-gd (clone UC7-13D5)	Biolegend	107515
49	CD44 (clone IM7)	Fluidigm	3171003B
50	CD4 (clone RM4-5)	Fluidigm	3172003B, 3145002B
51	TCR-b (clone H57-597)	Biolegend	109253
52	CD223/LAG3 (clone C9B7W)	Fluidigm	3174019B
53	CD25 (clone 3C7)	Biolegend	101925,
		Fluidigm	3151007B
54	CD278/ICOS (clone 7E.17G9)	Fluidigm	3176014B
55	Ly-6G/C (clone 1A8)	Fluidigm	3141008B
56	CD11c (clone N418)	Fluidigm	3142003
57	CD11b (clone M1/70)	Fluidigm	3143015B
58	SiglecF (clone E50-2440)	BD Biosciences	552125
69	CD19 (clone 6D5)	Fluidigm	3149002B
60	CD24 (clone M1/69)	Fluidigm	3150009B
61	Ly6C (clone HK1.4)	Fluidigm	3162014B
62	NKp46 (clone 29A1.4)	Fluidigm	3167008B
63	ICOSL (clone HK5.3)	Biolegend	107411
64	TCR-β (clone H57-597)	Biolegend	109235
65	CD103 (clone 2E7)	Biolegend	121402
66	CD62L (clone MEL-14)	Fluidigm	3164003B
67	CD64 (clone X54-5/7.1)	Fluidigm	3151012B
68	CD279/PD1 (clone RMP1-30)	Biolegend	109113
69	B220 (RA3-6B2)	Fluidigm	3160012B
70	NK1.1 (clone PK136)	Fluidigm	3170002B
