# Supplementary material for: p16-dependent increase of PD-L1 stability regulates immunosurveillance of senescent cells
Source: Nat Cell Biol. 2024 Aug 5;26(8):1336–45. doi: 10.1038/s41556-024-01465-0 (PMC11321988; doi:10.1038/s41556-024-01465-0)
Supplement: Supplementary file 4 — Statistical source data. [file 41556_2024_1465_MOESM4_ESM.xlsx]

## Sheet: Fig.1 source data
Fig. 1A-B
Sample	% of NK cells Fin in CD45+CD31-EpCAM-	% of Eosinophils Fin in CD45+CD31-EpCAM-	% of CD4 Fin in CD45+CD31-EpCAM-	% of Neutrophils Fin in CD45+CD31-EpCAM-	% of Alveolar Macrophages Fin in CD45+CD31-EpCAM-	% of CD8a Fin in CD45+CD31-EpCAM-	% of Other Fin in CD45+CD31-EpCAM-	% of IM Fin in CD45+CD31-EpCAM-	% of CD11bCD11c Myeloid
Old_1	3.022	1.376	8.386	24.758	5.484	2.864	3.966	1.402	48.742
Old_2	0.78	0.536	6.428	14.07	6.42	10.472	20.406	1.506	39.382
Old_3	1.234	1.852	15.51	26.004	5.542	5.75	12.886	0.896	30.326
Old_4	1.64	1.75	12.194	11.016	13.458	6.498	20.666	2.274	30.504
Young_1	4.216	0.54	13.8	4.996	3.48	13.888	34.902	1.676	22.502
Young_2	3.9	2.204	11.85	7.598	3.616	10.084	38.628	1.24	20.88
Young_3	5.916	4.888	7.732	11.598	3.34	10.102	30.996	0.538	24.89
Young_4	4.538	4.39	13.246	9.114	3.564	15.55	30.434	0.508	18.656
Test name	Mann-Whitney test		Young vs Old
		P value
AM		0.028571
Myeloid cells		0.028571
Fig. 1C
	p16	p21	P-p38	P-p65	H2AX	BCL-XL	MHCI
AM	0.138139	0.387863	0.225412	0.218896	0.024258	0.158953	0.309147
IM	0.417427	0.293289	0.061633	-0.0919445	-0.0118794	0.135298	-0.0486428
NK cells	0.213824	0.0752992	-0.153689	0.351175	-0.361884	0.0857324	0.0417589
Eosinophils	-0.265439	-0.220625	-0.184517	-0.268681	-0.50275	-0.255757	0.0246715
Neutrophils	-0.0902068	-0.319871	-0.211599	-0.193127	-0.236511	-0.207845	-0.0728825
CD4	0.234399	0.0172072	0.0518941	-0.20618	-0.0960606	0.0539431	0.045788
CD8a	0.16898	0.129258	-0.0194467	-0.287047	0.108365	0.170647	0.639911
Myeloid cells	-0.0174432	-0.0399483	-0.213978	-0.149505	-0.284916	-0.00809382	0.273707
Fig. 1D										Mann-Whitney test young vs Old
	Young 1	Young 2	Young 3	Young 4	Old 1	Old 2	Old 3	Old 4			P value
CD11b CD11c	8.9807	6.71753	5.20583	4.42609	7.85919	5.68614	6.29801	9.25184		CD11b CD11c	0.485714
CD8	4.25528	4.67734	3.95291	3.17618	4.55941	8.9047	4.62701	4.50492		CD8	0.2
CD4	3.48349	4.99616	3.59541	2.77021	2.63213	6.71019	4.70592	4.47702		CD4	0.685714
Neutrophils	0.479229	1.14789	0.754756	0.792866	1.08408	1.69679	0.709428	1.74241		Neutrophils	0.342857
Eosinophils	0.548604	0.747583	0.872708	0.874381	1.36514	4.1003	0.908412	2.82015		Eosinophils	0.028571
NK	3.85276	4.01278	3.75434	3.28391	3.78413	6.8586	4.11007	7.64382		NK	0.114286
IM	18.4755	62.369	14.8888	44.9481	24.3839	58.7082	89.1863	134.955		IM	0.2
AM	177.3	300.378	167.56	191.416	245.453	353.688	340.289	433.22		AM	0.057143
Fig. 1E
Young 10% low	58.5041	79.9453	58.3744	55.984
Young 10% high	210.013	340.629	171.207	209.794
Old 10% low	81.6263	105.693	130.714	139.392
Old 10% high	267.3	430.912	381.559	465.131
Comparison		p-Value
Young 10% low	Young 10% high	0.014
Old 10% low	Old 10% high	0.014
Young 10% low	Old 10% low	0.014
Young 10% high	Old 10% high	0.0384
Fig. 1F
p16 exp	PDL1 old exp	PDL1 old std	PDL1 young exp	PDL1 young std
1	342.089	2.51723	192.787	2.31828
1.25893	383.41	8.22477	208.807	7.62019
1.58489	388.797	7.76253	211.888	8.41817
1.99526	390.985	8.01606	228.598	8.18667
2.51189	397.4	8.40016	234.673	9.02912
3.16228	402.275	9.34261	239.64	10.0259
3.98107	414.853	10.3969	244.689	10.355
5.01187	388.906	10.7024	261.098	12.3471
6.30957	406.745	14.0635	253.646	13.8315
7.94328	414.284	17.2967	236.76	18.6297
10	457.416	27.3422	268.56	21.3331
12.5892	458.234	36.8251
Fig. 1G
Marker	Young FC 10% hi p16 /10% low p16	std	Old FC 10% hi p16 /10% low p16	std
MHCI	3.60538	0.0976867	3.66026	0.0679728
p-H2AX	1.8327	0.165656	2.20987	0.294751
p65	2.07139	0.380273	2.15651	0.254344
CD64	1.92628	0.0669536	2.03552	0.0492471
PL1	2.35684	0.0787695	2.33197	0.0503329
p21	3.31948	0.350582	3.52948	0.26861
p38	1.35673	0.368748	1.51961	0.239325
BCL-XL	3.22659	0.139905	3.31927	0.107093
MHCII	1.87044	0.107044	1.8384	0.0686849
Fig. 1H
Young 10% low	2.42969	0.508325	0.115558	0	0	0	0	0	0
Young 10% high	3.99041	2.06421	2.22631	1.73428	2.0795	2.35871	2.10827	2.45617	1.74204
Old 10% low	4.29353	0.239957	0.219366	0.192504	3.24289	0.313684	0	0.763298
Old 10% high	5.02388	4.87203	5.24484	3.50711	11.9199	8.44954	4.31921	9.18672
Comparison		p-Value
Young 10% low	Young 10% high	0.00223
Old 10% low	Old 10% high	0.000939
Young 10% low	Old 10% low	0.0321
Young 10% high	Old 10% high	0.000636
Fig. 1I
p16 exp	PDL1 old exp	PDL1 old std	PDL1 young exp	PDL1 young std
1	2.1521	0.0296175	5.81359	0.063004
1.25893	2.22948	0.0668575	5.74299	0.193524
1.58489	2.23206	0.0624307	5.4776	0.127576
1.99526	2.12959	0.0473111	5.65646	0.145196
2.51189	2.16769	0.0495757	5.81491	0.128125
3.16228	2.0614	0.0391562	5.68716	0.129814
3.98107	2.20447	0.0500172	5.82677	0.165912
5.01187	2.13383	0.0431653	5.54256	0.120316
6.30957	2.11884	0.0457402	5.70928	0.139966
7.94328	2.12344	0.0563011	5.86841	0.185247
10	2.26335	0.0578625	6.22111	0.248216
12.5893	2.39691	0.0659009	6.51633	0.322034
15.8489	2.71455	0.103789	7.1495	0.470536
19.9526	3.09732	0.158867	7.24985	0.477473
25.1189	3.9976	0.430336	8.80261	0.847248
31.6228	4.18194	0.551376	8.0701	1.0027
39.8107	4.65379	1.10891	13.5995	3.34437
50.1187	7.00064	1.37958	8.46609	2.05816
Fig. 1J
Marker	Young FC 10% hi p16 /10% low p16	Old FC 10% hi p16 /10% low p16
p53	7.91815	6.93267
MHCI	1.01274	3.50689
pH2AX	2.11165	2.03992
pp65	3.18921	3.59261
PL1	0.810834	1.76876
p38	4.81406	4.87998
p21	3.19303	3.69121
CD54	3.11129	1.06182
MHCII	2.86731	0.929882
