# Supplementary material for: p16-dependent increase of PD-L1 stability regulates immunosurveillance of senescent cells
Source: Nat Cell Biol. 2024 Aug 5;26(8):1336–45. doi: 10.1038/s41556-024-01465-0 (PMC11321988; doi:10.1038/s41556-024-01465-0)
Supplement: Supplementary file 5 — Statistical source data. [file 41556_2024_1465_MOESM5_ESM.xlsx]

## Sheet: Fig2B-L
Fig. 2B
	FC	q.5%	q99%		P-val <10^(-30) for all comparisons
Cluster 1	1.42592	-0.137411	0.163643
Cluster 2	0.831657	-0.0739548	0.109097
Cluster 3	0.927902	-0.0560649	0.062094
Fig. 2C
*to regenerate source numerical data for this panel upload FCS files and run code submitted in the notebook at AlonLabWIS github
all p-values < 10^(-30)
Fig. 2D
Marker	Effect Size	-Log10(P-val)
CD45	-0.517343	802.557
SPB	0.652424	522.338
SPC	0.918953	744.779
CD140	-0.0742588	106.645
HOPX	0.352792	820.74
CC10	0.790681	977.87
Krt8	0.764573	847.132
Krt5	0.390861	867.141
Muc5AC	0.153046	216.489
CD31	-0.209328	916.122
EpCam	0.958949	805.594
podoplanin	0.491119	671.389
Krt14	0.523769	967.446
CC3	0.242263	652.06
p53	0.256815	604.19
MHCI	0.0347126	28.6959
gH2AX	-0.0973635	182.73
p65	0.269277	278.489
pRB	0.69398	732.03
PDL1	-0.241266	851.575
p38	0.191711	169.199
p21	0.512417	726.344
Ki67	-0.408866	915.015
CD54	0.673075	946.719
Sca1	-0.0354955	24.7979
Axin	0.729979	921.183
p16	0.325828	626.063
CD44	-0.220954	669.766
ICOSL	-0.117298	29.7804
MHCII	0.685162	630.203
Fig. 2E
*to regenerate source numerical data for this panel upload FCS files and run code submitted in the notebook at AlonLabWIS github
all p-values < 10^(-30)
Fig. 2G
		AM		IM
	Biol. Rep./Treatmnet	Ctrl	Infl	Ctrl	Infl		Mann-Whitney test
	1	0.096	7.718	4.124	15.896		AM (Ctrl vs Infl)	** p-value=0.0055
	2	0.142	12.018	5.282	11.612		IM (Ctrl vs Infl)	** p-value=0.0023
	3	0.428	28.188	3.484	26.658
	4	0.592	5.14	3.718	6.938
	5	0.876	3.264	6.118	10.08
	6	0.512	2.762	4.328	9.888
	7		0.208		4.6
Fig. 2H
	AM	IM	NK cells	Eosinophils	Neutrophils	CD4	CD8a	B cells	Myeloid cells
p16	0.946205	0.742423	-0.12512	0.0846296	-0.504793	-0.154189	-0.543628	0.0185319	-0.101775
p21	0.159872	0.353977	-0.516746	-0.371526	-0.349882	-0.540198	-0.344483	-0.568859	-0.4028
p38	0.439398	0.0202744	-0.243587	-0.228089	0.424627	-0.185773	-0.0962044	-0.0110064	0.257787
MHCI	1.68658	1.09886	-0.108049	-0.254877	-0.33426	-0.0225793	-0.0450577	-0.139068	-0.14017
Fig. 2I																Mann-Whitney test Ctrl vs Infl
	Ctrl_1	Ctrl_2	Ctrl_3	Ctrl_4	Ctrl_5	Ctrl_6	Ctrl_7	Infl_1	Infl_2	Infl_3	Infl_4	Infl_5	Infl_6	Infl_7
CD11b CD11c	20.0957	17.7704	20.6388	19.6279	11.4616	10.0283	16.5098	16.5324	21.927	16.0421	18.6085	15.964	34.9269	23.1547		CD11b CD11c	0.382867
B cells	10.602	7.83245	13.0551	11.1736	5.43544	4.85845	15.3754	9.9959	9.59019	6.9161	11.1839	8.08819	19.7972	12.8887		B cells	0.710373
CD8	11.4418	9.77809	13.0788	13.2069	6.28833	5.27781	13.1364	10.9646	11.7889	7.90623	14.3025	9.6928	37.6373	16.1867		CD8	0.382867
CD4	10.1209	8.24952	10.4292	10.9217	5.96381	4.56894	12.2842	10.2105	11.1442	8.55627	11.0896	8.06279	17.8236	13.1146		CD4	0.208625
Neutrophils	1.61972	1.23134	2.25258	1.30172	0.907783	0.826241	5.00767	19.9305	25.6451	28.3058	30.4204	11.0904	32.3311	19.9265		Neutrophils	0.000583
Eosinophils	12.5187	3.2304	4.5316	2.4377	1.04715	0.898433	17.5736	8.57665	7.73303	6.41691	6.29989	3.58868	29.9709	4.33437		Eosinophils	0.208625
NK	10.8217	9.653	12.7901	11.792	9.0084	8.61111	12.8911	11.6809	9.49806	8.42795	10.8271	9.62593	18.4773	13.9507		NK	0.901515
IM	27.452	98.4421	89.5997	90.1618	70.2707	71.4596	64.7254	50.8995	237.714	296.571	504.002	331.928	685.675	523.873		IM	0.017483
AM	222.877	406.867	468.552	453.507	118.758	152.751	362.049	649.406	809.24	765.597	1022.19	767.446	1083.31	1137.58		AM	0.000583
Fig. 2J
p16 means		treatment/Biol. Rep
AM	IM
1.14927	1.40438	Ctrl_1
1.51751	1.02212	Ctrl_2
1.11869	1.60022	Ctrl_3
1.35315	0.837521	Ctrl_4
0.847492	0.930913	Ctrl_5
0.666513	1.31077	Ctrl_6
6.03247	4.86443	Infl_1
6.27385	3.94366	Infl_2
1.39512	1.1177	Infl_3
1.68549	1.86911	Infl_4
5.67502	4.1074	Infl_5
3.59714	2.2292	Infl_6
4.43427	2.43915	Infl_7
PDL1 means
AM	IM
118.758	70.2707	Ctrl_1
152.751	71.4596	Ctrl_2
222.877	27.452	Ctrl_3
406.867	98.4421	Ctrl_4
468.552	89.5997	Ctrl_5
453.507	90.1618	Ctrl_6
1022.19	504.002	Infl_1
767.446	331.928	Infl_2
1083.31	685.675	Infl_3
1137.58	523.873	Infl_4
809.24	237.714	Infl_5
765.597	296.571	Infl_6
649.406	50.8995	Infl_7
Fig. 2K
p16 exp	PDL1 PBS exp	PDL1 PBS std	PDL1 LPS exp	PDL1 LPS std
1	363.328	8.24497	979.533	4.2489
1.41254	409.491	19.9156	998.932	10.2813
1.99526	401.963	21.6293	977.113	8.78611
2.81838	456.036	25.3441	982.177	8.74552
3.98107	407.66	18.9919	963.421	8.63359
5.62341	414.482	25.4124	947.105	8.83177
7.94328	455.64	43.7271	955.492	9.91329
11.2202	465.599	42.3034	1021.59	11.175
15.8489	NA	NA	1056.78	13.555
22.3872	NA	NA	1051.16	17.4006
31.6228	NA	NA	1133.39	26.577
44.6684	NA	NA	1313.32	62.604
63.0957	NA	NA	1242.19	156.752
Fig. 2L
Ctrl 10% low	Ctrl 10% high	Infl 10% low	Infl 10% high		Comparison		p-Value
0.992366	342.028	526.399	1123.8		CTRL 10% low	CTRL 10% high	0.003
2.80998	446.964	462.234	887.22		Infl 10% low	Infl 10% high	0.0014
180.255	510.717	519.735	1209.62		CTRL 10% low	Infl 10% low	0.00813
164.909	459.476	528.538	1261.84		CTRL 10% high	Infl 10% high	0.00341
0	342.381	268.287	971.137
0	285.814	284.598	968.621
		62.5326	809.248
