# Supplementary material for: p16-dependent increase of PD-L1 stability regulates immunosurveillance of senescent cells
Source: Nat Cell Biol. 2024 Aug 5;26(8):1336–45. doi: 10.1038/s41556-024-01465-0 (PMC11321988; doi:10.1038/s41556-024-01465-0)
Supplement: Supplementary file 6 — Statistical source data. [file 41556_2024_1465_MOESM6_ESM.xlsx]

## Sheet: Fig 3A
Fig. 3A
Biol. Rep./Treatment	Ctrl	D-Sen			t test Ctrl (Gr) vs D-Sen
1	29.5	250			**** p-value <0.0001
2	24.3	300
3	32.1	261
4	41.1
Fig. 3B
					Anova "Dunnett's T3 multiple comparisons test"
Biol. Rep./Treatment	Ctrl	RIS	D-Sen			Summary	Adjusted P Value
1	325	602	1727		Control vs. RIS	*	0.0225
2	426	530.4	2324		Control vs. DIS	**	0.0041
3	281	440.6	1935		RIS vs. D-Sen	**	0.0059
4	321	561.8	2406
5	368.5
6	377.9
7	379.6
8	351.8
Fig. 3C
	all/live | Median (Briliant V 785-A :: PDL1)
CCl206_Dox_s1_032.fcs		174
CCl206_Dox_s2_034.fcs		203
CCl206_Dox_s3_036.fcs		178
CCl206_Dox_s4_rep_038.fcs		228
Ccl206_DMSO_s1_024.fcs		126.6
Ccl206_DMSO_s2_026.fcs		120.6
Ccl206_DMSO_s3_028.fcs		125.6
Ccl206_DMSO_s4_030.fcs		130.6
Fig. 3D
PD-L1 intensity (MFI)
Biol.Rep./Treatment	Control	Palbociclib		Paired t test
1	484	772		P value	0.0003
2	614	990		P value summary	***
3	529	740		Significantly different (P < 0.05)?	Yes
4	482	748		One- or two-tailed P value?	Two-tailed
5	637	806		t, df	t=8.748, df=5
6	627	963		Number of pairs	6
Fig. 3E
PD-L1 intensity (MFI)				Paired t test
Biol.Rep./Treatment	Control	Abemaciclib		P value	0.0046
1	804	894		P value summary	**
2	698	810		Significantly different (P < 0.05)?	Yes
3	767	926		One- or two-tailed P value?	Two-tailed
4	893	1099		t, df	t=4.402, df=6
5	820	1299		Number of pairs	7
6	1067	1270
7	489	777
Fig. 3F
PD-L1 intensity (MFI)
Biol.Rep./Treatment	siCntrl	siCDKN2A		Paired t test
1	1665	1266		P value	0.001
2	1424	994		P value summary	**
3	1161	989		Significantly different (P < 0.05)?	Yes
4	2279	1887		One- or two-tailed P value?	Two-tailed
5	3211	2810		t, df	t=5.010, df=8
6	3000	2610		Number of pairs	9
7	3693	3479
8	3807	3163
9	4216	3113
Fig. 3G
PD-L1 level [ug/ul] in CHX treatment
siCtrl_0h	siCtrl_3h	siCDKN2A_0h	siCDKN2A_3h		"Unpaired t test with Welch correction"
165.497	198.247	167.297	155.897		siCtrl vs siCDKN2A 3h
206.597	185.247	188.997	139.347		*pvalue = 0.003101
181.947	187.947	182.897	141.047
Fig. 3L
Cell type\Condition_Biol.Rep	Normal_1	Normal_2	Normal_3	Normal_4	Fibrosis_1	Fibrosis_2	Fibrosis_3	Fibrosis_4	Fibrosis_5	Fibrosis_6	Emphysema_1	Emphysema_2	Emphysema_3	Emphysema_4	Adenocarcinoma_1	Adenocarcinoma_2	Adenocarcinoma_3	Adenocarcinoma_4	Squamous cell carninoma_1	Squamous cell carninoma_2	Squamous cell carninoma_3	Squamous cell carninoma_4	Squamous cell carninoma_5	Squamous cell carninoma_6
p16+	0.615233	0.171728	0.341064	0.136799	4.17757	10.2033	22.8845	8.2606	12.7732	3.99275	6.57033	2.06064	8.01996	0.384299	21.8878	19.7786	11.3554	6.72767	28.5779	27.264	3.02122	18.9367	10.2378	12.2026
PD-L1+	0.073828	0.0180766	0.102319	0.147322	1.3489	2.05238	7.40725	6.77837	13.3267	2.04169	18.0788	1.70739	10.2592	9.47022	6.29263	4.1094	7.25832	15.4466	7.47336	8.21531	39.3633	18.1278	34.0877	14.2994
p16+PD-L1+	0	0	0	0	0.563721	0.586396	3.82868	1.37606	3.97389	0.543815	4.30398	0.471004	4.67324	0.439198	20.2904	32.8854	17.4495	48.215	13.1509	12.4922	36.5044	22.4209	41.9472	10.9579
2-way ANOVA
Dunnett's multiple comparisons test				Summary	Adjusted P Value
p16+
normal vs. fibrosis				ns	0.1677
normal vs. emphysema				ns	0.8855
normal vs. Adenocarcinoma				*	0.0417
normal vs. Squamous cell carcinoma				**	0.0089
PD-L1+
normal vs. fibrosis				ns	0.6662
normal vs. emphysema				ns	0.2508
normal vs. Adenocarcinoma				ns	0.398
normal vs. Squamous cell carcinoma				***	0.001
p16+PD-L1+
normal vs. fibrosis				ns	0.9891
normal vs. emphysema				ns	0.9756
normal vs. Adenocarcinoma				****	<0.0001
normal vs. Squamous cell carcinoma				***	0.0002
