# Supplementary material for: p16-dependent increase of PD-L1 stability regulates immunosurveillance of senescent cells
Source: Nat Cell Biol. 2024 Aug 5;26(8):1336–45. doi: 10.1038/s41556-024-01465-0 (PMC11321988; doi:10.1038/s41556-024-01465-0)
Supplement: Supplementary file 8 — Statistical source data. [file 41556_2024_1465_MOESM8_ESM.xlsx]

## Sheet: Fig 4B 
	pval	padj	log2err	ES	NES	size	leading_edge
GO_ANATOMICAL_STRUCTURE_FORMATION_INVOLVED_IN_MORPHOGENESIS	1e-10	9.79333e-08	NA	0.552161	1.63045	454	Krt8 Ccdc151 Wnt11 Dnah10 Zmynd10 Tbx1 Hspg2 Itga7 Sema3b Nfatc4 Epha2 Dnah6 Stk36 Nrarp Foxj1 Dnah2 Klf5 Ptpru Notch3 Itgb4 St14 Mmp15 Mapk11 Myh14 Dnaaf3 Lama5 Eya2 Ptk7 Erap1 Lamb2 Ephb3 Dnaic2 Itga2b Csrp2 Rsph9 Unc5b Sema4c Nrxn2 Neurl1a Ecscr Fgfr3 Adamts15 Tbx2 Atoh8 Tsku Celsr1 Rsph1 Hnf1b Ephb4 Mok Plxnb1 Lrrc23 B9d1 Egfl7 Nkx2-1 Tekt2 Thy1 Tbx3 Dab2ip Cxcl17 Ccdc113 Sox18 Tjp3 Pear1 Rap…
GO_CELLULAR_COMPONENT_MORPHOGENESIS	1e-10	9.79333e-08	NA	0.55818	1.64619	391	Krt8 Adcy6 Ttc21a Ccdc151 Wnt11 Dnah10 Zmynd10 Cldn4 Srcin1 Sema3b Epha2 Dnah6 Stk36 Foxj1 Dnah2 Ptpru Notch3 Dlg3 St14 Mapk11 Myh14 Dnaaf3 Lama5 Yap1 Cldn3 Lamb2 Kif26a Ephb3 Dnaic2 Itga2b Csrp2 Rsph9 Unc5b Nrxn2 Neurl1a Sema3f Shank3 Fgfr3 Tsku Lrfn4 Celsr1 Rsph1 Dynll2 Ephb4 Ryk Mok Plxnb1 Lrrc23 Nbl1 B9d1 Nkx2-1 Tekt2 Dab2ip Ccdc113 Sipa1l2 Bcl2 Nlgn2 Drc1 Erbb2 Hes1 Apbb1 Wnt7b Sema3g Klf2 A…
GO_CELL_PART_MORPHOGENESIS	1e-10	9.79333e-08	NA	0.597249	1.75894	278	Adcy6 Ttc21a Ccdc151 Dnah10 Zmynd10 Sema3b Epha2 Dnah6 Stk36 Foxj1 Dnah2 Ptpru Notch3 Dlg3 Myh14 Dnaaf3 Lama5 Lamb2 Kif26a Ephb3 Dnaic2 Rsph9 Unc5b Nrxn2 Neurl1a Sema3f Shank3 Fgfr3 Tsku Lrfn4 Celsr1 Rsph1 Dynll2 Ephb4 Ryk Mok Plxnb1 Lrrc23 Nbl1 B9d1 Nkx2-1 Tekt2 Dab2ip Ccdc113 Bcl2 Nlgn2 Drc1 Erbb2 Apbb1 Wnt7b Sema3g Ablim1 Nes Efna1 Nectin2 Ccdc103 Pank2 Ift81 Efnb1 Lrrc43 Sema7a Stxbp1 Ift43 F…
GO_CELL_PROJECTION_ORGANIZATION	1e-10	9.79333e-08	NA	0.531273	1.56916	430	Adcy6 Ccdc78 Ttc21a Ccdc151 Dnah10 Zmynd10 Catip Sema3b Epha2 Dnah6 Stk36 Camsap3 Foxj1 Mns1 Nrtn Dnah2 Klf5 Ptpru Notch3 Dlg3 Myh14 Dnaaf3 Lama5 Lamb2 Kif26a Ephb3 Dnaic2 Itga2b Rsph9 Unc5b Nrxn2 Neurl1a Sema3f Shank3 Hap1 Fgfr3 Tsku Lrfn4 Celsr1 Rsph1 Dynll2 Ephb4 Ryk Mok Plxnb1 Lrrc23 Nbl1 B9d1 Nkx2-1 Tekt2 Dab2ip Spata13 Ccdc113 Tekt4 Bcl2 Nlgn2 Drc1 Erbb2 Fgd2 Hes1 Apbb1 Wnt7b Sema3g Itga3 A…
GO_CILIUM_MORPHOGENESIS	1e-10	9.79333e-08	NA	0.66552	1.90206	109	Ttc21a Ccdc151 Dnah10 Zmynd10 Dnah6 Stk36 Foxj1 Dnah2 Notch3 Dnaaf3 Lama5 Dnaic2 Rsph9 Neurl1a Tsku Celsr1 Rsph1 Dynll2 Mok Lrrc23 B9d1 Tekt2 Ccdc113 Drc1 Ablim1 Ccdc103 Ift81 Lrrc43 Ift43 Fbf1 Drc3 Gsn Ehd2 Ift172 Ahi1 Lrrc32 Dnaaf1 Arl3 Tlr12 Notch4 Rab8b Dnah11 Bbs9 Vill Tmem216 Parva
GO_TUBE_DEVELOPMENT	1e-10	9.79333e-08	NA	0.567127	1.66788	268	Wnt11 Tbx1 Sema3b Nfatc4 Epha2 Nrarp Foxj1 Gata2 Klf5 Notch3 Dlg3 Itgb4 St14 Mmp15 Hoxa5 Lama5 Yap1 Ptk7 Ephb3 Sema4c Fgfr3 Tbx2 Atoh8 Slc23a1 Celsr1 Hnf1b Ephb4 Plxnb1 Lrrc23 Nkx2-1 Cldn18 Tbx3 Dab2ip Sox18 Serpine2 Bcl2 Rasip1 Podxl Gpsm1 Erbb2 Col7a1 Hes1 Wnt7b Sema3g Itga3 Klf2 Csf1 Ccdc103 Lrp5 Adamtsl2 Npnt Lrrc43 Smad6 Loxl1 Rarres2 Fgf1 Pdgfa Col4a1 Ssbp3 Sema3c Smad5 Ift172 Ahi1 Gzf1 Dna…
GO_CARDIOVASCULAR_SYSTEM_DEVELOPMENT	3.99715e-10	2.34873e-07	0.814036	0.525702	1.5504	400	Wnt11 Dnah10 Tbx1 Hspg2 Sema3b Nfatc4 Epha2 Dnah6 Nrarp Foxj1 Dnah2 Id3 Gata2 Klf5 Notch3 Scn5a Mmp15 Mapk11 Myh14 Lama5 Hdac7 Yap1 Ptk7 Erap1 Ephb3 Itga2b Csrp2 Unc5b Gja4 Nrxn2 Ecscr Fgfr3 Adamts15 Tbx2 Ephb4 Plxnb1 Lrrc23 B9d1 Egfl7 Thy1 Tbx3 Dab2ip Cxcl17 Sox18 Rapgef3 Rasip1 Drc1 Kdr Ece1 Prkca Erbb2 Arhgef15 Col7a1 Hes1 Mmrn2 Cldn5 Wnt7b Sema3g Itga3 Pecam1 Tnni3 Zap70 Efna1 Ccdc103 Lrp5 Fg…
GO_CIRCULATORY_SYSTEM_DEVELOPMENT	3.99715e-10	2.34873e-07	0.814036	0.525702	1.5504	400	Wnt11 Dnah10 Tbx1 Hspg2 Sema3b Nfatc4 Epha2 Dnah6 Nrarp Foxj1 Dnah2 Id3 Gata2 Klf5 Notch3 Scn5a Mmp15 Mapk11 Myh14 Lama5 Hdac7 Yap1 Ptk7 Erap1 Ephb3 Itga2b Csrp2 Unc5b Gja4 Nrxn2 Ecscr Fgfr3 Adamts15 Tbx2 Ephb4 Plxnb1 Lrrc23 B9d1 Egfl7 Thy1 Tbx3 Dab2ip Cxcl17 Sox18 Rapgef3 Rasip1 Drc1 Kdr Ece1 Prkca Erbb2 Arhgef15 Col7a1 Hes1 Mmrn2 Cldn5 Wnt7b Sema3g Itga3 Pecam1 Tnni3 Zap70 Efna1 Ccdc103 Lrp5 Fg…
GO_EPITHELIUM_DEVELOPMENT	3.52459e-10	2.34873e-07	0.814036	0.520749	1.53678	411	Wnt11 Krt15 Cldn4 Tbx1 Sema3b Nfatc4 Epha2 Nrarp Atp2c2 Foxj1 Id3 Klf5 Lrrc51 Notch3 Dlg3 St14 Mmp15 Hoxa5 Lama5 Yap1 Cldn3 Ptk7 Lamb2 Ephb3 Elf3 Itga2b Sema4c Gja4 Gstm2 Fgfr3 Tbx2 Celsr1 Hnf1b Ephb4 Pde2a Plxnb1 Lrrc23 Sfn B9d1 Tst Nkx2-1 Tbx3 Sox18 Tjp3 Sipa1l2 Serpine2 Bcl2 Rapgef3 Rasip1 Ces1d Kdr Podxl Gpsm1 Erbb2 Col7a1 Hes1 Wnt7b Sema3g Pecam1 Klf2 Csf1 Mfng Ccnd1 Ccdc103 Tagln Bccip Lrp5…
GO_ORGAN_MORPHOGENESIS	3.0914e-10	2.34873e-07	0.814036	0.537555	1.58515	350	Wnt11 Tbx1 Sema3b Eln Epha2 Foxj1 Id3 Ltf Gata2 Ptpru Notch3 Scn5a Dlg3 Itgb4 Mmp15 Mapk11 Myh14 Hoxa5 Lama5 Yap1 Ptk7 Lamb2 Ephb3 Elf3 Itga2b Shank3 Fgfr3 Adamts15 Tbx2 Tsku Celsr1 Hnf1b Ephb4 Mgp Bcr Pcgf2 Plxnb1 Lrrc23 Hyal1 Aqp1 Aqp5 Nkx2-1 Thy1 Tbx3 Serpinh1 Sox18 Pear1 Bcl2 Bmp1 Erbb2 Mfap2 Col7a1 Hes1 Cldn5 Wnt7b Sema3g Tnni3 Zap70 Ablim1 Csf1 Mfng Efna1 Ccdc103 Ly6d Lrp5 Fgfrl1 Npnt Lrrc4…
GO_CILIUM_ORGANIZATION	5.14637e-10	2.7491e-07	0.801216	0.673571	1.92306	101	Ttc21a Ccdc151 Dnah10 Zmynd10 Catip Dnah6 Stk36 Foxj1 Mns1 Dnah2 Dnaaf3 Lama5 Dnaic2 Rsph9 Neurl1a Tsku Celsr1 Rsph1 Dynll2 Mok Lrrc23 B9d1 Tekt2 Ccdc113 Drc1 Ablim1 Nectin2 Ccdc103 Ift81 Lrrc43 Ift43 Fbf1 Cfap126 Drc3 Ehd2 Ift172 Ahi1 Lrrc32 Dnaaf1 Arl3 Tlr12 Rab8b Dnah11 Bbs9
GO_TUBE_MORPHOGENESIS	8.24227e-10	4.03596e-07	0.801216	0.604968	1.75467	171	Wnt11 Tbx1 Sema3b Nfatc4 Epha2 Nrarp Notch3 Dlg3 St14 Mmp15 Hoxa5 Lama5 Yap1 Ptk7 Ephb3 Sema4c Fgfr3 Tbx2 Atoh8 Celsr1 Hnf1b Ephb4 Plxnb1 Lrrc23 Nkx2-1 Tbx3 Dab2ip Sox18 Bcl2 Rasip1 Podxl Erbb2 Col7a1 Hes1 Sema3g Csf1 Ccdc103 Lrp5 Npnt Lrrc43 Fgf1 Col4a1 Sema3c Ift172 Ahi1 Gzf1 Dnaaf1 Eng Sdc4 Shroom3 Tlr12 Acvrl1 Notch4 Apaf1 Pdgfrb Pml Mtss1 Irx3 Epas1 Fzd1 Deaf1 Dlg4
GO_INTRINSIC_COMPONENT_OF_PLASMA_MEMBRANE	2.25416e-09	1.01888e-06	0.774939	0.500508	1.48079	492	Adcy6 Slc6a9 Slc1a4 Cldn4 Lrrc26 Itga7 Kcnh3 Epha2 Slc16a11 Atp2c2 Tacr1 Kcnk12 Fxyd1 Ptpru Notch3 Scn5a Dlg3 Itgb4 St14 Mmp15 Cadm4 Myh14 Tspan9 Cldn3 Ptk7 P2rx6 Ephb3 Fxyd3 Lrrn4 Il17rc Itga2b Unc5b Gja4 Nrxn2 Clec2i Shank3 Fgfr3 Tsku Slc23a1 Il17re Celsr1 Il2rb Ephb4 Ryk Cldn7 Il17rd Smagp Tnfrsf25 Plxnb1 Pigr St3gal5 Lrrc23 Aqp1 Aqp5 Gpihbp1 Thy1 Slc4a3 Rasgrp2 Dab2ip Tspan18 Pcdh1 Nlgn2 Kdr …
GO_PATTERN_SPECIFICATION_PROCESS	2.55468e-09	1.05838e-06	0.774939	0.591988	1.71547	167	Ttc21a Ccdc151 Dnah10 Tbx1 Sema3b Nfatc4 Dnah6 Nrarp Foxj1 Mns1 Dnah2 Notch3 Hoxa5 Dnaic2 Sema3f Fgfr3 Tbx2 Tsku Celsr1 Hnf1b Pcgf2 Plxnb1 Lrrc23 Nbl1 Nkx2-1 Tbx3 Dab2ip Sox18 Drc1 Erbb2 Col7a1 Hes1 Wnt7b Sema3g Mfng Ccdc103 Lrp5 Efnb1 Lrrc43 Smad6 Smarcd3 Dpcd Drc3 Col4a1 Ssbp3 Sema3c Smad5 Ift172 Ahi1 Lrrc32 Dnaaf1 Eng Shroom3 Tlr12 Notch4
GO_RECEPTOR_ACTIVITY	2.70178e-09	1.05838e-06	0.774939	0.523944	1.5452	353	Gabrp Cldn4 Kcnh3 Epha2 Tacr1 Nr1i2 Cdhr3 Ptpru Notch3 Dlg3 Itgb4 Cadm4 Cldn3 Ptk7 P2rx6 Ephb3 Il17rc Itga2b Unc5b Nrxn2 Clec2i Fgfr3 Tsku Il17re Celsr1 Il2rb Ephb4 Ryk Cldn7 Pgrmc2 Il17rd Smagp Tnfrsf25 Plxnb1 Pigr Lrrc23 Hyal1 Aqp1 B9d1 Adgrl4 Cd3d Nlgn2 Kdr Npr1 Erbb2 Slc22a17 Cry2 Nr1d1 Flt3 Gpr132 Ltbp4 Vipr1 Nectin2 Ncald Lrp5 Hspa2 Fgfrl1 Lrrc43 Mrc2 Tie1 Slc1a5 Pglyrp1 Gpr182 Grik5 Stab1 …
GO_TISSUE_MORPHOGENESIS	3.21979e-09	1.18247e-06	0.774939	0.572171	1.67567	237	Wnt11 Tbx1 Sema3b Nfatc4 Epha2 Nrarp Ptpru Notch3 Dlg3 Itgb4 St14 Mmp15 Myh14 Hoxa5 Lama5 Yap1 Eya2 Ptk7 Ephb3 Itga2b Sema4c Fgfr3 Tbx2 Celsr1 Hnf1b Ephb4 Plxnb1 Lrrc23 Nkx2-1 Thy1 Tbx3 Sox18 Pear1 Bcl2 Rasip1 Podxl Erbb2 Col7a1 Hes1 Wnt7b Sema3g Itga3 Tnni3 Klf2 Csf1 Ccdc103 Lrp5 Npnt Lrrc43 Ccn1 Fgf1 Prkar1b Col4a1 Sema3c Smad5 Ift172 Ahi1 Gzf1 Dnaaf1 Eng Sdc4 Shroom3 Tlr12 Acvrl1 Notch4 Scnn1b…
GO_CELL_MOTILITY	5.10894e-09	1.58001e-06	0.761461	0.501757	1.4821	440	Wnt11 Dnah10 Amotl1 Tbx1 Sema3b Epha2 Dnah6 Foxj1 Nrtn Dnah2 Gata2 Ptpru Notch3 Itgb4 Mmp15 Myh14 Hoxa5 Plekhg5 Lama5 Ptk7 Wwc1 Lamb2 Ephb3 Cd177 Il17rc Itga2b Rsph9 Sema4c Neurl1a Sema3f Spns2 Fgfr3 Tsku Celsr1 Ephb4 Plxnb1 Rasgef1a Nkx2-1 Tekt2 Esam Bcar1 Gipc3 Gipc1 Dab2ip Spata13 Sox18 Tnk2 Ddit4 Gas6 Drc1 Kdr Podxl Prpf40b Erbb2 Pik3r3 Col7a1 Hes1 Wnt7b Sema3g Itga3 Pecam1 Zap70 Efna1 Lrp5 E…
GO_LOCALIZATION_OF_CELL	5.10894e-09	1.58001e-06	0.761461	0.501757	1.4821	440	Wnt11 Dnah10 Amotl1 Tbx1 Sema3b Epha2 Dnah6 Foxj1 Nrtn Dnah2 Gata2 Ptpru Notch3 Itgb4 Mmp15 Myh14 Hoxa5 Plekhg5 Lama5 Ptk7 Wwc1 Lamb2 Ephb3 Cd177 Il17rc Itga2b Rsph9 Sema4c Neurl1a Sema3f Spns2 Fgfr3 Tsku Celsr1 Ephb4 Plxnb1 Rasgef1a Nkx2-1 Tekt2 Esam Bcar1 Gipc3 Gipc1 Dab2ip Spata13 Sox18 Tnk2 Ddit4 Gas6 Drc1 Kdr Podxl Prpf40b Erbb2 Pik3r3 Col7a1 Hes1 Wnt7b Sema3g Itga3 Pecam1 Zap70 Efna1 Lrp5 E…
GO_MORPHOGENESIS_OF_A_BRANCHING_STRUCTURE	5.05105e-09	1.58001e-06	0.761461	0.673074	1.90231	87	Sema3b Nfatc4 Epha2 Nrarp Notch3 Dlg3 St14 Mmp15 Hoxa5 Lama5 Yap1 Ephb3 Fgfr3 Tbx2 Celsr1 Hnf1b Ephb4 Plxnb1 Nkx2-1 Tbx3 Bcl2 Rasip1 Col7a1 Sema3g Csf1 Lrp5 Npnt Fgf1 Col4a1 Rere Sema3c Gzf1 Eng Notch4
GO_MORPHOGENESIS_OF_AN_EPITHELIUM	6.7946e-09	1.99626e-06	0.761461	0.582195	1.69839	192	Wnt11 Sema3b Nfatc4 Epha2 Nrarp Notch3 Dlg3 St14 Mmp15 Hoxa5 Lama5 Yap1 Ptk7 Ephb3 Itga2b Sema4c Fgfr3 Tbx2 Celsr1 Hnf1b Ephb4 Plxnb1 Lrrc23 Nkx2-1 Tbx3 Sox18 Bcl2 Rasip1 Podxl Erbb2 Col7a1 Hes1 Wnt7b Sema3g Klf2 Csf1 Ccdc103 Lrp5 Npnt Lrrc43 Ccn1 Fgf1 Col4a1 Sema3c Ift172 Ahi1 Gzf1 Dnaaf1 Eng Sdc4 Shroom3 Tlr12 Acvrl1 Notch4 Scnn1b Rab8b Apaf1 Pml Carmil2 Mtss1 Irx3 Epas1 Fzd1 Deaf1 Dlg4
GO_NEURON_PROJECTION_MORPHOGENESIS	7.34167e-09	2.05427e-06	0.761461	0.595739	1.72397	164	Adcy6 Sema3b Epha2 Ptpru Notch3 Dlg3 Myh14 Lamb2 Kif26a Ephb3 Unc5b Nrxn2 Sema3f Shank3 Fgfr3 Tsku Lrfn4 Celsr1 Ephb4 Ryk Plxnb1 Lrrc23 Nbl1 Nkx2-1 Dab2ip Bcl2 Nlgn2 Erbb2 Apbb1 Wnt7b Sema3g Efna1 Efnb1 Lrrc43 Sema7a Stxbp1 Dock6 Numbl Clu Klk8 Rere Sema3c Scn1b Tlr12 Cnp Rab3a Notch4 Gpc1 Rab8b Kifc3 Rbfox2 Ldlr L1cam Usp20 Rac3 Dlg4 Prkci
GO_VASCULATURE_DEVELOPMENT	9.37358e-09	2.5036e-06	0.74774	0.542951	1.59632	266	Wnt11 Tbx1 Hspg2 Sema3b Nfatc4 Epha2 Dnah6 Nrarp Dnah2 Klf5 Notch3 Mmp15 Mapk11 Myh14 Lama5 Hdac7 Yap1 Ptk7 Erap1 Ephb3 Itga2b Unc5b Gja4 Nrxn2 Ecscr Fgfr3 Tbx2 Ephb4 Plxnb1 B9d1 Egfl7 Thy1 Tbx3 Dab2ip Cxcl17 Sox18 Rapgef3 Rasip1 Kdr Prkca Arhgef15 Col7a1 Hes1 Mmrn2 Wnt7b Sema3g Pecam1 Tnni3 Zap70 Efna1 Lrp5 Smad6 Loxl1 Tie1 Ccn1 Stab1 Fgf1 Ramp2 Nr4a1 Pdgfa Col4a1 Cdh5 Sema3c Pdgfb Eng Acvrl1 No…
GO_EMBRYONIC_MORPHOGENESIS	1.05372e-08	2.69202e-06	0.74774	0.562981	1.64831	223	Wnt11 Tbx1 Itga7 Epha2 Dnah6 Dnah2 Gata2 Notch3 Dlg3 Itgb4 St14 Mmp15 Hoxa5 Lama5 Yap1 Eya2 Ptk7 Lamb2 Ephb3 Itga2b Sema4c Fgfr3 Tbx2 Atoh8 Celsr1 Hnf1b Ephb4 Bcr Pcgf2 Plxnb1 Lrrc23 Hyal1 B9d1 Tbx3 Sox18 Ece1 Mfap2 Col7a1 Hes1 Wnt7b Itga3 Klf2 Efna1 Ccdc103 Lrp5 Lrrc43 Ccn1 Dusp2 Prkar1b Col4a1 Smad5 Ift172 Ahi1 Hpn Mmp9 Dnaaf1 Eng Sdc4 Shroom3 Tlr12 Notch4 Zfp36l1 Apaf1 Pdgfrb Dnah11 Rac3 Irx3 …
GO_BRANCHING_MORPHOGENESIS_OF_AN_EPITHELIAL_TUBE	1.39069e-08	3.40487e-06	0.74774	0.677119	1.89474	78	Sema3b Nfatc4 Epha2 Nrarp Notch3 Dlg3 Mmp15 Hoxa5 Lama5 Yap1 Ephb3 Fgfr3 Tbx2 Celsr1 Hnf1b Ephb4 Plxnb1 Nkx2-1 Tbx3 Bcl2 Rasip1 Col7a1 Sema3g Csf1 Lrp5 Npnt Fgf1 Col4a1 Sema3c Gzf1 Eng Notch4
GO_BLOOD_VESSEL_MORPHOGENESIS	1.67777e-08	3.94342e-06	0.733762	0.568483	1.66106	203	Wnt11 Tbx1 Hspg2 Sema3b Nfatc4 Epha2 Nrarp Klf5 Notch3 Mmp15 Mapk11 Myh14 Lama5 Hdac7 Yap1 Erap1 Ephb3 Itga2b Unc5b Nrxn2 Ecscr Fgfr3 Tbx2 Ephb4 Plxnb1 Egfl7 Thy1 Tbx3 Dab2ip Cxcl17 Sox18 Rapgef3 Rasip1 Kdr Prkca Col7a1 Hes1 Mmrn2 Wnt7b Sema3g Tnni3 Zap70 Efna1 Lrp5 Tie1 Ccn1 Stab1 Fgf1 Ramp2 Nr4a1 Pdgfa Col4a1 Sema3c Eng Acvrl1 Notch4 Zfp36l1 Pdcd6 Cul9 Pdgfrb Mfge8 Calcrl Adam8 Cd34 Parva Epas1…
GO_CILIARY_PART	1.89344e-08	4.27917e-06	0.733762	0.609059	1.75355	139	Ttc21a Ccdc151 Dnah10 Dnah6 Mns1 Dnah2 Ttll6 Septin5 Ak1 Rgs9 Klc3 Spa17 Dnaic2 Rsph9 Shank3 Gstm2 Tctex1d4 Rsph1 Dynll2 Spef1l Mok Lrrc23 B9d1 Odf3b Wdr34 Drc1 Dnali1 Ccdc103 Ift81 Lrrc43 Ift43 Fbf1 Cfap126 Wdr60 Prkar1b Ehd2 Ift172 Ahi1 Dnaaf1 Tlr12 Spef1 Kifc3 Ambra1 Dnah11 Bbs9 Mark4 Ift22 Tmem216 Kif3b Akt3 Crocc Grk6
GO_CELLULAR_COMPONENT_ASSEMBLY_INVOLVED_IN_MORPHOGENESIS	2.05014e-08	4.4617e-06	0.733762	0.63274	1.81812	120	Krt8 Ccdc151 Dnah10 Zmynd10 Dnah6 Stk36 Foxj1 Dnah2 Myh14 Dnaaf3 Lama5 Dnaic2 Csrp2 Rsph9 Neurl1a Tsku Celsr1 Rsph1 Mok Lrrc23 B9d1 Tekt2 Ccdc113 Drc1 Ablim1 Nectin2 Ccdc103 Ift81 Lrrc43 Fbf1 Drc3 Prkar1b Ehd2 Ift172 Ahi1 Lrrc32 Dnaaf1 Tlr12 Gpc1 Rab8b Pdgfrb Dnah11 Bbs9
GO_CELL_MORPHOGENESIS_INVOLVED_IN_NEURON_DIFFERENTIATION	2.80827e-08	5.69014e-06	0.733762	0.593055	1.71186	154	Adcy6 Sema3b Epha2 Ptpru Notch3 Dlg3 Myh14 Lamb2 Kif26a Ephb3 Unc5b Nrxn2 Sema3f Shank3 Fgfr3 Tsku Lrfn4 Celsr1 Ephb4 Ryk Plxnb1 Lrrc23 Nkx2-1 Bcl2 Nlgn2 Erbb2 Hes1 Apbb1 Wnt7b Sema3g Efna1 Efnb1 Lrrc43 Sema7a Stxbp1 Dock6 Numbl Rere Sema3c Scn1b Tlr12 Cnp Rab3a Notch4 Gpc1 Rab8b Kifc3 Rbfox2 Ldlr L1cam Usp20
GO_HEART_DEVELOPMENT	2.74201e-08	5.69014e-06	0.733762	0.548315	1.60776	242	Wnt11 Dnah10 Tbx1 Sema3b Nfatc4 Epha2 Dnah6 Foxj1 Dnah2 Id3 Gata2 Notch3 Scn5a Myh14 Hdac7 Yap1 Ptk7 Ephb3 Csrp2 Fgfr3 Adamts15 Tbx2 Ephb4 Plxnb1 Lrrc23 Tbx3 Sox18 Drc1 Ece1 Erbb2 Col7a1 Hes1 Cldn5 Itga3 Tnni3 Efna1 Ccdc103 Lrp5 Fgfrl1 Mterf4 Lrrc43 Smad6 Loxl1 Tie1 Ccn1 Smarcd3 Ramp2 Prkar1b Col4a1 Sema3c Smad5 Pdgfb Ift172 Ahi1 Dnaaf1 Eng Tlr12 Notch4 Cep63 Zfp36l1 Pdgfrb Ldlr Dnah11 Calcrl Nsd…
GO_EXTRACELLULAR_SPACE	3.41754e-08	6.69383e-06	0.719513	0.489182	1.44644	475	Bpifb1 Wnt11 Kiss1 Muc5b Wfdc1 Aebp1 C1qtnf4 Hspg2 Sema3b Hspb1 Ltf Dlg3 St14 Wfdc2 Hp Lama5 Prss8 Igfbp3 Clec3b Erap1 Aldh3a1 Lamb2 Ptgis Retnla Scgb3a1 Itga2b Sema4c Igfbp2 Sema3f Adamts15 Msln Tsku Cmtm4 Pigr Lrrc23 Sfn Hyal1 Nbl1 Gpihbp1 Tst Egfl7 Liph Serpinh1 Tnxb Sipa1l2 Serpine2 Gas6 Gpx3 Ces1d Podn Bmp1 Nlgn2 Podxl Muc1 Erbb2 Gnl3 Col7a1 Mmrn2 Ckb Wnt7b Sema3g Selenbp1 Pecam1 Ltbp4 Csf1 …
GO_CELL_MORPHOGENESIS_INVOLVED_IN_DIFFERENTIATION	3.6821e-08	6.8503e-06	0.719513	0.555785	1.62674	217	Adcy6 Wnt11 Cldn4 Srcin1 Sema3b Epha2 Ptpru Notch3 Dlg3 St14 Myh14 Lama5 Cldn3 Lamb2 Kif26a Ephb3 Itga2b Unc5b Nrxn2 Sema3f Shank3 Fgfr3 Tsku Lrfn4 Celsr1 Ephb4 Ryk Plxnb1 Lrrc23 Nkx2-1 Sipa1l2 Bcl2 Nlgn2 Erbb2 Hes1 Apbb1 Wnt7b Sema3g Efna1 Lrp5 Fgfrl1 Efnb1 Lrrc43 Sema7a Stxbp1 Tie1 Dock6 Numbl Fermt2 Rere Sema3c Scn1b Flnb Tlr12 Cnp Rab3a Notch4 Gpc1 Rab8b Kifc3 Cul9 Rbfox2 Ldlr L1cam Usp20 Par…
GO_REGULATION_OF_CELLULAR_COMPONENT_MOVEMENT	3.73059e-08	6.8503e-06	0.719513	0.496644	1.46603	418	Wnt11 Amotl1 Srcin1 Sema3b Hspb1 Epha2 Tacr1 Ptpru Notch3 Scn5a Mmp15 Ttll6 Mapk11 Lama5 Hdac7 Igfbp3 Lamb2 Ephb3 Fam83h Itga2b Unc5b Sema4c Spint2 Sema3f Hap1 Fgfr3 Atoh8 S100a14 Ephb4 Cldn7 Bcr Plxnb1 Lrrc23 Hyal1 Tmem102 Nbl1 Nkx2-1 Thy1 Arap3 Bcar1 Dab2ip Spata13 Serpine2 Bcl2 Rapgef3 Gas6 Podn Ifitm1 Cygb Kdr Podxl Prkca Erbb2 Col7a1 Mmrn2 Wnt7b Sema3g Itga3 Klf2 Csf1 Efna1 Lrp5 Hspa2 Atp2a3…
GO_AXONEME_ASSEMBLY	4.8591e-08	8.65214e-06	0.719513	0.790663	2.05786	34	Ccdc151 Dnah10 Zmynd10 Dnah6 Dnah2 Dnaaf3 Dnaic2 Rsph9 Neurl1a Tsku Rsph1 Lrrc23 Tekt2 Drc1 Ccdc103 Lrrc43 Drc3 Lrrc32 Dnaaf1 Tlr12 Dnah11
GO_CELL_CELL_ADHESION_VIA_PLASMA_MEMBRANE_ADHESION_MOLECULES	9.46743e-08	1.63619e-05	0.704976	0.736129	1.98431	46	Cldn4 Atp2c2 Cdhr3 Ptpru Cadm4 Cldn3 Itga2b Nrxn2 Celsr1 Cldn7 Smagp Esam Cldn18 Pcdh1 Nlgn2 Cldn5 Arvcf Nectin2 Fgfrl1 Clstn1 Nectin4 Cdh5 Ptprf
GO_CILIUM	1.04447e-07	1.75352e-05	0.704976	0.549967	1.60775	212	Adcy6 Ttc21a Ccdc151 Dnah10 Tekt1 Dnah6 Mns1 Dnah2 Ptpru Ttll6 Septin5 Ak1 Cfap45 Rgs9 Klc3 Spa17 Dnaic2 Rsph9 Shank3 Gstm2 Tctex1d4 Tsku Rsph1 Dynll2 Spef1l Mok Lrrc23 B9d1 Tekt2 Odf3b Tekt4 Wdr34 Drc1 Dnali1 Ccdc103 Ift81 Lrrc43 Ift43 Fbf1 Cfap126 Myo5c Drc3 Adcy4 Wdr60 Prkar1b Gas8 Ehd2 Arl2bp Ift172 Ahi1 Lrrc32 Dnaaf1 Arl3 Tlr12 Spef1 Rab8b Kifc3 Ambra1 Dnah11 Bbs9 Mark4 Ift22 Tmem216 Kif3b E…
GO_EXTRACELLULAR_MATRIX	1.47369e-07	2.40539e-05	0.690132	0.609926	1.75189	119	Wnt11 Thsd4 Muc5b Aebp1 Chad Hspg2 Eln Dlg3 Mmp15 Lama5 Clec3b Lamb2 Fgfr3 Adamts15 Mgp Mmp23 Egfl7 Tnxb Serpine2 Crip2 Podn Bmp1 Mfap2 Col7a1 Mmrn2 Wnt7b Ltbp4 Bgn Adamtsl2 Npnt Loxl1 Ccn1 Clu Rarres2 Fgf1 Spn Col4a1 Mmp9 Mfap4 Sftpd Gpc1 Mfge8 L1cam Adamts14 Dlg4 Timp3 Ltbp3 Tinagl1
GO_KIDNEY_EPITHELIUM_DEVELOPMENT	1.74356e-07	2.76896e-05	0.690132	0.718069	1.97391	54	Wnt11 Epha2 Foxj1 Notch3 Dlg3 Lama5 Lamb2 Ephb3 Fgfr3 Hnf1b Ephb4 Bcl2 Podxl Hes1 Wnt7b Pecam1 Npnt Smad6 Fgf1 Smad5 Ahi1 Gzf1 Sdc4 Notch4 Cd34 Mtss1 Irx3 Dlg4 Sdc1
GO_EMBRYO_DEVELOPMENT	2.90182e-07	4.48713e-05	0.674963	0.497045	1.46629	405	Krt8 Wnt11 Tbx1 Itga7 Sema3b Epha2 Dnah6 Nrarp Dnah2 Id3 Gata2 Notch3 Dlg3 Itgb4 St14 Mmp15 Myh14 Hoxa5 Lama5 Yap1 Eya2 Ptk7 Lamb2 Ephb3 Elf3 Itga2b Sema4c Sema3f Fgfr3 Tbx2 Atoh8 Celsr1 Hnf1b Ephb4 Bcr Etnk1 Pcgf2 Plxnb1 Lrrc23 Hyal1 B9d1 Tbx3 Sox18 Tjp3 Kdr Ece1 Erbb2 Mfap2 Col7a1 Hes1 Wnt7b Sema3g Itga3 Usp22 Klf2 Nes Mfng Efna1 Ccdc103 Lrp5 Efnb1 Lrrc43 Smad6 Tie1 Ccn1 Rarres2 Pdgfa Dusp2 Prk…
GO_CALCIUM_ION_BINDING	3.07742e-07	4.63664e-05	0.674963	0.547249	1.59902	203	Dnah10 Hspg2 Ncs1 Efcab12 Dnah6 Atp2c2 Dnah2 Cdhr3 Notch3 Matn4 Mmp15 Syt5 Clec3b Rcn3 Nrxn2 Syt15 Cblc Celsr1 S100a14 Mgp Egfl7 Adgrl4 Rasgrp2 Gas6 Bmp1 Pcdh1 S100a16 Anxa8 C2cd4b Ltbp4 Bgn Ncald Lrp5 Hspa2 Npnt Atp2a3 Myo5c Clstn1 Stab1 Itpr3 Myl6 Gsn Thbd Cdh5 Ehd2 Adgre5 Notch4 Cracr2a Pdcd6 Ldlr Dnah11 Adam8 Vill Plcb3 Nin Myl9 Tpt1 Cdh1 Lpcat1 Pitpnm2 Macf1 Ltbp3 Asph S100a9 Calm3 Eml2
GO_CILIARY_PLASM	3.56781e-07	5.16632e-05	0.674963	0.733976	1.95089	42	Ccdc151 Dnah10 Dnah6 Mns1 Dnah2 Dnaic2 Rsph9 Tctex1d4 Spef1l Lrrc23 Wdr34 Drc1 Dnali1 Ccdc103 Lrrc43 Ift172 Dnaaf1 Tlr12 Spef1 Ambra1 Dnah11
GO_REGULATION_OF_VASCULATURE_DEVELOPMENT	3.60482e-07	5.16632e-05	0.674963	0.586944	1.68961	138	Sema3b Hspb1 Epha2 Gata2 Ptpru Notch3 Hoxa5 Hdac7 Erap1 Ptgis Ephb3 Itga2b Ecscr Ephb4 Plxnb1 Hyal1 Aqp1 Dab2ip Rapgef3 Kdr Prkca Npr1 Erbb2 Col7a1 Mmrn2 Sema3g Klf2 Efna1 Tie1 Stab1 Fgf1 Ramp2 Pdgfa Col4a1 Sema3c Pdgfb Eng Acvrl1 Ppp1r16b Notch4 C4b Pdcd6 C6 Egr1 Cx3cr1 Ppp1r15a Pml Cd34 Epas1 Id1 Jak2 Il1b Plxna1 Emp2 Plxnb2 Lrg1 Itgb7 Sirt3
GO_PROTEINACEOUS_EXTRACELLULAR_MATRIX	4.18043e-07	5.84862e-05	0.674963	0.630585	1.78242	86	Wnt11 Thsd4 Muc5b Chad Hspg2 Eln Dlg3 Mmp15 Lama5 Lamb2 Adamts15 Mgp Mmp23 Tnxb Podn Bmp1 Mfap2 Col7a1 Mmrn2 Wnt7b Ltbp4 Bgn Adamtsl2 Npnt Loxl1 Ccn1 Fgf1 Spn Col4a1 Mmp9 Mfap4 Sftpd Gpc1 L1cam Adamts14 Dlg4 Timp3 Tinagl1 Podnl1
GO_EXTRACELLULAR_STRUCTURE_ORGANIZATION	4.58726e-07	6.26855e-05	0.674963	0.59197	1.70194	128	Thsd4 Muc5b Hspg2 Itga7 Eln Matn4 Itgb4 Mmp15 Lama5 Lamb2 Elf3 Itga2b Adamts15 Serpinh1 Tnxb Gas6 Bmp1 Kdr Mfap2 Col7a1 Itga3 Pecam1 Ltbp4 Bgn Adamtsl2 Npnt Loxl1 Ccn1 P4ha2 Ramp2 Pdgfa Gsn Col4a1 Icam2 Pdgfb Hpn Mmp9 Eng Mfap4 Bcl3 Adam8 Adamts14
GO_AXONEMAL_DYNEIN_COMPLEX_ASSEMBLY	5.02754e-07	6.71405e-05	0.659444	0.803822	2.02396	26	Ccdc151 Dnah10 Zmynd10 Dnah6 Dnah2 Dnaaf3 Dnaic2 Tsku Lrrc23 Tekt2 Drc1 Ccdc103 Lrrc43 Drc3 Lrrc32 Dnaaf1 Tlr12 Dnah11
GO_EPITHELIAL_CELL_DIFFERENTIATION	5.58804e-07	7.29674e-05	0.659444	0.535239	1.56513	215	Wnt11 Cldn4 Tbx1 Epha2 Foxj1 Id3 Klf5 Lrrc51 Notch3 St14 Hoxa5 Lama5 Yap1 Cldn3 Ptk7 Lamb2 Ephb3 Elf3 Gstm2 Fgfr3 Hnf1b Ephb4 Pde2a Sfn B9d1 Tst Nkx2-1 Sox18 Tjp3 Sipa1l2 Bcl2 Rapgef3 Ces1d Podxl Gpsm1 Erbb2 Col7a1 Hes1 Wnt7b Klf2 Tagln Bccip Myo5c Gsn Col4a1 Pdgfb Ptprf Flnb Eng Shroom3 Ivd Acvrl1 Cnn3 Ppp1r16b Notch4 Rdh5 Rab8b Vill Cd34 Mtss1 Rac3 Epas1 Fzd1 Id1 Cdh1 Sdc1 Akt3
GO_CELL_PROJECTION_PART	6.68372e-07	8.53773e-05	0.659444	0.479392	1.41634	466	Adcy6 Ttc21a Ccdc151 Dnah10 Epha2 Dnah6 Mns1 Dnah2 Scn5a Dlg3 Ttll6 Myh14 Septin5 Ak1 Rgs9 Wwc1 P2rx6 Ephb3 Klc3 Spa17 Dnaic2 Itga2b Rsph9 Unc5b Nrxn2 Nrgn Neurl1a Shank3 Slc27a4 Gstm2 Hap1 Tctex1d4 Rsph1 Dynll2 Spef1l Ephb4 Mok Lrrc23 Aqp1 B9d1 Thy1 Gipc3 Rasgrp2 Gipc1 Dab2ip Odf3b Spata13 Sipa1l2 Rapgef3 Wdr34 Pcdh1 Nlgn2 Drc1 Podxl Prkca Fgd2 Apbb1 Itga3 Nr1d1 Itpka Dnali1 Kif1b Ccdc103 Eps8l2…
GO_UROGENITAL_SYSTEM_DEVELOPMENT	7.23796e-07	9.04898e-05	0.659444	0.596528	1.71341	119	Wnt11 Epha2 Foxj1 Id3 Gata2 Notch3 Dlg3 Itgb4 Lama5 Lamb2 Ephb3 Itga2b Fgfr3 Adamts15 Hnf1b Ephb4 Bcl2 Podxl Col7a1 Hes1 Wnt7b Itga3 Pecam1 Npnt Smad6 Fgf1 Hyal2 Tns2 Col4a1 Smad5 Pdgfb Ahi1 Gzf1 Sdc4 Arl3 Notch4 Pdgfrb Egr1 Cd34 Mtss1 Irx3 Dlg4 Sdc1 Lzts2
GO_MICROTUBULE_BUNDLE_FORMATION	9.07726e-07	0.000111121	0.659444	0.709354	1.92842	48	Ccdc151 Dnah10 Zmynd10 Dnah6 Dnah2 Ttll6 Dnaaf3 Dnaic2 Rsph9 Neurl1a Tsku Rsph1 Lrrc23 Tekt2 Drc1 Ccdc103 Lrrc43 Drc3 Lrrc32 Dnaaf1 Tlr12 Dnah11 Mark4
GO_CILIUM_MOVEMENT	9.57028e-07	0.00011247	0.643552	0.787993	1.99754	27	Ccdc151 Dnah10 Dnah6 Stk36 Dnah2 Spa17 Dnaic2 Rsph9 Tsku Lrrc23 Ccdc103 Lrrc43 Dpcd Drc3 Lrrc32 Dnaaf1 Tlr12 Dnah11
GO_FORMATION_OF_PRIMARY_GERM_LAYER	9.50675e-07	0.00011247	0.659444	0.698566	1.91828	53	Wnt11 Itga7 Epha2 Itgb4 Mmp15 Eya2 Lamb2 Ephb3 Itga2b Fgfr3 Atoh8 Hnf1b Ephb4 Col7a1 Itga3 Klf2 Dusp2 Prkar1b Col4a1 Smad5 Mmp9
GO_SIGNALING_RECEPTOR_ACTIVITY	1.10487e-06	0.000127299	0.643552	0.516108	1.51951	276	Gabrp Cldn4 Kcnh3 Epha2 Tacr1 Nr1i2 Ptpru Notch3 Cldn3 Ptk7 P2rx6 Ephb3 Il17rc Unc5b Nrxn2 Clec2i Fgfr3 Tsku Il17re Celsr1 Il2rb Ephb4 Ryk Pgrmc2 Il17rd Tnfrsf25 Plxnb1 Pigr Lrrc23 B9d1 Adgrl4 Cd3d Kdr Npr1 Erbb2 Slc22a17 Cry2 Nr1d1 Flt3 Gpr132 Ltbp4 Vipr1 Nectin2 Lrp5 Fgfrl1 Lrrc43 Tie1 Pglyrp1 Gpr182 Grik5 Csf3r Ramp2 Drc3 Nr4a1 Itpr3 Spn Thbd Ptprf Lrrc32 Kcnh4 Dnaaf1 Eng Sdc4 Tnfrsf4 Tlr12 Ac…
GO_CENTRAL_NERVOUS_SYSTEM_DEVELOPMENT	1.36046e-06	0.000153732	0.643552	0.484263	1.42819	400	Ttc21a Dnah10 Tbx1 Sema3b Wdr93 Epha2 Dnah6 Stk36 Foxj1 Dnah2 Id3 Gata2 Notch3 Scn5a Myh14 Septin5 Ccdc85c Lamb2 Ephb3 Itga2b Unc5b Sema4c Nrxn2 Nrgn Neurl1a Sema3f Shank3 Hap1 Fgfr3 Tbx2 Tsku Slc23a1 Celsr1 Dynll2 Hnf1b Ephb4 Ryk Bcr Plxnb1 Lrrc23 Ldhb Aqp1 Nkx2-1 Tbx3 Dab2ip Serpine2 Bcl2 Ddit4 Rapgef3 Pcdh1 Nlgn2 Ece1 Erbb2 Col7a1 Hes1 Ckb Wnt7b Sema3g Nes Ncald Lrp5 Hspa2 Lrrc43 Sema7a Dock6 …
GO_ANGIOGENESIS	1.74741e-06	0.000190144	0.643552	0.552971	1.60321	175	Tbx1 Hspg2 Sema3b Nfatc4 Epha2 Nrarp Klf5 Notch3 Mmp15 Mapk11 Myh14 Lama5 Erap1 Ephb3 Itga2b Unc5b Nrxn2 Ecscr Fgfr3 Ephb4 Plxnb1 Egfl7 Thy1 Dab2ip Cxcl17 Sox18 Rapgef3 Rasip1 Kdr Prkca Col7a1 Mmrn2 Wnt7b Sema3g Zap70 Efna1 Lrp5 Tie1 Ccn1 Stab1 Fgf1 Ramp2 Nr4a1 Pdgfa Col4a1 Sema3c Eng Acvrl1 Notch4 Pdcd6 Pdgfrb Mfge8 Calcrl Adam8 Cd34 Parva Epas1 Id1
GO_EMBRYONIC_ORGAN_MORPHOGENESIS	1.73367e-06	0.000190144	0.643552	0.596079	1.70982	114	Wnt11 Tbx1 Epha2 Gata2 Notch3 Dlg3 Mmp15 Hoxa5 Yap1 Ptk7 Ephb3 Itga2b Fgfr3 Tbx2 Celsr1 Hnf1b Ephb4 Bcr Pcgf2 Lrrc23 Hyal1 Tbx3 Sox18 Mfap2 Col7a1 Hes1 Efna1 Ccdc103 Lrrc43 Col4a1 Ift172 Ahi1 Hpn Dnaaf1 Eng Tlr12 Notch4 Pdgfrb Rac3 Epas1 Fzd1 Dlg4 Chst11
GO_NEPHRON_DEVELOPMENT	2.20102e-06	0.000235149	0.627257	0.689379	1.89137	52	Wnt11 Foxj1 Notch3 Dlg3 Lama5 Lamb2 Hnf1b Bcl2 Podxl Col7a1 Hes1 Wnt7b Itga3 Pecam1 Npnt Fgf1 Col4a1 Pdgfb Ahi1 Gzf1 Notch4 Pdgfrb Egr1 Cd34 Mtss1 Irx3 Dlg4
GO_FOREBRAIN_DEVELOPMENT	2.43698e-06	0.000255709	0.627257	0.544408	1.57759	167	Ttc21a Dnah10 Sema3b Epha2 Dnah6 Dnah2 Gata2 Notch3 Scn5a Myh14 Ccdc85c Lamb2 Ephb3 Nrgn Shank3 Hap1 Fgfr3 Tbx2 Tsku Ephb4 Ryk Plxnb1 Lrrc23 Aqp1 Nkx2-1 Tbx3 Dab2ip Pcdh1 Erbb2 Col7a1 Hes1 Wnt7b Sema3g Lrp5 Lrrc43 Sema7a Dock6 Numbl Dpcd Col4a1 Sema3c Ptprf Tlr12 Cnp Notch4 Apaf1 Ldlr Dnah11 Plcb3 Cx3cr1 Rac3 Chd3 Epas1 Cdh1 Gna11
GO_EMBRYONIC_ORGAN_DEVELOPMENT	2.54323e-06	0.000262176	0.627257	0.549947	1.59576	178	Krt8 Wnt11 Tbx1 Epha2 Id3 Gata2 Notch3 Dlg3 St14 Mmp15 Hoxa5 Yap1 Ptk7 Ephb3 Itga2b Fgfr3 Tbx2 Celsr1 Hnf1b Ephb4 Bcr Pcgf2 Lrrc23 Hyal1 Tbx3 Sox18 Kdr Erbb2 Mfap2 Col7a1 Hes1 Wnt7b Nes Efna1 Ccdc103 Lrrc43 Ccn1 Rarres2 Pdgfa Col4a1 Pdgfb Ift172 Ahi1 Hpn Dnaaf1 Eng Tlr12 Notch4 Zfp36l1 Pdgfrb Rac3 Epas1 Fzd1 Dlg4 Chst11 Akt3
GO_REGULATION_OF_ENDOTHELIAL_CELL_MIGRATION	2.75781e-06	0.000279395	0.627257	0.640817	1.78895	75	Amotl1 Hspb1 Epha2 Ptpru Notch3 Mapk11 Hdac7 Ephb3 Fgfr3 Atoh8 Ephb4 Bcar1 Dab2ip Kdr Prkca Mmrn2 Wnt7b Klf2 Efna1 Tie1 Fgf1 Pdgfb Acvrl1 Ager Notch4 Pdcd6
GO_NEGATIVE_REGULATION_OF_LOCOMOTION	2.96142e-06	0.000294938	0.627257	0.558394	1.6135	158	Wnt11 Sema3b Epha2 Ptpru Notch3 Hdac7 Igfbp3 Ephb3 Sema4c Spint2 Sema3f Ephb4 Bcr Plxnb1 Nbl1 Nkx2-1 Thy1 Arap3 Dab2ip Bcl2 Podn Ifitm1 Cygb Erbb2 Col7a1 Mmrn2 Sema3g Klf2 Lrp5 Sema7a Tie1 Hyal2 Gsn Col4a1 Sema3c Rabgef1 Ifitm3 Eng Acvrl1 Ager Notch4 Dpep1 Plcb3 Cx3cr1 Sema4d Ifitm2
GO_NEURON_DIFFERENTIATION	3.14708e-06	0.000303151	0.627257	0.481075	1.41805	360	Adcy6 Wnt11 Sema3b Epha2 Dnah6 Camsap3 Nrtn Dnah2 Id3 Gata2 Nrbp2 Ptpru Lrrc51 Notch3 Dlg3 Myh14 Hdac7 Lamb2 Kif26a Ephb3 Unc5b Nrxn2 Sema3f Shank3 Fgfr3 Tsku Lrfn4 Celsr1 Dynll2 Ephb4 Ryk Plxnb1 Lrrc23 Nbl1 Nkx2-1 Thy1 Dab2ip Bcl2 Ddit4 Nlgn2 Erbb2 Hes1 Apbb1 Wnt7b Sema3g Efna1 Lrp5 Efnb1 Bloc1s2 Lrrc43 Sema7a Stxbp1 Dock6 Numbl Clu Klk8 Gba2 Rere Sema3c Ehd2 Ptprf Ift172 Ahi1 Scn1b Sdc4 Arl3 Tl…
GO_PLASMA_MEMBRANE_REGION	3.14708e-06	0.000303151	0.627257	0.477052	1.40693	391	Adcy6 Crb3 Gabrp Amotl1 Cldn4 Kiss1 Srcin1 Ncs1 Epha2 Ltf Notch3 Scn5a Dlg3 St14 Hdac7 Cldn3 Rgs9 Wwc1 Ptgis Ephb3 Itga2b Unc5b Sema4c Nrxn2 Igfbp2 Neurl1a Shank3 Slc27a4 Slc23a1 Ephb4 Cldn7 Bcr Pde2a Aqp1 Aqp5 Gpihbp1 Thy1 Cavin1 Rasgrp2 Spata13 Tjp3 Sipa1l2 Pear1 Rapgef3 Nlgn2 Podxl Prkca Muc1 Erbb2 Fgd2 Apbb1 Cldn5 Itga3 Grasp Eps8l2 Ncald Lrp5 Stxbp1 Tie1 Cfap126 Grik5 Clstn1 Hyal2 Plvap Adcy…
GO_BIOLOGICAL_ADHESION	3.56015e-06	0.00033741	0.627257	0.47225	1.39472	432	Cldn4 Srcin1 Itga7 Hspb1 Epha2 Camsap3 Atp2c2 Cdhr3 Ptpru Dlg3 Itgb4 Mmp15 Cadm4 Myh14 Lama5 Pkp3 Cldn3 Ptk7 Lamb2 Ephb3 Itga2b Unc5b Nrxn2 Msln Lat Celsr1 Ephb4 Cldn7 Smagp Lrrc23 Egfl7 Thy1 Esam Bcar1 Cd3d Cldn18 Tnxb Pear1 Bcl2 Cd99l2 Gas6 Pcdh1 Nlgn2 Podxl Prkca Erbb2 Col7a1 Hes1 Cldn5 Wnt7b Itga3 Pecam1 Zap70 Arvcf Mfng Efna1 Nectin2 Ly6d Lrp5 Fgfrl1 Npnt Efnb1 Atp2a3 Lrrc43 Stxbp1 Smad6 Tie…
GO_REGULATION_OF_EPITHELIAL_CELL_MIGRATION	3.86367e-06	0.000360364	0.610527	0.599951	1.71293	105	Amotl1 Sema3b Hspb1 Epha2 Tacr1 Ptpru Notch3 Mapk11 Hdac7 Ephb3 Fgfr3 Atoh8 Ephb4 Hyal1 Bcar1 Dab2ip Kdr Prkca Mmrn2 Wnt7b Sema3g Itga3 Klf2 Efna1 Tie1 Fgf1 Gsn Sema3c Pdgfb Mmp9 Acvrl1 Ager Notch4 Pdcd6 Vill Epas1 Macf1 Akt3
GO_OSSIFICATION	4.35535e-06	0.000393724	0.610527	0.563771	1.62211	141	Wnt11 Epha2 Ltf Mmp15 Hdac7 Igfbp3 Clec3b Ephb3 Fgfr3 Tsku Ephb4 Mgp Plxnb1 Rassf2 Bcl2 Bmp1 Ifitm1 Npr1 Erbb2 Col7a1 Csf1 Bgn Lrp5 Lrrc43 Sema7a Mrc2 Tie1 Ccn1 Drc3 Col4a1 Smad5 Ifitm3 Lrrc32 Mmp9 Dnaaf1 Tlr12 Runx3
GO_REGIONALIZATION	4.3466e-06	0.000393724	0.610527	0.586068	1.68401	120	Ttc21a Tbx1 Sema3b Dnah6 Nrarp Foxj1 Mns1 Dnah2 Notch3 Hoxa5 Sema3f Fgfr3 Tbx2 Celsr1 Hnf1b Pcgf2 Plxnb1 Lrrc23 Nbl1 Nkx2-1 Tbx3 Hes1 Wnt7b Sema3g Mfng Lrp5 Lrrc43 Smad6 Smarcd3 Dpcd Ssbp3 Sema3c Ift172 Ahi1 Dnaaf1 Tlr12 Notch4
GO_NEPHRON_EPITHELIUM_DEVELOPMENT	4.64041e-06	0.000413137	0.610527	0.70895	1.88508	41	Wnt11 Foxj1 Notch3 Dlg3 Lama5 Lamb2 Hnf1b Bcl2 Podxl Hes1 Wnt7b Pecam1 Npnt Fgf1 Ahi1 Gzf1 Notch4 Cd34 Mtss1 Irx3 Dlg4
GO_AMEBOIDAL_TYPE_CELL_MIGRATION	5.07263e-06	0.000444877	0.610527	0.606514	1.71438	86	Wnt11 Amotl1 Tbx1 Sema3b Epha2 Nrtn Myh14 Plekhg5 Lama5 Ephb3 Sema4c Sema3f Ephb4 Plxnb1 Gipc3 Gipc1 Sox18 Kdr Erbb2 Sema3g Lrp5 Efnb1 Sema7a Nr4a1 Fermt2 Sema3c Pml Sema4d Epas1 Id1 Plxna1 Emp2 Plxnb2 Itgb7
GO_CELL_PROJECTION_ASSEMBLY	5.38435e-06	0.000462125	0.610527	0.561	1.61825	150	Ccdc151 Dnah10 Zmynd10 Dnah6 Stk36 Foxj1 Dnah2 Klf5 Myh14 Dnaaf3 Lama5 Dnaic2 Rsph9 Neurl1a Tsku Celsr1 Rsph1 Mok Lrrc23 B9d1 Tekt2 Spata13 Ccdc113 Drc1 Fgd2 Ablim1 Ccdc103 Ift81 Lrrc43 Fbf1 Drc3 Pdgfa Ehd2 Ift172 Ahi1 Lrrc32 Dnaaf1 Tlr12 Rab8b Dnah11 Bbs9 Myo1d Tmem216 Parva Mtss1 Rac3
GO_CELL_SURFACE	5.42658e-06	0.000462125	0.610527	0.492729	1.45177	326	Slc1a4 Itga7 Epha2 Tacr1 Ltf Ptpru Notch3 Scn5a Itgb4 Mmp15 Myh14 Plekhg5 Ephb3 Spa17 Il17rc Dnaic2 Itga2b Unc5b Nrxn2 Clec2i Fgfr3 Adamts15 Msln Tsku Lrfn4 Il2rb Ephb4 Plxnb1 Lrrc23 Tmem102 Gpihbp1 Thy1 Serpine2 Nlgn2 Ece1 Erbb2 Wnt7b Itga3 Fcer2a Nectin2 Bgn Ly6d Lrp5 Hspa2 Mxra8 Lrrc43 Sema7a Mrc2 Tie1 Clstn1 Stab1 Hilpda Clu Hyal2 Ramp2 Drc3 Plvap Pdgfa Fermt2 Vamp5 Spn Thbd Cdh5 Pdgfb Hpn Lr…
GO_SKELETAL_SYSTEM_DEVELOPMENT	6.5457e-06	0.000549465	0.610527	0.528675	1.54377	198	Wnt11 Tbx1 Aebp1 Chad Epha2 Ltf Dlg3 Mmp15 Mapk11 Hoxa5 Hdac7 Ephb3 Spns2 Fgfr3 Adamts15 Tbx2 Tsku Ephb4 Mgp Pcgf2 Plxnb1 Rassf2 Hyal1 Tbx3 Serpinh1 Bmp1 Npr1 Col7a1 Wnt7b Lrp5 Fgfrl1 Lrrc43 Tie1 Ccn1 Hyal2 Drc3 Vkorc1 Col4a1 Smad5 Ift172 Lrrc32 Mmp9 Dnaaf1 Ank Tlr12 Runx3 Igfbp4 Fra10ac1 Pdgfrb Nsd2 Snx19 Sema4d Epas1 Deaf1 Cmklr1 Dlg4 Chst11 Gna11
GO_POSITIVE_REGULATION_OF_LOCOMOTION	7.30168e-06	0.000604291	0.610527	0.512983	1.50427	243	Wnt11 Amotl1 Sema3b Hspb1 Epha2 Tacr1 Notch3 Mmp15 Mapk11 Hdac7 Lamb2 Ephb3 Fam83h Itga2b Sema4c Sema3f Fgfr3 Atoh8 S100a14 Ephb4 Cldn7 Hyal1 Tmem102 Bcar1 Dab2ip Bcl2 Rapgef3 Gas6 Kdr Podxl Prkca Erbb2 Col7a1 Wnt7b Sema3g Itga3 Csf1 Hspa2 Sema7a Tie1 Ccn1 Dock6 Rarres2 Fgf1 Plvap Pdgfa Fermt2 Gsn Col4a1 Fbxo31 Sema3c Pdgfb Mmp9 Phpt1 Ager Notch4 Pdcd6 Pdgfrb Adam8 Vill Ccr7 Myo1d Sema4d Pla2g7 C…
GO_HEAD_DEVELOPMENT	8.26695e-06	0.000674675	0.593325	0.47466	1.39914	360	Ttc21a Dnah10 Tbx1 Sema3b Wdr93 Epha2 Dnah6 Stk36 Foxj1 Dnah2 Gata2 Notch3 Scn5a Myh14 Septin5 Ccdc85c Lamb2 Ephb3 Itga2b Unc5b Sema4c Nrxn2 Nrgn Neurl1a Shank3 Hap1 Fgfr3 Tbx2 Tsku Slc23a1 Dynll2 Hnf1b Ephb4 Ryk Bcr Plxnb1 Lrrc23 Ldhb Aqp1 Nkx2-1 Tbx3 Dab2ip Serpine2 Bcl2 Ddit4 Rapgef3 Pcdh1 Nlgn2 Ece1 Erbb2 Col7a1 Hes1 Ckb Cldn5 Wnt7b Sema3g Nes Ncald Lrp5 Hspa2 Lrrc43 Sema7a Dock6 Numbl Dpcd C…
GO_MESODERM_MORPHOGENESIS	8.43597e-06	0.000679038	0.593325	0.741139	1.92287	33	Wnt11 Epha2 Itgb4 Eya2 Ephb3 Itga2b Fgfr3 Tbx2 Ephb4 Tbx3 Itga3 Klf2 Prkar1b Smad5
GO_MESENCHYME_DEVELOPMENT	8.60357e-06	0.000681024	0.593325	0.63303	1.76168	72	Wnt11 Tbx1 Sema3b Nrtn Notch3 Hoxa5 Lama5 Yap1 Ptk7 Sema4c Sema3f Fgfr3 Tbx2 Tbx3 Bcl2 Erbb2 Hes1 Sema3g Efna1 Lrp5 Efnb1 Sema7a Sema3c Eng Notch4 Zfp36l1 Cul9 Pdgfrb Sema4d Epas1 Dand5 Tspyl1
GO_NEURON_PROJECTION_DEVELOPMENT	8.69244e-06	0.000681024	0.593325	0.508064	1.48973	242	Adcy6 Sema3b Epha2 Camsap3 Nrtn Ptpru Notch3 Dlg3 Myh14 Lamb2 Kif26a Ephb3 Unc5b Nrxn2 Sema3f Shank3 Fgfr3 Tsku Lrfn4 Celsr1 Ephb4 Ryk Plxnb1 Lrrc23 Nbl1 Nkx2-1 Dab2ip Bcl2 Nlgn2 Erbb2 Apbb1 Wnt7b Sema3g Efna1 Efnb1 Bloc1s2 Lrrc43 Sema7a Stxbp1 Dock6 Numbl Clu Klk8 Rere Sema3c Ehd2 Ptprf Scn1b Tlr12 Cnp Rab3a Ager Notch4 Gpc1 Rab8b Kifc3 Rbfox2 Ldlr L1cam Usp20 Rac3 Jak2 Cdh1 Dlg4 Prkci
GO_SPECIFICATION_OF_SYMMETRY	9.23851e-06	0.000714283	0.593325	0.646469	1.79273	65	Ccdc151 Dnah10 Tbx1 Dnah6 Foxj1 Dnah2 Notch3 Dnaic2 Tbx2 Tsku Lrrc23 Nbl1 Tbx3 Sox18 Drc1 Ccdc103 Lrrc43 Dpcd Drc3 Ift172 Ahi1 Lrrc32 Dnaaf1 Eng Tlr12 Notch4 Dnah11 Kif3b Epas1 Dand5
GO_ACTIN_BASED_CELL_PROJECTION	1.02736e-05	0.000771257	0.593325	0.587214	1.67642	104	Adcy6 Srcin1 Arl4d Epha2 Dnah6 Dnah2 Plekhg5 Ephb3 Stard10 Slc27a4 Ephb4 Aqp5 Spata13 Rapgef3 Nlgn2 Podxl Fgd2 Apbb1 Itga3 Dnali1 Tie1 Myo5c Hyal2 Adcy4 Pdgfa Gsn Cnp Palm Dcxr Dpep1 Fra10ac1 Dnah11 Vill Myo1d Tbc1d10c
GO_CELL_CELL_JUNCTION	1.05004e-05	0.000771257	0.593325	0.534894	1.56113	188	Krt8 Crb3 Amotl1 Cldn4 Des Camsap3 Ptpru Scn5a Dlg3 Cadm4 Myh14 Ccdc85c Plekhg5 Pkp3 Cldn3 Ptk7 Stard10 Itga2b Gja4 Lat Cldn7 Smagp Esam Cldn18 Tjp3 Sipa1l2 Pcdh1 Podxl Prkca Cldn5 Zap70 Nectin2 Ccnd1 Fgfrl1 Atp2a3 Ash1l Tie1 Fbf1 Nectin4 Vamp5 Cdh5 Krt80 Ahi1 Scn1b Hpn Shroom3
GO_NEGATIVE_REGULATION_OF_DEVELOPMENTAL_PROCESS	1.04899e-05	0.000771257	0.593325	0.47822	1.41088	375	Adcy6 Wnt11 Tbx1 Chad Trib2 Sema3b Nfatc4 Epha2 Nrarp Foxj1 Id3 Ltf Gata2 Ptpru Notch3 Mapk11 Hoxa5 Hdac7 Yap1 Wwc1 Ephb3 Csrp2 Sema4c Sema3f Ecscr Fgfr3 Tbx2 Tsku Hnf1b Ephb4 Bcr Plxnb1 Lrrc23 Nkx2-1 Thy1 Cldn18 Dtx1 Tbx3 Dab2ip Bcl2 Rapgef3 Gas6 Bmp1 Nlgn2 Npr1 Erbb2 Arhgef15 Col7a1 Hes1 Mmrn2 Wnt7b Sema3g Tmem176a Klf2 Mfng Efna1 Ccnd1 Bgn Lrp5 Lrrc43 Sema7a Tie1 Pglyrp1 Usp2 Riox1 Stab1 Drc3 …
GO_OUTER_DYNEIN_ARM_ASSEMBLY	1.03229e-05	0.000771257	0.593325	0.790496	1.95729	23	Ccdc151 Dnah10 Zmynd10 Dnah6 Dnah2 Dnaic2 Tsku Lrrc23 Ccdc103 Lrrc43 Drc3 Lrrc32 Dnaaf1 Tlr12 Dnah11
GO_CARDIAC_CHAMBER_DEVELOPMENT	1.13203e-05	0.000818395	0.593325	0.599125	1.69349	86	Wnt11 Tbx1 Sema3b Notch3 Scn5a Myh14 Ptk7 Fgfr3 Adamts15 Tbx2 Plxnb1 Tbx3 Col7a1 Hes1 Tnni3 Lrp5 Fgfrl1 Smad6 Tie1 Ccn1 Smarcd3 Col4a1 Sema3c Notch4 Nsd2 Parva Epas1 Tpm1 Fzd1 Dand5 Plxna1 Plxnb2 Fkbp1a Tab1 Nsd3
GO_CORPUS_CALLOSUM_DEVELOPMENT	1.156e-05	0.000818395	0.593325	0.868034	1.94131	13	Epha2 Ephb3 Tsku Ephb4 Ryk Lrrc23 Lrrc43 Ptprf Tlr12
GO_HEART_MORPHOGENESIS	1.14263e-05	0.000818395	0.593325	0.583589	1.67072	111	Wnt11 Tbx1 Sema3b Epha2 Notch3 Myh14 Yap1 Ephb3 Fgfr3 Adamts15 Tbx2 Ephb4 Plxnb1 Lrrc23 Tbx3 Sox18 Col7a1 Hes1 Cldn5 Tnni3 Efna1 Ccdc103 Fgfrl1 Lrrc43 Tie1 Ccn1 Smarcd3 Col4a1 Sema3c Ift172 Ahi1 Dnaaf1 Eng Tlr12 Notch4 Nsd2 Parva Epas1 Tpm1 Fzd1 Plxna1 Plxnb2 Ndrg2 Jun Fkbp1a Tab1 Nsd3
GO_REGULATION_OF_SYNAPSE_ORGANIZATION	1.21619e-05	0.000850754	0.593325	0.710102	1.86509	37	Nfatc4 Epha2 Ephb3 Nrxn2 Neurl1a Shank3 Ephb4 Lrrc23 Dab2ip Nlgn2 Arhgef15 Wnt7b Lrrc43 Clstn1 Klk8 Etv5 Tlr12
GO_SENSORY_ORGAN_DEVELOPMENT	1.23208e-05	0.000851726	0.593325	0.528387	1.5432	199	Tbx1 Epha2 Gata2 Ptpru Lrrc51 Notch3 Dlg3 Myh14 Ptk7 Lamb2 Ephb3 Itga2b Fgfr3 Tbx2 Tsku Celsr1 Ephb4 Bcr Lrrc23 Aqp5 B9d1 Thy1 Impdh1 Tbx3 Sipa1l2 Pear1 Bcl2 Ece1 Erbb2 Mfap2 Arhgef15 Col7a1 Hes1 Wnt7b Klf2 Nes Ncald Lrp5 Mterf4 Lrrc43 Smarcd3 Pdgfa Col4a1 Ahi1 Hpn Sdc4 Tlr12 Acvrl1 Slc9a3r2 Notch4 Pdgfrb Rac3 Epas1 Fzd1 Dlg4 Prkci Lpcat1
GO_REGULATION_OF_SYNAPSE_STRUCTURE_OR_ACTIVITY	1.25605e-05	0.000858207	0.593325	0.597441	1.70264	95	Nfatc4 Epha2 Dlg3 Ephb3 Nrxn2 Nrgn Neurl1a Shank3 Ephb4 Lrrc23 Gipc3 Gipc1 Dab2ip Sipa1l2 Serpine2 Nlgn2 Arhgef15 Wnt7b Itpka Lrrc43 Stxbp1 Grik5 Clstn1 Klk8 Itpr3 Etv5 Tlr12 Rab3a Cx3cr1 Cdh1 Dlg4 Prkci
GO_RESPONSE_TO_ACID_CHEMICAL	1.41874e-05	0.000958218	0.593325	0.533039	1.54249	165	Krt8 Adcy6 Wnt11 Tbx1 Epha2 Tacr1 Id3 Yap1 Ptk7 Ephb3 Igfbp2 Neurl1a Adamts15 Ephb4 Aqp1 Rapgef3 Erbb2 Col7a1 Wnt7b Klf2 Ncald Tie1 Scgb1a1 Smarcd3 Adcy4 Pdgfa Cdkn2d Gsn Col4a1 Pdgfb Ager Pdgfrb Cdo1 Egr1 Ccr7 Epas1 Hmbs Fzd1 Foxo1 Timp3 Rptor Igf2r Akt3 Il1b Gss
GO_REGULATION_OF_DENDRITIC_SPINE_MORPHOGENESIS	1.74496e-05	0.00116516	0.57561	0.817135	1.92981	18	Srcin1 Epha2 Ephb3 Shank3 Ephb4 Sipa1l2 Nlgn2 Itpka Efna1 Ldlr
GO_REGULATION_OF_EPITHELIAL_CELL_PROLIFERATION	1.87199e-05	0.00123593	0.57561	0.550765	1.58468	141	Tbx1 Wfdc1 Nrarp Tacr1 Ptpru Notch3 Scn5a Dlg3 Hoxa5 Yap1 Lamb2 Fgfr3 Atoh8 Plxnb1 Sfn Hyal1 Egfl7 Dab2ip Kdr Prkca Erbb2 Hes1 Wnt7b Nr1d1 Ccnd1 Tie1 Fgf1 Nr4a1 Pdgfb Ift172 Hpn Eng Runx3 Acvrl1 Ager Ppp1r16b Notch4 Pdcd6 Maged1 Mtss1 Epas1 Fzd1 Id1 Deaf1 Cdh1 Dlg4 Rptor Akt3 Plxna1 Plxnb2 Jun Lrg1 Sirt3
GO_CENTRAL_NERVOUS_SYSTEM_NEURON_DIFFERENTIATION	2.01502e-05	0.00130113	0.57561	0.623301	1.73461	72	Sema3b Epha2 Dnah6 Dnah2 Gata2 Ephb3 Unc5b Nrxn2 Shank3 Fgfr3 Tsku Ephb4 Ryk Plxnb1 Lrrc23 Nkx2-1 Erbb2 Wnt7b Sema3g Lrp5 Lrrc43 Gba2 Sema3c Ift172 Scn1b Tlr12 Dnah11 Rac3 Chd3 Fzd1 Gna11 Plxna1 Plxnb2
GO_NOTOCHORD_DEVELOPMENT	1.99666e-05	0.00130113	0.57561	0.893768	1.90265	10	Wnt11 Epha2 Id3 Yap1 Ephb3 Ephb4 Col7a1 Efna1 Col4a1
GO_DIGESTIVE_SYSTEM_DEVELOPMENT	2.04779e-05	0.00130792	0.57561	0.626462	1.74003	67	Wnt11 Epha2 Gata2 Klf5 Notch3 Itgb4 Hoxa5 Ephb3 Fgfr3 Tbx2 Hnf1b Ephb4 Lrrc23 Cldn18 Tbx3 Bcl2 Erbb2 Col7a1 Ccdc103 Lrrc43 Rarres2 Col4a1 Ift172 Ahi1 Dnaaf1 Tlr12 Notch4 Pdgfrb
GO_MODULATION_OF_SYNAPTIC_TRANSMISSION	2.23793e-05	0.00141399	0.57561	0.56289	1.61386	122	Kiss1 Nfatc4 Epha2 Tacr1 Dlg3 Septin5 Ephb3 Nrxn2 Nrgn Neurl1a Shank3 Hap1 Ephb4 Gipc3 Gipc1 Dab2ip Sipa1l2 Serpine2 Nlgn2 Wnt7b Itpka Atp2a3 Stxbp1 Grik5 Clstn1 Itpr3 Slc6a8 Rab3a Kifc3 Ldlr Pxk Cx3cr1 Fnta Dlg4 Prkci
GO_EMBRYO_DEVELOPMENT_ENDING_IN_BIRTH_OR_EGG_HATCHING	2.50179e-05	0.00156389	0.57561	0.488558	1.43745	270	Krt8 Wnt11 Tbx1 Sema3b Epha2 Nrarp Gata2 Notch3 Dlg3 St14 Mmp15 Myh14 Hoxa5 Ptk7 Ephb3 Elf3 Sema4c Fgfr3 Tbx2 Celsr1 Hnf1b Ephb4 Etnk1 Pcgf2 Plxnb1 Hyal1 B9d1 Tbx3 Sox18 Tjp3 Ece1 Erbb2 Col7a1 Hes1 Wnt7b Klf2 Mfng Lrp5 Tie1 Ccn1 Rarres2 Col4a1 Ssbp3 Sema3c Pdgfb Eno2 Ift172 Sdc4 Shroom3 Acvrl1 Notch4 Zfp36l1 Apaf1 Ambra1 Pdgfrb C6 Endog Epas1 Tpm1 Fzd1 Deaf1 Dlg4 Chst11 Rgs19 Akt3 Rps7 Tbx6 Smarc…
GO_CELL_ADHESION_MOLECULE_BINDING	2.55015e-05	0.00157733	0.57561	0.584682	1.66885	102	Ptpru Mmp15 Cadm4 Lama5 Pkp3 Lamb2 Itga2b Nrxn2 Fgfr3 Adamts15 Cldn7 Smagp Thy1 Tnxb Nlgn2 Kdr Col7a1 Itga3 Zap70 Ltbp4 Fcer2a Nectin2 Npnt Sema7a Ccn1 Nectin4 Fermt2 Col4a1 Icam2 Ptprf
GO_DEVELOPMENTAL_GROWTH_INVOLVED_IN_MORPHOGENESIS	2.60062e-05	0.0015918	0.57561	0.662014	1.81629	52	Wnt11 Sema3b Notch3 Yap1 Ptk7 Lamb2 Sema3f Fgfr3 Tbx2 Hnf1b Plxnb1 Tbx3 Nlgn2 Wnt7b Sema3g Csf1 Lrp5 Sema7a Fgf1 Sema3c Notch4
GO_RESPIRATORY_SYSTEM_DEVELOPMENT	2.7474e-05	0.0016643	0.57561	0.576836	1.6478	107	Wnt11 Foxj1 Notch3 Mmp15 Hoxa5 Lama5 Yap1 Ptk7 Fgfr3 Slc23a1 Celsr1 Lrrc23 Nkx2-1 Gpsm1 Hes1 Wnt7b Itga3 Klf2 Lrp5 Fgfrl1 Adamtsl2 Lrrc43 Loxl1 Fgf1 Pdgfa Dnaaf1 Tlr12 Rab3a Ager Sftpd Notch4 Adamts14 Epas1 Fzd1 Id1
GO_CARDIAC_CHAMBER_MORPHOGENESIS	2.8272e-05	0.00167804	0.57561	0.649025	1.78461	56	Wnt11 Tbx1 Sema3b Notch3 Myh14 Fgfr3 Adamts15 Tbx2 Tbx3 Col7a1 Hes1 Tnni3 Fgfrl1 Tie1 Ccn1 Smarcd3 Col4a1 Sema3c Notch4 Nsd2 Parva Epas1 Tpm1 Fzd1
GO_SYNAPTIC_MEMBRANE	2.80942e-05	0.00167804	0.57561	0.601738	1.70089	85	Gabrp Srcin1 Ncs1 Epha2 Dlg3 Ephb3 Itga2b Sema4c Nrxn2 Neurl1a Shank3 Ephb4 Bcr Pde2a Sipa1l2 Nlgn2 Prkca Apbb1 Itga3 Grasp Grik5 Clstn1
GO_INNER_DYNEIN_ARM_ASSEMBLY	2.87076e-05	0.00168686	0.57561	0.781781	1.89956	21	Dnah10 Zmynd10 Dnah6 Dnah2 Tsku Lrrc23 Tekt2 Ccdc103 Lrrc43 Drc3 Lrrc32 Dnaaf1 Tlr12 Dnah11
GO_RENAL_TUBULE_DEVELOPMENT	3.36006e-05	0.00195482	0.557332	0.705396	1.84892	35	Wnt11 Notch3 Dlg3 Lama5 Hnf1b Bcl2 Col7a1 Hes1 Wnt7b Npnt Fgf1 Col4a1 Ahi1 Gzf1 Notch4 Mtss1 Irx3 Dlg4
GO_NEURON_DEVELOPMENT	3.5114e-05	0.00202284	0.557332	0.482663	1.42095	293	Adcy6 Sema3b Epha2 Camsap3 Nrtn Gata2 Ptpru Lrrc51 Notch3 Dlg3 Myh14 Lamb2 Kif26a Ephb3 Unc5b Nrxn2 Sema3f Shank3 Fgfr3 Tsku Lrfn4 Celsr1 Dynll2 Ephb4 Ryk Plxnb1 Lrrc23 Nbl1 Nkx2-1 Thy1 Dab2ip Bcl2 Nlgn2 Erbb2 Hes1 Apbb1 Wnt7b Sema3g Efna1 Efnb1 Bloc1s2 Lrrc43 Sema7a Stxbp1 Dock6 Numbl Clu Klk8 Gba2 Rere Sema3c Ehd2 Ptprf Ahi1 Scn1b Sdc4 Arl3 Tlr12 Runx3 Cnp Rab3a Ager Notch4 Gpc1 Rab8b Kifc3 Rbf…
GO_CELL_CELL_JUNCTION_ASSEMBLY	3.61425e-05	0.00202432	0.557332	0.650447	1.77083	49	Crb3 Wnt11 Cldn4 Dlg3 Hdac7 Pkp3 Cldn3 Gja4 Cldn7 Tjp3 Prkca Cldn5 Fbf1 Ramp2 Cdh5 Dlg4 Prkci Gnpat Strn4 Trpv4 F11r Micall2 Fscn1 Pkn3
GO_NEGATIVE_CHEMOTAXIS	3.61732e-05	0.00202432	0.557332	0.778662	1.91415	22	Sema3b Epha2 Ephb3 Sema4c Sema3f Ephb4 Ryk Plxnb1 Sema3g Sema7a Pdgfa Sema3c Sema4d Plxna1 Plxnb2
GO_NEGATIVE_REGULATION_OF_VASCULATURE_DEVELOPMENT	3.6067e-05	0.00202432	0.557332	0.663708	1.80973	50	Sema3b Ptpru Notch3 Hoxa5 Hdac7 Ecscr Dab2ip Npr1 Col7a1 Mmrn2 Sema3g Klf2 Tie1 Stab1 Col4a1 Sema3c Pdgfb Notch4 Cx3cr1 Pml
GO_ESTABLISHMENT_OF_CELL_POLARITY	3.70081e-05	0.00203233	0.557332	0.644091	1.77104	56	Amotl1 Epha2 Foxj1 Myh14 Ptk7 Wwc1 Ephb3 Ephb4 Sipa1l2 Gpsm1 Hes1 Wnt7b Fbf1 Dock6 Fermt2 Rab8b Ccr7 Mark4 Prkci Rap2a Cyth2
GO_NEURON_PROJECTION_GUIDANCE	3.69772e-05	0.00203233	0.557332	0.610225	1.70355	75	Sema3b Epha2 Ptpru Myh14 Lamb2 Kif26a Ephb3 Unc5b Nrxn2 Sema3f Celsr1 Ephb4 Ryk Plxnb1 Nkx2-1 Erbb2 Sema3g Efna1 Efnb1 Sema3c Scn1b Gpc1 Kifc3 L1cam Usp20 Rac3
GO_CELL_JUNCTION_ASSEMBLY	3.77386e-05	0.00205326	0.557332	0.59804	1.69043	85	Crb3 Wnt11 Cldn4 Ptpru Dlg3 Itgb4 Lama5 Hdac7 Pkp3 Cldn3 Itga2b Gja4 Cldn7 Thy1 Tjp3 Bcl2 Prkca Cldn5 Fbf1 Ramp2 Fermt2 Cdh5 Flnb
GO_PROTEIN_LOCALIZATION_TO_CHROMOSOME	4.50044e-05	0.00242611	0.557332	-0.647513	-2.2895	23	Lrwd1 Parp3 Cenpa Plk1 Bub1b Tinf2 Champ1 Sgf29
GO_SENSORY_PERCEPTION_OF_PAIN	4.55108e-05	0.0024311	0.557332	0.737372	1.86922	27	Epha2 Tacr1 Scn5a Dlg3 Mmp15 Ephb3 Ephb4 Nlgn2
GO_REGULATION_OF_DENDRITE_MORPHOGENESIS	4.69194e-05	0.00248377	0.557332	0.689208	1.82399	40	Srcin1 Nfatc4 Epha2 Ephb3 Shank3 Ephb4 Sipa1l2 Nlgn2 Itpka Efna1 Numbl Fbxo31 Ptprf Cul9 Ldlr Sema4d Id1 Rap2a Gorasp1
GO_GROWTH_FACTOR_BINDING	4.89661e-05	0.00256897	0.557332	0.600491	1.68032	78	Scn5a Igfbp3 Igfbp2 Hap1 Fgfr3 Tsku Il2rb Lrrc23 Kdr Erbb2 Col7a1 Ltbp4 Hspa2 Fgfrl1 Lrrc43 Tie1 Ccn1 Hyal2 Drc3 Pdgfa Hsph1 Col4a1 Pdgfb Lrrc32 Dnaaf1 Eng Tlr12 Acvrl1 Gpc1 Igfbp4 Pdgfrb Igfbp6 Igf2r Ltbp3
GO_ESTABLISHMENT_OR_MAINTENANCE_OF_CELL_POLARITY	5.43606e-05	0.00282675	0.557332	0.582787	1.64713	87	Wnt11 Amotl1 Epha2 Foxj1 Dlg3 Myh14 Ptk7 Wwc1 Ephb3 Ephb4 Aqp1 Sipa1l2 Gpsm1 Hes1 Wnt7b Fbf1 Dock6 Fermt2 Spn Rab8b Ccr7 Mark4 Carmil2 Parva Dlg4 Prkci Rap2a Cyth2
GO_POSTSYNAPTIC_MEMBRANE	5.51995e-05	0.00284519	0.557332	0.627435	1.73823	63	Gabrp Srcin1 Ncs1 Epha2 Dlg3 Ephb3 Sema4c Neurl1a Shank3 Ephb4 Bcr Sipa1l2 Nlgn2 Apbb1 Grasp Grik5 Clstn1
GO_FILOPODIUM	5.59525e-05	0.00285893	0.557332	0.607378	1.69042	70	Srcin1 Arl4d Epha2 Dnah6 Dnah2 Ephb3 Ephb4 Spata13 Rapgef3 Nlgn2 Podxl Fgd2 Apbb1 Itga3 Dnali1 Myo5c Gsn Palm Fra10ac1 Dnah11 Vill Myo1d Tbc1d10c
GO_GASTRULATION	6.17712e-05	0.00312903	0.538434	0.609856	1.6972	71	Wnt11 Itga7 Epha2 Itgb4 Mmp15 Eya2 Lamb2 Ephb3 Itga2b Fgfr3 Atoh8 Hnf1b Ephb4 Col7a1 Itga3 Klf2 Lrp5 Dusp2 Prkar1b Col4a1 Smad5 Mmp9
GO_KIDNEY_MORPHOGENESIS	6.24594e-05	0.00313685	0.538434	0.732341	1.85646	27	Wnt11 Foxj1 Dlg3 Lama5 Hnf1b Bcl2 Hes1 Wnt7b Npnt Fgf1 Ahi1 Gzf1 Pdgfrb Irx3 Dlg4
GO_REGULATION_OF_SYNAPTIC_PLASTICITY	6.40149e-05	0.00318773	0.538434	0.605737	1.68585	70	Nfatc4 Epha2 Dlg3 Ephb3 Nrgn Neurl1a Shank3 Ephb4 Gipc3 Gipc1 Dab2ip Sipa1l2 Serpine2 Nlgn2 Itpka Stxbp1 Grik5 Itpr3 Rab3a Cx3cr1 Dlg4 Prkci
GO_INTEGRIN_BINDING	6.58408e-05	0.00325076	0.538434	0.633607	1.75048	61	Mmp15 Lama5 Lamb2 Itga2b Adamts15 Thy1 Tnxb Kdr Col7a1 Itga3 Zap70 Ltbp4 Fcer2a Npnt Sema7a Ccn1 Fermt2 Col4a1 Icam2
GO_SPROUTING_ANGIOGENESIS	6.63871e-05	0.00325076	0.538434	0.719941	1.85103	31	Sema3b Epha2 Nrarp Notch3 Ephb3 Ephb4 Kdr Sema3g Tie1 Ramp2 Nr4a1 Sema3c Acvrl1 Notch4 Parva
GO_EPITHELIAL_CELL_DEVELOPMENT	6.75929e-05	0.00328244	0.538434	0.566763	1.61878	103	Cldn4 Epha2 Foxj1 Klf5 Lrrc51 Notch3 St14 Hoxa5 Cldn3 Lamb2 Ephb3 Gstm2 Fgfr3 Ephb4 Pde2a Sfn Sox18 Tjp3 Sipa1l2 Rapgef3 Podxl Wnt7b Pdgfb Ptprf Flnb Eng Shroom3 Ppp1r16b Notch4 Rac3 Epas1 Fzd1 Id1 Sdc1
GO_CELL_JUNCTION_ORGANIZATION	7.22095e-05	0.00334016	0.538434	0.557483	1.59941	115	Crb3 Wnt11 Cldn4 Camsap3 Ptpru Dlg3 Itgb4 Lama5 Hdac7 Pkp3 Cldn3 Itga2b Gja4 Cldn7 Thy1 Tjp3 Bcl2 Nlgn2 Prkca Cldn5 Nectin2 Fbf1 Numbl Nectin4 Ramp2 Fermt2 Cdh5 Flnb Rab8b Kifc3 Rac3 Cdh1 Dlg4 Prkci Bcam Macf1
GO_EPITHELIAL_CELL_PROLIFERATION	7.24902e-05	0.00334016	0.538434	0.640761	1.74985	51	Epha2 Nrarp Dlg3 Mmp15 Igfbp3 Ephb3 Fgfr3 Hnf1b Ephb4 Ccnd1 Tie1 Fermt2 Klk8 Acvrl1 Igfbp4 Cd34 Mtss1 Dlg4
GO_MOTILE_CILIUM	7.20638e-05	0.00334016	0.538434	0.660081	1.77931	46	Mns1 Septin5 Ak1 Klc3 Spa17 Dnaic2 Rsph9 Gstm2 Tctex1d4 Rsph1 Spef1l Tekt2 Odf3b Tekt4 Ccdc103 Ift81 Gas8 Ift172 Spef1
GO_SIGNAL_TRANSDUCER_ACTIVITY	7.27604e-05	0.00334016	0.538434	0.452286	1.33557	455	Gabrp Cldn4 Kcnh3 Epha2 Atp2c2 Tacr1 Nr1i2 Ptpru Notch3 Mapk11 Cxxc5 Plekhg5 Cldn3 Rgs9 Ptk7 Mapk13 P2rx6 Ephb3 Il17rc Unc5b Nrxn2 Clec2i Mapk15 Rgs12 Fgfr3 Tsku Cblc Il17re Celsr1 Il2rb Ephb4 Ryk Pgrmc2 Il17rd Tnfrsf25 Plxnb1 Pigr Lrrc23 B9d1 Bcar1 Adgrl4 Cd3d Rasgrp2 Gas6 Ifitm1 Kdr Npr1 Erbb2 Wnt7b Slc22a17 Cry2 Nr1d1 Zap70 Flt3 Gpr132 Ltbp4 Vipr1 Nectin2 Lrp5 Fgfrl1 Lrrc43 Smad6 Tie1 Mapk12 P…
GO_SYNAPSE_ORGANIZATION	7.16673e-05	0.00334016	0.538434	0.632193	1.74657	61	Sema3b Dlg3 Lamb2 Nrxn2 Shank3 Ryk Plxnb1 Nlgn2 Erbb2 Col7a1 Wnt7b Sema3g Myo5c Clstn1 Klk8 Col4a1 Sema3c Ptprf Etv5 Pdzd4 Rab3a Palm Chd3 Fzd1 Fnta Cdh1 Dlg4 Plxna1 Plxnb2 Tsc1 Gnpat Cacnb1
GO_SYSTEM_PROCESS	7.16324e-05	0.00334016	0.538434	0.444392	1.31477	492	Adcy6 Ccdc78 Ppp1r1b Slc1a4 Tbx1 Des Eln Epha2 Tacr1 Fxyd1 Ptpru Lrrc51 Scn5a Dlg3 Mmp15 Myh14 Hoxa5 Hdac7 Rgs9 Erap1 Lamb2 P2rx6 Ephb3 Lrrn4 Itga2b Csrp2 Nrxn2 Nrgn Shank3 Gstm2 Fgfr3 Tbx2 Hnf1b Ephb4 Bcr Pde2a Pigr Lrrc23 Aqp1 Aqp5 Nkx2-1 Tbx3 Dab2ip Tjp3 Serpine2 Bcl2 Gas6 Nlgn2 Ece1 Prkca Npr1 Erbb2 Col7a1 Cldn5 Itga3 Tnni3 Ablim1 Vipr1 Ncald Lrp5 Atp2a3 Lrrc43 Tie1 Fam107b Myo5c Grik5 Hyal2 …
GO_VASCULOGENESIS	7.23222e-05	0.00334016	0.538434	0.67856	1.78304	38	Epha2 Notch3 Hdac7 Yap1 Ephb3 Ephb4 Egfl7 Sox18 Rasip1 Kdr Wnt7b Tnni3 Tie1 Ramp2 Eng Notch4 Zfp36l1 Cul9 Pdgfrb
GO_CARDIAC_VENTRICLE_DEVELOPMENT	8.97563e-05	0.00406634	0.538434	0.62285	1.72639	62	Wnt11 Sema3b Notch3 Scn5a Myh14 Ptk7 Fgfr3 Tbx2 Tbx3 Col7a1 Hes1 Tnni3 Lrp5 Fgfrl1 Smad6 Ccn1 Smarcd3 Col4a1 Sema3c Notch4 Nsd2 Epas1 Tpm1 Fzd1 Dand5
GO_NERVE_DEVELOPMENT	8.99632e-05	0.00406634	0.538434	0.715242	1.83895	31	Tbx1 Sema3b Epha2 Nrtn Ephb3 Sema3f Ephb4 Plxnb1 Serpine2 Prkca Erbb2 Hes1 Sema3g Prx Sema3c
GO_MICROTUBULE_BASED_MOVEMENT	9.27713e-05	0.00416125	0.538434	0.560585	1.60486	111	Ttc21a Ccdc151 Dnah10 Dnah6 Stk36 Dnah2 Kif26a Klc3 Spa17 Dnaic2 Rsph9 Hap1 Tsku Dynll2 Mok Lrrc23 Rasgrp2 Kif1b Ccdc103 Ift81 Bloc1s2 Lrrc43 Ift43 Dpcd Drc3 Lrrc32 Dnaaf1 Arl3 Tlr12 Kifc3 Dnah11 Kif3b Epas1 Prkci Cep131 Kif21b Kifc2
GO_CELLULAR_RESPONSE_TO_RETINOIC_ACID	9.67358e-05	0.00430621	0.538434	0.69448	1.82031	35	Wnt11 Tbx1 Epha2 Yap1 Ptk7 Ephb3 Ephb4 Aqp1 Col7a1 Wnt7b Klf2 Col4a1
GO_RESPONSE_TO_RETINOIC_ACID	0.00010975	0.0048488	0.538434	0.643945	1.77015	54	Wnt11 Tbx1 Epha2 Yap1 Ptk7 Ephb3 Igfbp2 Ephb4 Aqp1 Col7a1 Wnt7b Klf2 Tie1 Pdgfa Cdkn2d Col4a1 Pdgfrb Fzd1 Igf2r
GO_EPIDERMIS_DEVELOPMENT	0.000111546	0.00489138	0.538434	0.575589	1.62678	87	Krt15 Epha2 Atp2c2 Lrrc51 Notch3 St14 Lama5 Yap1 Ephb3 Elf3 Fgfr3 Celsr1 Ephb4 Sfn Sox18 Bcl2 Erbb2 Col7a1 Hes1 Klf2 Atp2a3 Pdgfa Col4a1 Ift172 Flnb Notch4 Fabp5 Rac3 Cdh1
GO_MESONEPHROS_DEVELOPMENT	0.00011354	0.00494191	0.538434	0.716132	1.8433	30	Wnt11 Foxj1 Dlg3 Lama5 Fgfr3 Hnf1b Bcl2 Hes1 Npnt Smad6 Fgf1 Smad5 Gzf1 Sdc4 Dlg4 Sdc1
GO_REGULATION_OF_BLOOD_VESSEL_ENDOTHELIAL_CELL_MIGRATION	0.000114944	0.00496625	0.538434	0.655196	1.76614	46	Amotl1 Hspb1 Epha2 Notch3 Mapk11 Hdac7 Ephb3 Ephb4 Prkca Mmrn2 Klf2 Efna1 Pdgfb Acvrl1 Notch4
GO_MESENCHYMAL_CELL_DIFFERENTIATION	0.000121499	0.0051734	0.538434	0.631483	1.73348	55	Wnt11 Tbx1 Sema3b Nrtn Notch3 Lama5 Sema4c Sema3f Fgfr3 Bcl2 Erbb2 Hes1 Sema3g Efna1 Lrp5 Efnb1 Sema7a Sema3c Notch4 Cul9 Sema4d Epas1
GO_OUTFLOW_TRACT_MORPHOGENESIS	0.000120985	0.0051734	0.538434	0.714777	1.83981	30	Wnt11 Tbx1 Sema3b Fgfr3 Tbx2 Plxnb1 Tbx3 Sox18 Hes1 Cldn5 Sema3c Parva Epas1 Fzd1 Plxna1 Plxnb2 Jun
GO_WATER_HOMEOSTASIS	0.000127184	0.0053765	0.518848	0.702089	1.82732	34	Adcy6 Cldn4 Cldn3 Cldn7 Sfn Aqp1 Aqp5 Myo5c Hyal2 Adcy4 Prkar1b Slc6a8 Scnn1b
GO_SYNAPSE	0.000130369	0.00547176	0.518848	0.467529	1.37712	319	Slc6a9 Gabrp Des Srcin1 Ncs1 Epha2 Dlg3 Myh14 Septin5 Hdac7 Syt5 Lamb2 P2rx6 Ephb3 Itga2b Unc5b Sema4c Nrxn2 Nrgn Neurl1a Shank3 Hap1 Rgs12 Fgfr3 Syt15 Ephb4 Bcr Pde2a Lrrc23 Gipc3 Lgi3 Rasgrp2 Gipc1 Dab2ip Sipa1l2 Serpine2 Rapgef3 Nlgn2 Prkca Col7a1 Apbb1 Wnt7b Itga3 Nr1d1 Itpka Grasp Ncald Lrp5 Hspa2 Efnb1 Atp2a3 Lrrc43 Stxbp1 Grik5 Clstn1 Itpr3 Prkar1b Col4a1 Maco1 Ica1 Pdzd4 Cbarp Tlr12 Rab3a…
GO_CELL_SUBSTRATE_ADHESION	0.00013599	0.00566722	0.518848	0.56414	1.61121	97	Srcin1 Itga7 Epha2 Ptpru Itgb4 Lama5 Lamb2 Ephb3 Itga2b Msln Ephb4 Thy1 Tnxb Bcl2 Gas6 Col7a1 Itga3 Efna1 Fgfrl1 Npnt Smad6 Tie1 Fermt2 Col4a1 Myo1d Cd34 Parva Rac3 Fzd1 Id1 Bcam
GO_CELL_CELL_ADHESION	0.000144116	0.00585358	0.518848	0.475594	1.39931	270	Cldn4 Itga7 Hspb1 Camsap3 Atp2c2 Cdhr3 Ptpru Dlg3 Mmp15 Cadm4 Myh14 Pkp3 Cldn3 Lamb2 Itga2b Unc5b Nrxn2 Lat Celsr1 Cldn7 Smagp Thy1 Esam Cd3d Cldn18 Tnxb Pear1 Bcl2 Gas6 Pcdh1 Nlgn2 Erbb2 Cldn5 Wnt7b Itga3 Zap70 Arvcf Mfng Nectin2 Lrp5 Fgfrl1 Npnt Stxbp1 Ccn1 Dock6 Clstn1 Nectin4 Fermt2 Spn Cdh5 Icam2 Ptprf Tnfrsf4 H2-Q6 Zfp36l1 Kifc3 Bcl3 Pdgfrb Azi2 Egr1 Adam8 Ccr7 Cd34 Sema4d Vnn3 Parva Maged1…
GO_CELL_RECOGNITION	0.000143156	0.00585358	0.518848	0.615925	1.70719	62	Sema3b Epha2 Dlg3 Cadm4 Lama5 Ephb3 Spa17 Celsr1 Dynll2 Ephb4 Smagp Pear1 Sema3g Pecam1 Nectin2 Hspa2 Dock6 Nectin4 Sema3c Mfge8 Ccr7 Dlg4 Bcam Cxcr4 Ubap2 Catsperd Nrp2 Pvr
GO_POSITIVE_REGULATION_OF_ORGAN_GROWTH	0.000142513	0.00585358	0.518848	0.761027	1.84914	21	Notch3 Mapk11 Yap1 Fgfr3 Tbx2 Tbx3 Acacb Erbb2 Notch4
GO_SKIN_DEVELOPMENT	0.000144447	0.00585358	0.518848	0.583619	1.63908	82	Cldn4 Epha2 Notch3 Itgb4 St14 Lama5 Yap1 Cldn3 Ephb3 Slc27a4 Fgfr3 Celsr1 Ephb4 Cldn7 Sfn Sox18 Bcl2 Erbb2 Col7a1 Itga3 Pdgfa Col4a1 Flnb Ltb Notch4 Adamts14 Cbx7 Cdh1
GO_SUPRAMOLECULAR_FIBER	0.000150925	0.0060742	0.518848	0.472585	1.39161	300	Krt8 Dnah10 Krt15 Slc1a4 Tekt1 Des Dnah6 Camsap3 Mns1 Dnah2 Krt18 Dlg3 Ttll6 Wfdc2 Ak1 Hdac7 Kif26a Klc3 Fam83h Dnaic2 Shank3 Cyp2a5 Rsph1 Dynll2 Lrrc23 Tekt2 Odf3b Tekt4 Hid1 Cep170b Kif1b Nes Enkd1 Tuba1a Lrrc43 Tie1 Fbf1 Myo5c Krt7 Fermt2 Hsph1 Gas8 Krt80 Shroom3 Arl3 Tlr12 Cnp Upp1 Spaca9 Dcxr Kifc3 Dnah11 Mark4 Nin Myo1d Cep85 Rac3 Vmac Kif3b Tpm1 Dlg4 Prkci Rgs19 Macf1 Lzts2 Calm3 Eml2 Kif2…
GO_HOMOPHILIC_CELL_ADHESION_VIA_PLASMA_MEMBRANE_ADHESION_MOLECULES	0.00016323	0.00648066	0.518848	0.748826	1.85411	23	Cdhr3 Ptpru Cadm4 Celsr1 Smagp Esam Pcdh1 Nectin2 Clstn1 Nectin4 Cdh5 Maged1 Cdh1 Bcam
GO_NEURAL_CREST_CELL_DIFFERENTIATION	0.000162465	0.00648066	0.518848	0.690493	1.78657	32	Tbx1 Sema3b Nrtn Lama5 Sema4c Sema3f Erbb2 Hes1 Sema3g Lrp5 Efnb1 Sema7a Sema3c Sema4d Epas1
GO_SENSORY_ORGAN_MORPHOGENESIS	0.000164409	0.00648369	0.518848	0.570109	1.61936	90	Tbx1 Epha2 Gata2 Ptpru Ptk7 Ephb3 Itga2b Fgfr3 Tbx2 Tsku Celsr1 Ephb4 Bcr Lrrc23 Aqp5 Thy1 Tbx3 Pear1 Mfap2 Col7a1 Lrp5 Lrrc43 Col4a1 Ahi1 Hpn Tlr12 Rac3 Epas1 Fzd1 Prkci
GO_MICROTUBULE_BASED_PROCESS	0.000180428	0.00706797	0.518848	0.473906	1.39434	270	Ccdc78 Ttc21a Ccdc151 Dnah10 Zmynd10 Dnah6 Stk36 Camsap3 Dnah2 Dlg3 Ttll6 Myh14 Dnaaf3 Kif26a Klc3 Spa17 Dnaic2 Rsph9 Neurl1a Hap1 Tsku Rsph1 Dynll2 Mok Lrrc23 Tekt2 Rasgrp2 Drc1 Gpsm1 Kif1b Tuba1a Ccdc103 Ift81 Bloc1s2 Lrrc43 Ift43 Arhgef10l Dock6 Dpcd Gadd45a Drc3 Ift172 Lrrc32 Dnaaf1 Arl3 Tlr12 Cnp Cep63 Nek9 Kifc3 Cul9 Dnah11 Mark4 Usp20 Nin Chd3 Cntrob Kif3b Epas1 Vps4a Dlg4 Prkci Lzts2 Croc…
GO_ODONTOGENESIS	0.000196028	0.0076282	0.518848	0.657065	1.74712	41	Tbx1 Id3 Scn5a Itgb4 Lama5 Lamb2 Fgfr3 Adamts15 Aqp1 Aqp5 Col7a1 Csf1 Lrp5 Myo5c Csf3r Col4a1 Rogdi Foxo1 Sdc1
GO_EMBRYONIC_PATTERN_SPECIFICATION	0.000197628	0.00763989	0.518848	0.720726	1.81473	26	Sema3b Nrarp Sema3f Fgfr3 Tbx2 Tbx3 Erbb2 Wnt7b Sema3g Lrp5 Efnb1 Smad6 Sema3c Smad5
GO_SPERM_FLAGELLUM	0.000202099	0.00776167	0.518848	0.708945	1.81327	28	Mns1 Septin5 Ak1 Spa17 Dnaic2 Gstm2 Tctex1d4 Rsph1 Odf3b Ift81 Ift172
GO_EXTRACELLULAR_MATRIX_COMPONENT	0.000207092	0.00790177	0.518848	0.65159	1.7483	44	Thsd4 Muc5b Hspg2 Eln Dlg3 Lama5 Lamb2 Adamts15 Tnxb Mfap2 Col7a1 Mmrn2 Npnt Loxl1 Spn Col4a1 Mfap4 Dlg4 Timp3 Tinagl1
GO_CHEMOREPELLENT_ACTIVITY	0.00021369	0.00801924	0.518848	0.842493	1.857	12	Sema3b Epha2 Ephb3 Sema4c Sema3f Ephb4 Sema3g Sema7a Sema3c Sema4d
GO_POSITIVE_REGULATION_OF_SYNAPTIC_TRANSMISSION	0.000214265	0.00801924	0.518848	0.643238	1.73391	46	Kiss1 Tacr1 Dlg3 Nrxn2 Shank3 Hap1 Serpine2 Nlgn2 Wnt7b Grik5 Clstn1 Itpr3 Rab3a Kifc3 Dlg4 Prkci
GO_REPRODUCTION	0.000211989	0.00801924	0.518848	0.439076	1.29813	486	Krt8 Adcy6 Dnah10 Ppp1r1b Cldn4 Kiss1 Dnah6 Foxj1 Tacr1 Mns1 Dnah2 Gata2 Notch3 Dlg3 Bik St14 Mmp15 Tbata Mapk11 Myh14 Septin5 Wfdc2 Mycbpap Tsnaxip1 Cldn3 Ptgis Spa17 Igfbp2 Neurl1a Fgfr3 Adamts15 Tbx2 Tsku Celsr1 Rsph1 Dynll2 Hnf1b Etnk1 Lrrc23 Mmp23 Nkx2-1 Tbx3 Odf3b Serpine2 Bcl2 Asb1 Npr1 Erbb2 Col7a1 Hes1 Wnt7b Itga3 Dnali1 Csf1 Mfng Nectin2 Ccnd1 Lrp5 Hspa2 Pank2 Ift81 Lrrc43 Scgb1a1 Ccn1 …
GO_NEUROMUSCULAR_JUNCTION	0.00022109	0.00822232	0.518848	0.659722	1.73354	38	Des Epha2 Dlg3 Myh14 Hdac7 Ephb3 Ephb4 Serpine2 Col7a1 Prkar1b Col4a1 Pdzd4
GO_EAR_DEVELOPMENT	0.000225335	0.00832749	0.518848	0.577111	1.62081	82	Tbx1 Epha2 Gata2 Lrrc51 Notch3 Ptk7 Ephb3 Itga2b Fgfr3 Celsr1 Ephb4 Bcr Bcl2 Ece1 Col7a1 Hes1 Ncald Pdgfa Col4a1 Ahi1 Hpn Sdc4 Slc9a3r2 Notch4 Pdgfrb Rac3 Fzd1
GO_NEGATIVE_REGULATION_OF_GROWTH	0.000226953	0.00833485	0.518848	0.538272	1.54608	119	Wnt11 Wfdc1 Sema3b Epha2 Osgin1 Mapk11 Wwc1 Ephb3 Scgb3a1 Sema4c Sema3f Fgfr3 Ephb4 Plxnb1 Hyal1 Ing1 Serpine2 Bcl2 Bmp1 Npr1 Apbb1 Sema3g Sema7a Hyal2 Cdkn2d Sema3c Eno2 Acvrl1 Bbc3 Ei24 Zc3h12d Pml Sema4d Maged1 Epas1
GO_NEURAL_CREST_CELL_MIGRATION	0.000233009	0.0085041	0.518848	0.749653	1.84284	22	Tbx1 Sema3b Nrtn Lama5 Sema4c Sema3f Erbb2 Sema3g Efnb1 Sema7a Sema3c Sema4d Epas1
GO_CELL_CELL_SIGNALING	0.000235154	0.00852941	0.518848	0.484138	1.41804	235	Slc6a9 Slc1a4 Sema3b Tacr1 Scn5a Dlg3 Hoxa5 Septin5 Mycbpap Syt5 Gja4 Nrxn2 Hap1 Fgfr3 Tbx2 Syt15 Lrfn4 Hnf1b Gipc3 Tbx3 Gipc1 Tjp3 Pcdh1 Nlgn2 Ece1 Prkca Hes1 Wnt7b C2cd4b Ltbp4 Vipr1 Kif1b Efna1 Lrp5 Hspa2 Efnb1 Stxbp1 Ash1l Tie1 Ccn1 Grap Myo5c Grik5 Clstn1 Stab1 Hilpda Cacna1i Pdgfa Pdgfb Ptprf Scn1b Ltb Etv5 Slc6a8 Cnp Rab3a Adgre5 Plcb3 Snx19 Cd34 Rac3 Fzd1 Dlg4 Gna11 Akt3 Exoc3l Fads1 S100…
GO_ORGANELLE_ASSEMBLY	0.00023948	0.0085804	0.518848	0.474482	1.39559	283	Krt8 Ccdc78 Ccdc151 Dnah10 Zmynd10 Dnah6 Stk36 Foxj1 Dnah2 Myh14 Dnaaf3 Lama5 Dnaic2 Csrp2 Rsph9 Nrxn2 Neurl1a Shank3 Tsku Celsr1 Rsph1 Mok Lrrc23 B9d1 Tekt2 Stx12 Ccdc113 Nlgn2 Drc1 Ablim1 Nectin2 Ccdc103 Ift81 Mterf4 Lrrc43 Arhgef10l Fbf1 Drc3 Prkar1b Gsn Ehd2 Ift172 Ahi1 Lrrc32 Vps37b Dnaaf1 Tlr12 Cep63 Rpl23a Rab8b Pdgfrb Dnah11 Bbs9 Vill Lsm3 Cd34 Tmem216 Cirbp Chd3 Cntrob Kif3b Tpm1 Vps4a R…
GO_STEM_CELL_DIFFERENTIATION	0.000238254	0.0085804	0.518848	0.575613	1.6233	84	Wnt11 Tbx1 Sema3b Nrtn Notch3 Lama5 Sema4c Sema3f Fgfr3 Tbx2 Hnf1b Tbx3 Sox18 Bcl2 Ece1 Erbb2 Hes1 Wnt7b Sema3g Efna1 Lrp5 Efnb1 Sema7a Sema3c Notch4 Cul9 Sema4d Epas1 Fzd1
GO_NEURON_SPINE	0.000244617	0.00871134	0.498493	0.594771	1.65735	74	Epha2 Dlg3 Myh14 P2rx6 Ephb3 Nrgn Neurl1a Shank3 Ephb4 Lrrc23 Gipc3 Gipc1 Sipa1l2 Nlgn2 Apbb1 Nr1d1 Itpka Ncald Lrrc43 Tlr12 Cnn3 Palm
GO_REGULATION_OF_MICROTUBULE_BASED_MOVEMENT	0.000271011	0.00959312	0.498493	0.804031	1.81554	14	Ttll6 Hdac7 Hap1 Lrrc23 Lrrc43 Dnaaf1 Tlr12 Dnah11
GO_RAS_GUANYL_NUCLEOTIDE_EXCHANGE_FACTOR_ACTIVITY	0.000277917	0.00977868	0.498493	0.549082	1.5688	99	Arhgef19 Nrtn Dlg3 Plekhg5 Fgfr3 Lat Il2rb Bcr Denn2b Rasgef1a Ect2l Rasgrp2 Spata13 Rapgef3 Erbb2 Arhgef15 Fgd2 Eps8l2 Tie1 Arhgef10l Fgf1 Pdgfa Pdgfb Rabgef1 Pdgfrb Jak2 Dlg4 Mcf2l Calm3
GO_DNA_REPLICATION	0.000300745	0.0105189	0.498493	-0.347968	-1.55373	93	Lrwd1 Chtf18 Mcm2 Nt5m Parp3 Cdc25a Zranb3 Mre11a Poli Mcm3 Rbbp7 Gins2 Chaf1b Rpain Nfic Dnajc2 Mcm7 Ptms Cenpx Pnkp Fbh1 Rfc3 Cdc34 Mcm3ap Fen1 Ccne1 Top1mt Rad9a
GO_TAXIS	0.000303643	0.0105574	0.498493	0.49481	1.44506	201	Sema3b Epha2 Ptpru Mapk11 Myh14 Plekhg5 Lamb2 Kif26a Ephb3 Il17rc Unc5b Sema4c Nrxn2 Sema3f Ecscr Cmtm4 Celsr1 Ephb4 Ryk Plxnb1 Nkx2-1 Bcar1 Cxcl17 Gas6 Erbb2 Sema3g Zap70 Efna1 Efnb1 Sema7a Ccn1 Csf3r Rarres2 Nr4a1 Pdgfa Spn Sema3c Pdgfb Scn1b Eng Ralbp1 Adgre5 Sftpd Gpc1 Kifc3 Pdgfrb L1cam Adam8 Ccr7 Usp20 Cx3cr1 Sema4d Parva Rac3 Cmklr1 Cklf S100a9 Il1b Plxna1 Ptafr Plxnb2 Itgb7 Cxcr4
GO_DYNEIN_COMPLEX	0.000313203	0.0108258	0.498493	0.746965	1.81497	21	Dnah10 Dnah6 Dnah2 Hdac7 Dnaic2 Dynll2 Dnali1 Dnah11
GO_POSITIVE_REGULATION_OF_MUSCLE_TISSUE_DEVELOPMENT	0.000335706	0.0115357	0.498493	0.710877	1.78993	26	Tbx1 Notch3 Mapk11 Fgfr3 Tbx2 Tbx3 Bcl2 Erbb2 Usp2 Notch4 Gpc1
GO_GLAND_MORPHOGENESIS	0.000342703	0.01164	0.498493	0.603302	1.66131	60	Sema3b Epha2 Notch3 Lama5 Ephb3 Elf3 Fgfr3 Tbx2 Ephb4 Plxnb1 Tbx3 Bcl2 Erbb2 Sema3g Csf1 Lrp5 Sema3c Notch4
GO_TELENCEPHALON_DEVELOPMENT	0.000341883	0.01164	0.498493	0.536256	1.53893	124	Dnah10 Sema3b Epha2 Dnah6 Dnah2 Scn5a Myh14 Ccdc85c Lamb2 Ephb3 Nrgn Shank3 Fgfr3 Tsku Ephb4 Ryk Plxnb1 Lrrc23 Aqp1 Nkx2-1 Dab2ip Erbb2 Col7a1 Hes1 Sema3g Lrp5 Lrrc43 Sema7a Numbl Dpcd Col4a1 Sema3c Ptprf Tlr12 Ldlr Dnah11 Plcb3 Cx3cr1 Rac3 Epas1 Cdh1 Plxna1 Plxnb2 Igf2bp2 Cxcr4 Tsc1 Gng12
GO_CILIARY_TIP	0.000357194	0.0117914	0.498493	0.744264	1.8296	22	Ttc21a Dnah6 Dnah2 Dynll2 Mok Wdr34 Ift81 Ift43 Wdr60 Ift172 Dnah11 Ift22 Kif3b
GO_MESODERMAL_CELL_DIFFERENTIATION	0.000355249	0.0117914	0.498493	0.838994	1.81773	11	Itgb4 Eya2 Itga2b Fgfr3 Itga3 Klf2 Smad5
GO_MULTICELLULAR_ORGANISMAL_WATER_HOMEOSTASIS	0.000353391	0.0117914	0.498493	0.692586	1.78269	30	Adcy6 Cldn4 Cldn3 Cldn7 Sfn Aqp1 Myo5c Hyal2 Adcy4 Prkar1b Scnn1b
GO_MUSCLE_STRUCTURE_DEVELOPMENT	0.000353869	0.0117914	0.498493	0.496719	1.45071	199	Krt8 Tbx1 Aebp1 Itga7 Nfatc4 Id3 Klf5 Notch3 Mapk11 Myh14 Lama5 AU021092 Asb2 Itga2b Csrp2 Sema4c Neurl1a Fgfr3 Tbx2 Tbx3 Pear1 Col7a1 Hes1 Itga3 Tnni3 Tagln Fgfrl1 Npnt Atp2a3 Mapk12 Usp2 Smarcd3 Ramp2 Cacna1i Prkar1b Vamp5 Myl6 Col4a1 Flnb Hivep1 Bcl9 Notch4 Dyrk1b Pdgfrb Egr1 Adam19 Epas1 Tpm1 Fzd1 Cdh1 Nupr1 Sdc1 Borcs8 Akt3
GO_SPERM_MOTILITY	0.00035146	0.0117914	0.498493	0.681474	1.76807	33	Dnah10 Dnah6 Dnah2 Neurl1a Tsku Tekt2 Lrrc43 Dpcd Drc3 Cacna1i Gas8 Dnaja4 Lrrc32 Dnaaf1 Tlr12 Dnah11
GO_LUNG_EPITHELIUM_DEVELOPMENT	0.000367771	0.0119394	0.498493	0.788694	1.82584	16	Foxj1 Hoxa5 Yap1 Nkx2-1 Gpsm1 Wnt7b Klf2 Adamtsl2
GO_MYELOID_DENDRITIC_CELL_ACTIVATION	0.000364692	0.0119394	0.498493	-0.681771	-2.12581	15	Irf4 Tgfbr2 Pycard Psen1 Batf2 Tgfb1 Batf
GO_REGULATION_OF_DENDRITIC_SPINE_DEVELOPMENT	0.000366415	0.0119394	0.498493	0.677326	1.7525	32	Srcin1 Epha2 Ephb3 Neurl1a Shank3 Ephb4 Sipa1l2 Nlgn2 Itpka Efna1 Palm Ldlr
GO_CALCIUM_INDEPENDENT_CELL_CELL_ADHESION_VIA_PLASMA_MEMBRANE_CELL_ADHESION_MOLECULES	0.000375449	0.0120554	0.498493	0.939488	1.68687	5	Cldn4 Cldn3 Cldn7 Cldn18 Cldn5
GO_EXCITATORY_SYNAPSE	0.000374759	0.0120554	0.498493	0.559836	1.59793	96	Srcin1 Ncs1 Epha2 Dlg3 P2rx6 Ephb3 Itga2b Sema4c Nrgn Neurl1a Shank3 Fgfr3 Ephb4 Bcr Dab2ip Sipa1l2 Nlgn2 Prkca Itga3 Grik5 Clstn1 Itpr3 Cnn3 Palm Ldlr Dlg4 Rgs19 Cnksr3
GO_REGULATION_OF_PHOSPHATIDYLINOSITOL_3_KINASE_ACTIVITY	0.000379308	0.0121131	0.498493	0.654847	1.71996	37	Epha2 Ephb3 Fgfr3 Ephb4 Dab2ip Erbb2 Pik3r3 Klf2 Flt3 Tie1 Pdgfb Ambra1 Pdgfrb Ccr7 Rac3 Pik3ip1
GO_CELLULAR_RESPONSE_TO_ACID_CHEMICAL	0.000415724	0.0131648	0.498493	0.544655	1.55615	99	Adcy6 Wnt11 Tbx1 Epha2 Id3 Yap1 Ptk7 Ephb3 Neurl1a Adamts15 Ephb4 Aqp1 Rapgef3 Erbb2 Col7a1 Wnt7b Klf2 Smarcd3 Adcy4 Col4a1 Pdgfb Ager Egr1 Epas1 Fzd1 Rptor Akt3 Il1b Ptafr
GO_POSITIVE_REGULATION_OF_LIPID_KINASE_ACTIVITY	0.000416722	0.0131648	0.498493	0.675536	1.73664	29	Epha2 Ephb3 Fgfr3 Ephb4 Erbb2 Flt3 Tie1 Pdgfb Ambra1 Eef1a1 Pdgfrb Ccr7 Rac3
GO_NEGATIVE_REGULATION_OF_MULTICELLULAR_ORGANISMAL_PROCESS	0.000426072	0.0133882	0.498493	0.434876	1.28571	486	Adcy6 Wnt11 Chad Trib2 Sema3b Nfatc4 Epha2 Nrarp Foxj1 Id3 Ltf Gata2 Ptpru Notch3 Mapk11 Hoxa5 Cidea Hdac7 Wwc1 Ephb3 Sema4c Sema3f Ecscr Fgfr3 Tbx2 Tsku Hnf1b Ephb4 Bcr Plxnb1 Lrrc23 Nkx2-1 Thy1 Cldn18 Dtx1 Tbx3 Dab2ip Serpine2 Bcl2 Rapgef3 Gas6 Bmp1 Nlgn2 Cygb Asb1 Npr1 Erbb2 Arhgef15 Col7a1 Hes1 Mmrn2 Wnt7b Sema3g Tmem176a Cry2 Klf2 Mfng Efna1 Bgn Lrp5 Atp2a3 Lrrc43 Sema7a Tie1 Scgb1a1 Pglyrp1…
GO_POSITIVE_REGULATION_OF_ACTIN_FILAMENT_BUNDLE_ASSEMBLY	0.000430097	0.0134428	0.498493	0.667263	1.74897	35	Wnt11 Epha2 Tacr1 Ephb3 Ephb4 Rapgef3 Arhgef15 Arhgef10l Gsn Limk2 Sdc4 Vill Rac3 Tpm1 Id1
GO_POSTSYNAPSE	0.000442395	0.013754	0.498493	0.509034	1.47142	159	Gabrp Srcin1 Ncs1 Epha2 Dlg3 Myh14 P2rx6 Ephb3 Itga2b Sema4c Nrgn Neurl1a Shank3 Ephb4 Bcr Lrrc23 Gipc3 Gipc1 Dab2ip Sipa1l2 Nlgn2 Prkca Apbb1 Nr1d1 Itpka Grasp Ncald Lrrc43 Grik5 Clstn1 Itpr3 Tlr12 Cnn3 Palm Ldlr Prr7 Dlg4 Rgs19 Cnksr3 Akt3
GO_REGULATION_OF_EMBRYONIC_DEVELOPMENT	0.000454719	0.0140628	0.498493	0.611305	1.66941	51	Nrarp Gata2 Notch3 Lama5 Ptk7 Fgfr3 Tbx2 Celsr1 Hnf1b Tbx3 Col7a1 Hes1 Klf2 Mfng Col4a1 Nfe2l2 Notch4 Plcb3 Fzd1
GO_REGULATION_OF_MUSCLE_TISSUE_DEVELOPMENT	0.000459481	0.0141356	0.498493	0.611212	1.66915	51	Tbx1 Notch3 Mapk11 Hdac7 Fgfr3 Tbx2 Tbx3 Pear1 Bcl2 Bmp1 Erbb2 Nr1d1 Usp2 Notch4 Gpc1
GO_MESODERM_DEVELOPMENT	0.000465602	0.0141507	0.498493	0.599403	1.65058	60	Wnt11 Tbx1 Epha2 Itgb4 Yap1 Eya2 Ephb3 Itga2b Fgfr3 Tbx2 Ephb4 Tbx3 Itga3 Klf2 Tie1 Prkar1b Smad5 Irx3 Jak2 Dand5 Tspyl1 Tbx6
GO_POSITIVE_REGULATION_OF_CELL_DIFFERENTIATION	0.000462527	0.0141507	0.498493	0.44398	1.31014	424	Tbx1 Sema3b Epha2 Foxj1 Ltf Gata2 Klf5 Notch3 Mmp15 Mapk11 Hoxa5 Yap1 Igfbp3 Ptk7 Ephb3 Scgb3a1 Csrp2 Neurl1a Shank3 Hap1 Fgfr3 Adamts15 Atoh8 Ephb4 Plxnb1 Sfn Nbl1 Rasgrp2 Dab2ip Serpine2 Bcl2 Gas6 Nlgn2 Ifitm1 Kdr Prkca Col7a1 Hes1 Apbb1 Cldn5 Wnt7b Sema3g Itga3 Zap70 Itpka Csf1 Sox13 Lrp5 Npnt Sema7a Mapk12 Ccn1 Smarcd3 Numbl Clu Rarres2 Ramp2 Gsn Limk2 Col4a1 Cdh5 Fbxo31 Sema3c Ehd2 Smad5 Ptp…
GO_REGULATION_OF_BLOOD_CIRCULATION	0.000467195	0.0141507	0.498493	0.542744	1.55124	110	Adcy6 Des Sema3b Tacr1 Fxyd1 Ptpru Scn5a Myh14 Hdac7 Fxyd3 Csrp2 Gstm2 Tbx2 Tbx3 Ece1 Npr1 Sema3g Tnni3 Atp2a3 Cacna1i Adcy4 Itpr3 Sema3c Scn1b Epas1 Tpm1 Jak2 Akt3 Asph Calm3 Ace Ptafr Fkbp1a Grk3 Cacnb1
GO_NEURON_RECOGNITION	0.000473195	0.014259	0.498493	0.809242	1.80983	13	Sema3b Epha2 Ephb3 Celsr1 Dynll2 Ephb4 Sema3g Sema3c
GO_AXONAL_FASCICULATION	0.000493386	0.0146421	0.477271	0.840919	1.79015	10	Sema3b Epha2 Ephb3 Celsr1 Ephb4 Sema3g Sema3c
GO_REGULATION_OF_LIPID_KINASE_ACTIVITY	0.000492019	0.0146421	0.477271	0.631252	1.68936	43	Epha2 Ephb3 Fgfr3 Ephb4 Dab2ip Erbb2 Pik3r3 Klf2 Flt3 Tie1 Pdgfb Ambra1 Eef1a1 Pdgfrb Ccr7 Rac3 Pik3ip1
GO_REGULATION_OF_NERVOUS_SYSTEM_DEVELOPMENT	0.000490003	0.0146421	0.477271	0.454926	1.34127	344	Adcy6 Srcin1 Ncs1 Sema3b Nfatc4 Epha2 Gata2 Notch3 Dlg3 Yap1 Ptk7 Ephb3 Unc5b Sema4c Nrxn2 Neurl1a Sema3f Shank3 Hap1 Fgfr3 Adamts15 Celsr1 Ephb4 Plxnb1 Nbl1 Thy1 Dtx1 Dab2ip Sipa1l2 Serpine2 Bcl2 Nlgn2 Erbb2 Arhgef15 Col7a1 Hes1 Apbb1 Wnt7b Sema3g Itga3 Klf2 Itpka Csf1 Efna1 Lrp5 Sema7a Bcl6b Dock6 Smarcd3 Clstn1 Numbl Adcy4 Klk8 Gsn Limk2 Col4a1 Fbxo31 Sema3c Ptprf Scn1b Etv5 Notch4 Ctdspl Palm…
GO_BIOMINERAL_TISSUE_DEVELOPMENT	0.000498755	0.0147271	0.477271	0.685599	1.76471	30	Wnt11 Tbx1 Clec3b Fam83h Fgfr3 Col7a1 Bgn Col4a1
GO_REGULATION_OF_LONG_TERM_NEURONAL_SYNAPTIC_PLASTICITY	0.000510316	0.0149931	0.477271	0.783424	1.81364	16	Epha2 Dlg3 Ephb3 Neurl1a Shank3 Ephb4 Dab2ip Grik5
GO_NEGATIVE_REGULATION_OF_CELL_DIFFERENTIATION	0.000517997	0.015143	0.477271	0.462222	1.36092	296	Adcy6 Tbx1 Trib2 Sema3b Nfatc4 Epha2 Nrarp Foxj1 Id3 Ltf Gata2 Notch3 Hoxa5 Hdac7 Yap1 Ephb3 Csrp2 Sema4c Sema3f Fgfr3 Tbx2 Tsku Hnf1b Ephb4 Plxnb1 Lrrc23 Nkx2-1 Thy1 Cldn18 Dtx1 Tbx3 Dab2ip Bcl2 Nlgn2 Npr1 Erbb2 Col7a1 Hes1 Wnt7b Sema3g Tmem176a Efna1 Ccnd1 Lrp5 Lrrc43 Sema7a Pglyrp1 Riox1 Drc3 Adcy4 Klk8 Col4a1 Sema3c Pdgfb Zc3h8 Hpn Lrrc32 Tmem176b Dnaaf1 Tlr12 Acvrl1 Nfe2l2 Notch4 Ctdspl H2-Q6
GO_MAINTENANCE_OF_CELL_NUMBER	0.000529108	0.0153913	0.477271	0.576429	1.60428	70	Epha2 Ttc25 Gata2 Notch3 Mmp15 Yap1 Ephb3 Fgfr3 Tbx2 Ephb4 Tbx3 Hes1 Wnt7b Klf2 Lrp5 Polr3b Bcl9 Notch4 Med24 Epas1 Fzd1 Cdh1 Foxo1
GO_NEGATIVE_REGULATION_OF_CELL_GROWTH	0.000540658	0.0156498	0.477271	0.555136	1.58451	96	Wnt11 Wfdc1 Sema3b Epha2 Osgin1 Ephb3 Scgb3a1 Sema4c Sema3f Ephb4 Plxnb1 Hyal1 Ing1 Serpine2 Bcl2 Npr1 Apbb1 Sema3g Sema7a Hyal2 Cdkn2d Sema3c Eno2 Acvrl1 Ei24 Zc3h12d Pml Sema4d Maged1
GO_INTERMEDIATE_FILAMENT	0.000565021	0.016039	0.477271	0.637134	1.69349	42	Krt8 Krt15 Slc1a4 Des Mns1 Krt18 Wfdc2 Fam83h Shank3 Nes Fbf1 Myo5c Krt7 Krt80 Upp1
GO_PALATE_DEVELOPMENT	0.000565021	0.016039	0.477271	0.637131	1.69348	42	Wnt11 Tbx1 Epha2 Dlg3 Ephb3 Tbx2 Ephb4 Tbx3 Col7a1 Cldn5 Wnt7b Lrp5 Col4a1 Ift172 Fzd1 Dlg4 Asph
GO_POSITIVE_REGULATION_OF_EPITHELIAL_CELL_DIFFERENTIATION	0.000561417	0.016039	0.477271	0.700732	1.76439	26	Foxj1 Notch3 Adamts15 Atoh8 Sfn Bcl2 Cldn5 Cdh5 Ahi1 Acvrl1 Notch4
GO_REGULATION_OF_PHOSPHOLIPID_METABOLIC_PROCESS	0.000557518	0.016039	0.477271	0.604676	1.6599	55	Epha2 Ephb3 Slc27a4 Fgfr3 Ephb4 Dab2ip Erbb2 Pik3r3 Klf2 Flt3 Tie1 Pdgfa Pdgfb Ambra1 Pdgfrb Ldlr Ccr7 Rac3 Pik3ip1 Lpcat1 Adgrf5
GO_REGULATION_OF_CHEMOKINE_SECRETION	0.000583037	0.0164708	0.477271	-0.845716	-1.94803	7	Chia1 Hc Lpl Pycard
GO_NEGATIVE_REGULATION_OF_PHOSPHATE_METABOLIC_PROCESS	0.000590749	0.0165297	0.477271	0.455701	1.34195	316	Ppp1r1b Lax1 Srcin1 Chad Trib2 Hspb1 Epha2 Camsap3 Dlg3 Hdac7 Igfbp3 Ephb3 Slc27a4 Cblc Dynll2 Ephb4 Pde2a Lrrc23 Sfn Rassf2 Thy1 Dab2ip Ddit4 Podn Pcdh1 Prkca Gps1 Cry2 Klf2 Bgn Ncald Lrp5 Lrrc43 Smad6 Ash1l Dusp14 Gadd45a Hyal2 Pdgfa Dusp2 Cdkn2d Prkar1b Hsph1 Dusp8 Fbxo31 Dnaja4 Pdgfb Rabgef1 Eng Tlr12 Ager Dusp16 Ppp1r16b Ctdspl Palm Ppp1r15a Myo1d Sema4d Cep85 Tbc1d10c Ppif Pik3ip1 Dlg4 Prkc…
GO_NEGATIVE_REGULATION_OF_PHOSPHORUS_METABOLIC_PROCESS	0.000590749	0.0165297	0.477271	0.455701	1.34195	316	Ppp1r1b Lax1 Srcin1 Chad Trib2 Hspb1 Epha2 Camsap3 Dlg3 Hdac7 Igfbp3 Ephb3 Slc27a4 Cblc Dynll2 Ephb4 Pde2a Lrrc23 Sfn Rassf2 Thy1 Dab2ip Ddit4 Podn Pcdh1 Prkca Gps1 Cry2 Klf2 Bgn Ncald Lrp5 Lrrc43 Smad6 Ash1l Dusp14 Gadd45a Hyal2 Pdgfa Dusp2 Cdkn2d Prkar1b Hsph1 Dusp8 Fbxo31 Dnaja4 Pdgfb Rabgef1 Eng Tlr12 Ager Dusp16 Ppp1r16b Ctdspl Palm Ppp1r15a Myo1d Sema4d Cep85 Tbc1d10c Ppif Pik3ip1 Dlg4 Prkc…
GO_MOTOR_ACTIVITY	0.000633447	0.0175572	0.477271	0.624632	1.68376	46	Dnah10 Dnah6 Dnah2 Myh14 Kif26a Klc3 Dnaic2 Dynll2 Dnali1 Kif1b Myo5c Myl6 Ccdc102a Kifc3 Dnah11 Myo1d Kif3b Kif21b Kifc2
GO_NEPHRIC_DUCT_DEVELOPMENT	0.000631047	0.0175572	0.477271	0.895919	1.76931	7	Wnt11 Epha2 Ephb3 Hnf1b Ephb4 Ahi1
GO_CENTRAL_NERVOUS_SYSTEM_NEURON_DEVELOPMENT	0.00063722	0.0175789	0.477271	0.658991	1.72729	35	Sema3b Epha2 Gata2 Ephb3 Fgfr3 Tsku Ephb4 Plxnb1 Lrrc23 Sema3g Lrrc43 Gba2 Sema3c Scn1b Tlr12 Rac3 Gna11 Plxna1 Plxnb2
GO_REGULATION_OF_MUSCLE_ORGAN_DEVELOPMENT	0.000645974	0.0176648	0.477271	0.620365	1.69155	50	Tbx1 Notch3 Mapk11 Hdac7 Fgfr3 Tbx2 Tbx3 Pear1 Bcl2 Bmp1 Erbb2 Nr1d1 Usp2 Notch4 Gpc1
GO_RESPONSE_TO_GROWTH_FACTOR	0.000646347	0.0176648	0.477271	0.468796	1.37708	253	Tbx1 Hspb1 Epha2 Ptpru Notch3 Mapk11 Myh14 Hdac7 Clec3b Ephb3 Hap1 Fgfr3 Ephb4 Pde2a Hyal1 Bcar1 Dab2ip Ddit4 Rapgef3 Gas6 Bmp1 Kdr Erbb2 Col7a1 Cldn5 Wnt7b Klf2 Flt3 Ltbp4 Sox13 Fgfrl1 Smad6 Scgb1a1 Clu Fgf1 Hyal2 Ramp2 Nr4a1 Pdgfa Fermt2 Gsn Col4a1 Cdh5 Ehd2 Smad5 Pdgfb Polr3b Eng Runx3 Acvrl1 Notch4 Acap1 Apaf1 Rbfox2 Eef1a1 Pdgfrb Ldlr Egr1 Vill Cx3cr1 Pml Myo1d Fzd1 Id1 Fnta Prkci
GO_APICAL_JUNCTION_ASSEMBLY	0.000667041	0.018146	0.477271	0.664231	1.70758	29	Crb3 Wnt11 Cldn4 Dlg3 Cldn3 Cldn7 Fbf1 Ramp2 Dlg4 Prkci Strn4 F11r Micall2 Pkn3
GO_DENDRITIC_SPINE_ORGANIZATION	0.00068261	0.0184692	0.477271	0.777916	1.83725	17	Epha2 Dlg3 Ephb3 Shank3 Ephb4 Wnt7b Itga3 Itpka
GO_REGULATION_OF_DENDRITE_DEVELOPMENT	0.000691129	0.0184692	0.477271	0.588582	1.63141	62	Srcin1 Nfatc4 Epha2 Ephb3 Neurl1a Shank3 Ephb4 Dab2ip Sipa1l2 Nlgn2 Itpka Efna1 Numbl Fbxo31 Ptprf Palm Cul9 Ldlr Sema4d Id1 Rap2a Gorasp1
GO_RESPONSE_TO_WATER	0.000690325	0.0184692	0.477271	0.972898	1.54483	3	Krt8 Sipa1
GO_SOMATODENDRITIC_COMPARTMENT	0.000691495	0.0184692	0.477271	0.447281	1.31826	330	Adcy6 Ppp1r1b Slc1a4 Kiss1 Srcin1 Ncs1 Sema3b Epha2 Tacr1 Ptpru Scn5a Dlg3 Myh14 Hdac7 Syt5 P2rx6 Ephb3 Itga2b Unc5b Nrxn2 Nrgn Neurl1a Shank3 Rgs12 Ephb4 Lrrc23 Thy1 Gipc3 Gipc1 Dab2ip Sipa1l2 Serpine2 Rapgef3 Nlgn2 Cygb Prkca Arhgef15 Apbb1 Sema3g Nr1d1 Itpka Ncald Lrp5 Lrrc43 Myo5c Grik5 Clu Adcy4 Itpr3 Fbxo31 Sema3c Ptprf Eno2 Hpn Ica1 Ivd Tlr12 Acvrl1 Cnn3 Ager Palm Eef1a1 Ldlr L1cam Cx3cr1 …
GO_GLOMERULUS_DEVELOPMENT	0.000725127	0.0192799	0.477271	0.687841	1.75929	28	Foxj1 Notch3 Lamb2 Bcl2 Podxl Col7a1 Hes1 Pecam1 Col4a1 Pdgfb Notch4 Pdgfrb Egr1 Cd34 Mtss1
GO_MICROTUBULE_MOTOR_ACTIVITY	0.000747285	0.0197795	0.477271	0.660297	1.69747	29	Dnah10 Dnah6 Dnah2 Kif26a Klc3 Dnaic2 Dnali1 Kif1b Kifc3 Dnah11 Kif3b Kif21b Kifc2
GO_CAMP_MEDIATED_SIGNALING	0.000760304	0.0200338	0.477271	0.774895	1.83011	17	Adcy6 Wdr93 Epha2 Ephb3 Ephb4 Pde2a Rapgef3 Adcy4
GO_REGULATION_OF_NEURON_MIGRATION	0.000764882	0.0200645	0.477271	0.722363	1.78859	23	Sema3b Unc5b Plxnb1 Dab2ip Erbb2 Col7a1 Sema3g Col4a1 Fbxo31 Sema3c Plxna1 Plxnb2
GO_NEGATIVE_REGULATION_OF_DEVELOPMENTAL_GROWTH	0.000794431	0.020747	0.477271	0.637497	1.67514	38	Sema3b Epha2 Mapk11 Wwc1 Ephb3 Sema4c Sema3f Fgfr3 Ephb4 Plxnb1 Bmp1 Sema3g Sema7a Sema3c
GO_OSTEOBLAST_DIFFERENTIATION	0.000801499	0.020839	0.477271	0.570004	1.58629	71	Wnt11 Epha2 Hdac7 Igfbp3 Ephb3 Tsku Ephb4 Col7a1 Lrp5 Lrrc43 Sema7a Mrc2 Ccn1 Drc3 Col4a1 Smad5 Lrrc32 Dnaaf1 Tlr12
GO_REGULATION_OF_SYSTEM_PROCESS	0.000822182	0.0212826	0.477271	0.488818	1.42221	184	Adcy6 Kiss1 Des Sema3b Tacr1 Fxyd1 Ptpru Scn5a Myh14 Hdac7 Fxyd3 Csrp2 Gstm2 Fgfr3 Tbx2 Aqp1 Tbx3 Gas6 Nlgn2 Ece1 Prkca Npr1 Sema3g Cry2 Tnni3 Klf2 Npnt Atp2a3 Cacna1i Adcy4 Klk8 Itpr3 Sema3c Pdgfb Scn1b Cnn3 Rab8b Fra10ac1 Calcrl Myl9 Epas1 Tpm1 Jak2 Akt3 Asph Calm3 Il1b Ace Ptafr Emp2
GO_EXTERNAL_SIDE_OF_PLASMA_MEMBRANE	0.000845638	0.0217937	0.477271	0.536575	1.53146	98	Epha2 Ltf Ephb3 Spa17 Dnaic2 Itga2b Il2rb Ephb4 Lrrc23 Gpihbp1 Thy1 Serpine2 Nlgn2 Ece1 Itga3 Fcer2a Lrrc43 Sema7a Stab1 Hyal2 Spn Cdh5 Eng Tlr12 Cd19 Scnn1b Ldlr Mfge8 Ccr7 Cd34 Gsr Bcam Sdc1 Tnfrsf13b Ace Cd40 Cd79b
GO_LATERAL_VENTRICLE_DEVELOPMENT	0.000866656	0.0222379	0.477271	0.735405	1.77389	20	Dnah10 Dnah6 Dnah2 Myh14 Tsku Lrrc23 Aqp1 Lrrc43 Numbl Dpcd Tlr12 Dnah11
GO_DEVELOPMENTAL_PROCESS_INVOLVED_IN_REPRODUCTION	0.000884713	0.0226025	0.477271	0.46346	1.36185	256	Krt8 Gata2 Notch3 Dlg3 Bik St14 Mmp15 Mapk11 Septin5 Ptgis Neurl1a Fgfr3 Adamts15 Tbx2 Tsku Rsph1 Hnf1b Etnk1 Lrrc23 Nkx2-1 Tbx3 Serpine2 Bcl2 Asb1 Erbb2 Hes1 Wnt7b Csf1 Mfng Nectin2 Ccnd1 Lrp5 Hspa2 Pank2 Lrrc43 Ccn1 Drc3 Smad5 Pdgfb Lrrc32 Map3k4 Etv5 Dedd Dnaaf1 Tlr12 Notch4 Irf2bpl Zfp36l1 Cul9 Pdgfrb Fanca Bok Chd3 Epas1 Deaf1 Kmt2d Nupr1 Dlg4 Sdc1 Akt3 Tspyl1 Il1b
GO_POSITIVE_REGULATION_OF_HEART_GROWTH	0.000922533	0.0234667	0.477271	0.771092	1.78509	16	Notch3 Mapk11 Fgfr3 Tbx2 Tbx3 Acacb Erbb2 Notch4
GO_AXONEME_PART	0.000966697	0.0239746	0.477271	0.821576	1.74897	10	Dnah10 Dnah6 Dnah2 Dnaic2 Dnali1 Dnah11
GO_DNA_GEOMETRIC_CHANGE	0.000962378	0.0239746	0.477271	-0.4487	-1.85649	46	Mcm2 Supv3l1 Xpa Zranb3 Mre11a Anxa1 Mcm3 Gins2 Snrnp200 Cetn2 Mcm7 Cul4a Chd5 Fbh1
GO_KERATIN_FILAMENT	0.000966697	0.0239746	0.477271	0.821922	1.7497	10	Krt8 Krt18 Wfdc2 Fam83h Fbf1 Krt7 Krt80
GO_MULTI_ORGANISM_BEHAVIOR	0.00096698	0.0239746	0.477271	0.714581	1.78111	24	Ppp1r1b Tbx1 Tacr1 Dlg3 Nrxn2 Shank3 Serpine2 Nlgn2
GO_NEGATIVE_REGULATION_OF_NOTCH_SIGNALING_PATHWAY	0.000965359	0.0239746	0.477271	0.761544	1.74126	15	Nrarp Gata2 Mmp15 Neurl1a Egfl7 Mfng
GO_POSITIVE_REGULATION_OF_VASCULATURE_DEVELOPMENT	0.000962453	0.0239746	0.477271	0.55236	1.55772	84	Hspb1 Epha2 Gata2 Hdac7 Erap1 Ptgis Ephb3 Itga2b Ephb4 Hyal1 Aqp1 Rapgef3 Kdr Prkca Tie1 Fgf1 Ramp2 Pdgfb Eng Acvrl1 Ppp1r16b C4b Pdcd6 C6 Egr1 Cx3cr1 Cd34 Epas1 Jak2 Il1b Lrg1 Itgb7 Sirt3
GO_CHLORIDE_CHANNEL_COMPLEX	0.001002	0.0247385	0.45506	0.818954	1.77431	11	Gabrp Fxyd1 Clic3 Fxyd3 Ttyh3
GO_MUSCLE_CELL_DEVELOPMENT	0.00104176	0.0255072	0.45506	0.588241	1.61728	57	Krt8 Nfatc4 Notch3 Myh14 AU021092 Csrp2 Tbx2 Tbx3 Pear1 Hes1 Atp2a3 Ramp2 Prkar1b Flnb Notch4 Pdgfrb Tpm1 Sdc1
GO_POSITIVE_REGULATION_OF_NEURON_MIGRATION	0.0010505	0.0255072	0.45506	0.863332	1.75444	8	Sema3b Dab2ip Sema3g Fbxo31 Sema3c
GO_REGULATION_OF_WATER_LOSS_VIA_SKIN	0.00104943	0.0255072	0.45506	0.883799	1.74537	7	Cldn4 Cldn3 Cldn7 Sfn
GO_RENAL_SYSTEM_PROCESS	0.00104653	0.0255072	0.45506	0.619518	1.67025	45	Adcy6 Tacr1 Hnf1b Aqp1 Bcl2 Gas6 Npr1 Itga3 Myo5c Hyal2 Adcy4 Prkar1b Gsn Pdgfb Cd34 Bcam Xpnpep3 Emp2
GO_MUSCLE_ORGAN_DEVELOPMENT	0.00106486	0.0256439	0.45506	0.522089	1.50017	120	Tbx1 Aebp1 Itga7 Id3 Klf5 Notch3 Mapk11 Myh14 Lama5 AU021092 Asb2 Csrp2 Neurl1a Fgfr3 Pear1 Col7a1 Itga3 Tnni3 Tagln Fgfrl1 Mapk12 Usp2 Cacna1i Vamp5 Myl6 Col4a1 Flnb Hivep1 Bcl9 Notch4 Egr1 Tpm1 Fzd1 Nupr1 Borcs8
GO_REPRODUCTIVE_SYSTEM_DEVELOPMENT	0.0010606	0.0256439	0.45506	0.479492	1.39921	194	Krt8 Gata2 Notch3 Dlg3 Bik St14 Mmp15 Mapk11 Ptgis Fgfr3 Adamts15 Tbx2 Tsku Hnf1b Etnk1 Lrrc23 Nkx2-1 Tbx3 Serpine2 Bcl2 Asb1 Erbb2 Hes1 Wnt7b Mfng Ccnd1 Lrp5 Lrrc43 Ccn1 Drc3 Pdgfb Lrrc32 Map3k4 Dedd Dnaaf1 Tlr12 Notch4 Zfp36l1 Cul9 Pdgfrb Fanca Bok Epas1 Nupr1 Dlg4 Sdc1 Akt3 Tspyl1
GO_MOTOR_NEURON_AXON_GUIDANCE	0.00108097	0.0259256	0.45506	0.759205	1.73591	15	Sema3b Epha2 Ephb3 Sema3f Ephb4 Plxnb1 Erbb2 Sema3g Sema3c Plxna1 Plxnb2 Nrp2
GO_NEGATIVE_REGULATION_OF_EPITHELIAL_CELL_MIGRATION	0.0010868	0.0259596	0.45506	0.618044	1.65401	43	Sema3b Ptpru Notch3 Hdac7 Dab2ip Mmrn2 Sema3g Klf2 Sema3c Acvrl1 Ager Notch4
GO_CRANIAL_NERVE_MORPHOGENESIS	0.00112721	0.0266543	0.45506	0.75807	1.73331	15	Tbx1 Sema3b Epha2 Ephb3 Sema3f Ephb4 Plxnb1 Sema3g Sema3c
GO_POSITIVE_REGULATION_OF_EPITHELIAL_CELL_PROLIFERATION	0.0011295	0.0266543	0.45506	0.544363	1.53853	87	Tbx1 Nrarp Tacr1 Notch3 Scn5a Lamb2 Fgfr3 Plxnb1 Hyal1 Egfl7 Kdr Prkca Erbb2 Wnt7b Ccnd1 Tie1 Fgf1 Nr4a1 Pdgfb Hpn Acvrl1 Ppp1r16b Notch4 Pdcd6 Epas1 Fzd1 Id1 Cdh1 Rptor Akt3 Plxna1 Plxnb2 Jun Lrg1 Sirt3
GO_POSITIVE_REGULATION_OF_MYOTUBE_DIFFERENTIATION	0.00112721	0.0266543	0.45506	0.757713	1.7325	15	Tbx1 Mmp15 Mapk11 Scgb3a1 Bcl2 Ehd2
GO_DENDRITE_MORPHOGENESIS	0.00115661	0.027185	0.45506	0.636105	1.67074	37	Sema3b Epha2 Dlg3 Ephb3 Shank3 Celsr1 Ephb4 Wnt7b Sema3g Rere Sema3c Rbfox2 Ldlr Rac3 Dlg4
GO_CYCLIC_NUCLEOTIDE_MEDIATED_SIGNALING	0.00117221	0.027225	0.45506	0.725129	1.7491	20	Adcy6 Wdr93 Epha2 Ephb3 Ephb4 Pde2a Rapgef3 Adcy4 Nudt4
GO_RESPONSE_TO_STIMULUS_INVOLVED_IN_REGULATION_OF_MUSCLE_ADAPTATION	0.0011711	0.027225	0.45506	0.899901	1.71388	6	Scn5a Hdac7 Hdac5 Hdac4
GO_VENTRICULAR_SYSTEM_DEVELOPMENT	0.00116479	0.027225	0.45506	0.710044	1.77338	25	Ttc21a Dnah10 Dnah6 Dnah2 Myh14 Tsku Lrrc23 Aqp1 Lrrc43 Numbl Dpcd Tlr12 Dnah11
GO_ARTERY_MORPHOGENESIS	0.00119824	0.0276112	0.45506	0.657372	1.70087	32	Wnt11 Tbx1 Notch3 Tbx2 Tbx3 Col7a1 Hes1 Lrp5 Col4a1 Eng Notch4 Pdgfrb
GO_CRANIAL_NERVE_DEVELOPMENT	0.00119412	0.0276112	0.45506	0.724773	1.74824	20	Tbx1 Sema3b Epha2 Ephb3 Sema3f Ephb4 Plxnb1 Erbb2 Hes1 Sema3g Sema3c
GO_ACYL_COA_METABOLIC_PROCESS	0.00122974	0.0280796	0.45506	-0.468037	-1.82926	38	Scd1 Acsbg3 Ppt1 Mvk Pdhb Mvd Acot2 Acot13 Dgat2 Hsd17b12 Mlycd Acsl5 Acot8 Acsf3 Ppt2
GO_ARTERY_DEVELOPMENT	0.0012329	0.0280796	0.45506	0.606969	1.66675	53	Wnt11 Tbx1 Notch3 Myh14 Tbx2 Plxnb1 Tbx3 Rapgef3 Col7a1 Hes1 Lrp5 Smad6 Loxl1 Col4a1 Eng Acvrl1 Notch4 Pdgfrb
GO_THIOESTER_METABOLIC_PROCESS	0.00122974	0.0280796	0.45506	-0.468037	-1.82926	38	Scd1 Acsbg3 Ppt1 Mvk Pdhb Mvd Acot2 Acot13 Dgat2 Hsd17b12 Mlycd Acsl5 Acot8 Acsf3 Ppt2
GO_DETECTION_OF_TEMPERATURE_STIMULUS	0.00124111	0.0281574	0.45506	0.816474	1.73811	10	Epha2 Mmp15 Ephb3 Ephb4
GO_NEGATIVE_REGULATION_OF_RESPONSE_TO_EXTERNAL_STIMULUS	0.00126857	0.0286497	0.45506	0.502787	1.44813	143	Wfdc1 Sema3b Epha2 Ltf Nrbp2 Notch3 Ptgis Ephb3 Sema4c Nrxn2 Sema3f Ephb4 Bcr Plxnb1 Nbl1 Serpine2 Sema3g Klf2 Sema7a Ash1l Tie1 Pglyrp1 Pdgfa Klk8 Spn Pcbp3 Thbd Sema3c Pdgfb Rabgef1 Sigirr Notch4 Pdgfrb Calcrl Cx3cr1 Cd34 Sema4d Qsox1 Plxna1 Plxnb2 Sirt3 Nfkb1 Tsc1 Selenos
GO_STEROL_BIOSYNTHETIC_PROCESS	0.00127256	0.0286497	0.45506	-0.597198	-2.09059	22	Msmo1 Npc1 Mvk Cyb5r1 Cnbp Mvd Tm7sf2 Fdps Acaa2 Ebp G6pdx Cyb5r3 Dhcr7
GO_BONE_MINERALIZATION	0.00134164	0.0300895	0.45506	0.788822	1.76416	13	Wnt11 Clec3b Fgfr3 Bgn
GO_DEVELOPMENTAL_GROWTH	0.0013783	0.0306858	0.45506	0.495739	1.42899	145	Wnt11 Sema3b Notch3 Mapk11 Hoxa5 Yap1 Ptk7 Lamb2 Sema3f Fgfr3 Tbx2 Hnf1b Etnk1 Plxnb1 Tbx3 Bcl2 Nlgn2 Erbb2 Wnt7b Sema3g Klf2 Csf1 Lrp5 Sema7a Fgf1 Tns2 Prkar1b Gsn Sema3c Smad5 Bcl9 Notch4 Zfp36l1 Fzd1 Kmt2d Prkci Chst11 Timp3 Plxna1 Plxnb2 Ndrg2
GO_POSITIVE_REGULATION_OF_EPITHELIAL_CELL_MIGRATION	0.00137867	0.0306858	0.45506	0.583179	1.61116	61	Amotl1 Hspb1 Tacr1 Mapk11 Hdac7 Fgfr3 Atoh8 Hyal1 Bcar1 Kdr Prkca Wnt7b Itga3 Tie1 Gsn Pdgfb Mmp9 Pdcd6 Vill Epas1 Akt3
GO_POSITIVE_REGULATION_OF_ENDOTHELIAL_CELL_MIGRATION	0.00142575	0.031614	0.45506	0.615104	1.6504	44	Amotl1 Hspb1 Mapk11 Hdac7 Fgfr3 Atoh8 Bcar1 Kdr Prkca Wnt7b Tie1 Pdgfb Pdcd6
GO_CHROMOSOME_CENTROMERIC_REGION	0.00144287	0.0317539	0.45506	-0.339795	-1.57273	81	Lrwd1 Ncapd2 Ppp2ca Birc5 Septin2 Psen1 Cenpa Kif22 Plk1 Cenpv Cdca8 Cenpx Bub1b Clip2 Csnk1a1 Champ1 Hjurp Ndel1 Rrbp1 Zfp330 Ppp2cb Capn1 Ppp2r5c Ppp1ca
GO_INNER_EAR_MORPHOGENESIS	0.00143803	0.0317539	0.45506	0.627734	1.64948	38	Tbx1 Epha2 Gata2 Ptk7 Ephb3 Itga2b Fgfr3 Celsr1 Ephb4 Bcr Col7a1 Col4a1 Hpn Rac3 Fzd1
GO_FOREBRAIN_GENERATION_OF_NEURONS	0.00145148	0.0318243	0.45506	0.675174	1.71155	27	Sema3b Gata2 Shank3 Fgfr3 Plxnb1 Nkx2-1 Erbb2 Hes1 Sema3g Numbl Sema3c Rac3 Gna11 Plxna1 Plxnb2
GO_AXONEMAL_DYNEIN_COMPLEX	0.00147158	0.0319693	0.45506	0.857562	1.74272	8	Dnah10 Dnah6 Dnah2 Dnaic2 Dnali1 Dnah11
GO_EPITHELIAL_CILIUM_MOVEMENT	0.0014853	0.0319693	0.45506	0.738544	1.7442	18	Stk36 Spa17 Tsku Lrrc23 Ccdc103 Lrrc43 Dpcd Drc3 Lrrc32 Dnaaf1 Tlr12
GO_NEGATIVE_REGULATION_OF_RESPONSE_TO_WOUNDING	0.00147752	0.0319693	0.45506	0.559403	1.5569	70	Wfdc1 Epha2 Ptgis Ephb3 Ephb4 Bcr Serpine2 Klf2 Ash1l Tie1 Pglyrp1 Pdgfa Klk8 Spn Thbd Pdgfb Rabgef1 Pdgfrb Calcrl Cx3cr1 Cd34
GO_POSITIVE_REGULATION_OF_SYNAPSE_ASSEMBLY	0.0014833	0.0319693	0.45506	0.807832	1.75021	11	Epha2 Ephb3 Nrxn2 Ephb4 Nlgn2 Wnt7b Clstn1
GO_TRANSMEMBRANE_RECEPTOR_PROTEIN_TYROSINE_KINASE_ACTIVITY	0.0014853	0.0319693	0.45506	0.738522	1.74415	18	Epha2 Ephb3 Fgfr3 Ephb4 Ryk Kdr Erbb2 Flt3 Fgfrl1 Tie1 Pdgfrb Igf2r
GO_DETECTION_OF_TEMPERATURE_STIMULUS_INVOLVED_IN_SENSORY_PERCEPTION	0.00149985	0.0320476	0.45506	0.832061	1.73489	9	Epha2 Mmp15 Ephb3 Ephb4
GO_DETECTION_OF_TEMPERATURE_STIMULUS_INVOLVED_IN_SENSORY_PERCEPTION_OF_PAIN	0.00149985	0.0320476	0.45506	0.832061	1.73489	9	Epha2 Mmp15 Ephb3 Ephb4
GO_HIPPO_SIGNALING	0.00153154	0.0326062	0.45506	0.806035	1.74632	11	Amotl1 Yap1 Wwc1 Tjp3
GO_CELL_FATE_COMMITMENT	0.0015528	0.0329396	0.45506	0.55865	1.5548	70	Wnt11 Tbx1 Gata2 Notch3 Eya2 Fgfr3 Tbx2 Hnf1b Nkx2-1 Tbx3 Sox18 Bcl2 Erbb2 Hes1 Wnt7b Klf2 Sox13 Dock6 Smad5 Notch4 Rab8b Pml Chd3 Epas1
GO_EAR_MORPHOGENESIS	0.00158986	0.0336044	0.45506	0.613611	1.63096	42	Tbx1 Epha2 Gata2 Ptk7 Ephb3 Itga2b Fgfr3 Celsr1 Ephb4 Bcr Col7a1 Col4a1 Hpn Rac3 Fzd1
GO_MULTICELLULAR_ORGANISMAL_HOMEOSTASIS	0.0016188	0.0340934	0.45506	0.493101	1.42139	145	Adcy6 Cldn4 Muc5b Hspb1 Ltf Gata2 Cidea Cldn3 Cldn7 Pigr Lrrc23 Sfn Aqp1 Bcl2 Acacb Col7a1 Nr1d1 Csf1 Lrrc43 Myo5c Hyal2 Tns2 Adcy4 Prkar1b Col4a1 Btbd9 Ivd Tlr12 Sftpd Scnn1b Cd34 Rac3 Epas1 Cdh1 Lpcat1 Foxo1 Crocc Il1b Adgrf5
GO_LIMBIC_SYSTEM_DEVELOPMENT	0.00165292	0.0346733	0.45506	0.608529	1.64062	45	Sema3b Epha2 Ephb3 Hap1 Fgfr3 Tbx2 Ephb4 Plxnb1 Nkx2-1 Tbx3 Sema3g Sema3c Ptprf Ldlr Plxna1 Plxnb2 Tsc1
GO_MUSCLE_CELL_DIFFERENTIATION	0.00166248	0.0346733	0.45506	0.517418	1.48436	116	Krt8 Tbx1 Nfatc4 Notch3 Mapk11 Myh14 AU021092 Asb2 Itga2b Csrp2 Sema4c Tbx2 Tbx3 Pear1 Hes1 Npnt Atp2a3 Mapk12 Smarcd3 Ramp2 Cacna1i Prkar1b Flnb Bcl9 Notch4 Dyrk1b Pdgfrb Adam19 Epas1 Tpm1 Cdh1 Sdc1 Akt3 Cby1 Tsc1 Epc2 Cacnb1 Tanc2
GO_SPERM_PART	0.00166403	0.0346733	0.45506	0.561887	1.56431	73	Mns1 Notch3 Septin5 Ak1 Spa17 Dnaic2 Gstm2 Tctex1d4 Rsph1 Lrrc23 Odf3b Gpx3 Ift81 Lrrc43 Loxl1 Ift172 Tlr12 Rab3a Notch4 Spaca9 Spag8
GO_LYSOSOME_LOCALIZATION	0.0017453	0.0362382	0.45506	0.783845	1.75303	13	Gata2 Hdac7 Lat Rasgrp2
GO_SYNAPSE_PART	0.00175974	0.0364092	0.45506	0.447659	1.31552	263	Slc6a9 Gabrp Srcin1 Ncs1 Epha2 Dlg3 Myh14 Septin5 Syt5 P2rx6 Ephb3 Itga2b Sema4c Nrxn2 Nrgn Neurl1a Shank3 Hap1 Syt15 Ephb4 Bcr Pde2a Lrrc23 Gipc3 Lgi3 Gipc1 Dab2ip Sipa1l2 Rapgef3 Nlgn2 Prkca Apbb1 Wnt7b Itga3 Nr1d1 Itpka Grasp Ncald Hspa2 Lrrc43 Stxbp1 Grik5 Clstn1 Itpr3 Ica1 Cbarp Tlr12 Rab3a Cnn3
GO_CARDIAC_SEPTUM_DEVELOPMENT	0.00180634	0.0371121	0.45506	0.575785	1.58304	57	Wnt11 Tbx1 Notch3 Myh14 Ptk7 Fgfr3 Tbx2 Plxnb1 Tbx3 Hes1 Lrp5 Fgfrl1 Smad6 Ccn1 Notch4 Nsd2 Parva Fzd1 Dand5 Plxna1 Plxnb2 Tab1 Nsd3
GO_INTEGRIN_MEDIATED_SIGNALING_PATHWAY	0.00180634	0.0371121	0.45506	0.576373	1.58466	57	Itga7 Itgb4 Myh14 Lama5 Itga2b Adamts15 Lat Bcar1 Col7a1 Itga3 Zap70 Sema7a Fermt2 Col4a1
GO_MAMMARY_GLAND_EPITHELIUM_DEVELOPMENT	0.00187641	0.0383154	0.45506	0.623364	1.64973	40	Epha2 Hoxa5 Ephb3 Fgfr3 Tbx2 Ephb4 Tbx3 Erbb2 Wnt7b Csf1 Ccnd1 Lrp5 Pml Epas1 Jak2 Akt3
GO_REGULATION_OF_SYNAPSE_MATURATION	0.00187795	0.0383154	0.45506	0.82757	1.72553	9	Nfatc4 Nrxn2 Neurl1a Dab2ip Arhgef15
GO_DENDRITIC_SPINE_DEVELOPMENT	0.00189378	0.0385047	0.45506	0.743795	1.70067	15	Epha2 Dlg3 Ephb3 Shank3 Ephb4 Wnt7b Dlg4
GO_EPHRIN_RECEPTOR_ACTIVITY	0.00192586	0.0387547	0.45506	0.961998	1.52752	3	Epha2 Ephb3 Ephb4
GO_MAMMARY_GLAND_DUCT_MORPHOGENESIS	0.00191403	0.0387547	0.45506	0.709236	1.7233	21	Epha2 Ephb3 Fgfr3 Tbx2 Ephb4 Tbx3 Csf1 Lrp5 Pml
GO_OPTIC_NERVE_DEVELOPMENT	0.00192586	0.0387547	0.45506	0.961998	1.52752	3	Epha2 Ephb3 Ephb4
GO_MICROVILLUS	0.00194535	0.0390133	0.45506	0.609966	1.62128	42	Adcy6 Plekhg5 Stard10 Slc27a4 Aqp5 Rapgef3 Podxl Tie1 Hyal2 Adcy4 Pdgfa Gsn Cnp Dcxr Dpep1 Vill Myo1d
GO_MESONEPHRIC_TUBULE_MORPHOGENESIS	0.00195433	0.0390601	0.431708	0.730359	1.72487	18	Wnt11 Dlg3 Lama5 Hnf1b Bcl2 Hes1 Npnt Fgf1 Gzf1 Dlg4
GO_REGULATION_OF_ALPHA_AMINO_3_HYDROXY_5_METHYL_4_ISOXAZOLE_PROPIONATE_SELECTIVE_GLUTAMATE_RECEPTOR_ACTIVITY	0.00197116	0.0391301	0.431708	0.940432	1.59616	4	Nrxn2 Shank3 Nlgn2
GO_REGULATION_OF_SYNAPSE_ASSEMBLY	0.00196503	0.0391301	0.431708	0.76946	1.73748	14	Epha2 Ephb3 Nrxn2 Ephb4 Nlgn2 Wnt7b Clstn1
GO_MOTILE_CILIUM_ASSEMBLY	0.00199658	0.0395014	0.431708	0.753521	1.77963	17	Zmynd10 Dnaaf3 Rsph9 Tsku Lrrc23 Lrrc43 Drc3 Lrrc32 Dnaaf1 Tlr12
GO_REGULATION_OF_MUSCLE_CELL_DIFFERENTIATION	0.00200344	0.039504	0.431708	0.530703	1.50009	86	Tbx1 Id3 Notch3 Mmp15 Mapk11 Hdac7 Igfbp3 Scgb3a1 Csrp2 Fgfr3 Tbx2 Tbx3 Pear1 Bcl2 Rbm38 Mapk12 Smarcd3 Ehd2 Pdgfb Notch4
GO_FLUID_TRANSPORT	0.00202693	0.0396598	0.431708	0.909897	1.63374	5	Aqp1 Aqp5 Hyal2 Itpr3
GO_REGULATION_OF_NEURON_DIFFERENTIATION	0.00201843	0.0396598	0.431708	0.454401	1.33524	260	Adcy6 Srcin1 Ncs1 Sema3b Nfatc4 Epha2 Gata2 Notch3 Ptk7 Ephb3 Sema4c Neurl1a Sema3f Shank3 Fgfr3 Adamts15 Ephb4 Plxnb1 Nbl1 Thy1 Dtx1 Dab2ip Sipa1l2 Serpine2 Bcl2 Nlgn2 Hes1 Apbb1 Wnt7b Sema3g Itga3 Klf2 Itpka Efna1 Lrp5 Sema7a Numbl Adcy4 Klk8 Gsn Limk2 Fbxo31 Sema3c Ptprf Scn1b Etv5 Notch4 Ctdspl Palm Ssh2 Cul9 Ldlr L1cam Vill Mark4 Sema4d Rac3 Irx3 Id1 Cdh1 Prkci Macf1 Akt3 Il1b Rap2a Tbx6 Plx…
GO_REGULATION_OF_URINE_VOLUME	0.00203158	0.0396598	0.431708	0.86801	1.71419	7	Adcy6 Npr1 Hyal2 Adcy4
GO_EYE_DEVELOPMENT	0.0020658	0.0401941	0.431708	0.497822	1.43328	139	Epha2 Ptpru Dlg3 Myh14 Lamb2 Ephb3 Tbx2 Tsku Ephb4 Lrrc23 Aqp5 B9d1 Thy1 Impdh1 Tbx3 Sipa1l2 Pear1 Erbb2 Mfap2 Arhgef15 Col7a1 Wnt7b Klf2 Nes Ncald Lrp5 Mterf4 Lrrc43 Smarcd3 Col4a1 Ahi1 Tlr12 Acvrl1 Pdgfrb Epas1 Dlg4 Prkci Lpcat1
GO_POSITIVE_REGULATION_OF_CARDIAC_MUSCLE_CELL_PROLIFERATION	0.00213449	0.0413936	0.431708	0.799372	1.73188	11	Notch3 Mapk11 Fgfr3 Tbx2 Tbx3 Erbb2 Notch4
GO_FILOPODIUM_TIP	0.00215861	0.0417237	0.431708	0.798886	1.73083	11	Epha2 Ephb3 Ephb4 Nlgn2 Myo5c Gsn Vill
GO_NEUROLOGICAL_SYSTEM_PROCESS	0.0022036	0.0424537	0.431708	0.451724	1.33047	280	Adcy6 Ppp1r1b Slc1a4 Tbx1 Epha2 Tacr1 Lrrc51 Scn5a Dlg3 Mmp15 Myh14 Rgs9 Lamb2 Ephb3 Lrrn4 Itga2b Nrxn2 Nrgn Shank3 Fgfr3 Ephb4 Bcr Pigr Dab2ip Tjp3 Serpine2 Nlgn2 Prkca Erbb2 Col7a1 Cldn5 Itga3 Tnni3 Ablim1 Fam107b Myo5c Grik5 Cacna1i Adcy4 Klk8 Cdkn2d Itpr3 Prkar1b Col4a1 Scn1b Hpn Btbd9 Slc6a8 Rab3a Cbr3 Scnn1b Rdh5 Kifc3 Rbfox2 Ldlr L1cam Bbs9 Plcb3 Cx3cr1 Myo1d Rac3 Epas1 Fzd1 Deaf1 Cdh1 Dlg…
GO_SCAFFOLD_PROTEIN_BINDING	0.00223278	0.0428752	0.431708	0.657622	1.682	28	Krt8 Krt15 Krt18 Scn5a Dlg3 Shank3 Nlgn2 Cacna1i
GO_NEGATIVE_REGULATION_OF_CELL_MORPHOGENESIS_INVOLVED_IN_DIFFERENTIATION	0.00224628	0.042994	0.431708	0.545881	1.52751	78	Sema3b Nfatc4 Epha2 Ephb3 Sema4c Sema3f Tsku Ephb4 Plxnb1 Lrrc23 Nkx2-1 Thy1 Dab2ip Nlgn2 Sema3g Efna1 Sema7a Drc3 Sema3c Hpn Lrrc32 Dnaaf1 Sema4d Mad2l2 Id1 Plxna1 Gorasp1 Plxnb2 Gbp3 Mbp Arhgap4 Nrp2
GO_ENDOTHELIAL_CELL_MIGRATION	0.00226306	0.0431744	0.431708	0.605467	1.62035	43	Epha2 Myh14 Plekhg5 Ephb3 Ephb4 Plxnb1 Gipc3 Gipc1 Sox18 Kdr Nr4a1 Id1 Plxna1 Emp2 Plxnb2 Itgb7
GO_FATTY_ACYL_COA_METABOLIC_PROCESS	0.00230112	0.0437586	0.431708	-0.526699	-1.88334	26	Scd1 Acsbg3 Ppt1 Acot2 Acot13 Dgat2 Hsd17b12 Mlycd Acsl5 Acot8 Acsf3 Ppt2
GO_BASAL_PLASMA_MEMBRANE	0.00232271	0.0439377	0.431708	0.693111	1.71616	23	Cldn4 Ltf Cldn3 Slc23a1 Aqp1 Aqp5 Rapgef3 Tie1 Ager Myo1d Cd34
GO_DIGESTIVE_TRACT_MORPHOGENESIS	0.00232558	0.0439377	0.431708	0.701972	1.70565	21	Wnt11 Epha2 Notch3 Ephb3 Fgfr3 Hnf1b Ephb4 Bcl2 Erbb2 Ahi1 Notch4 Pdgfrb Epas1
GO_NEGATIVE_REGULATION_OF_CELL_PROJECTION_ORGANIZATION	0.00234045	0.0439377	0.431708	0.525543	1.4855	86	Adcy6 Sema3b Nfatc4 Epha2 Ephb3 Sema4c Nrxn2 Sema3f Ephb4 Plxnb1 Thy1 Dab2ip Nlgn2 Sema3g Itga3 Efna1 Lrp5 Sema7a Adcy4 Klk8 Sema3c Sema4d Id1 Tbx6 Plxna1 Gorasp1 Plxnb2 Trpv4 Mbp Arhgap4 Nrp2
GO_RETINAL_GANGLION_CELL_AXON_GUIDANCE	0.00233876	0.0439377	0.431708	0.906992	1.62853	5	Epha2 Ptpru Ephb3 Ephb4 Nrp2
GO_REGULATION_OF_GROWTH	0.00234939	0.0439651	0.431708	0.443273	1.30662	327	Wnt11 Wfdc1 Sema3b Epha2 Notch3 Osgin1 Mmp15 Mapk11 Myh14 Slc44a4 Yap1 Igfbp3 Wwc1 Kif26a Ephb3 Scgb3a1 Sema4c Igfbp2 Sema3f Fgfr3 Tbx2 Hnf1b Ephb4 Plxnb1 Sfn Hyal1 Ing1 Bcar1 Rasgrp2 Tbx3 Dab2ip Serpine2 Bcl2 Gas6 Bmp1 Npr1 Acacb Erbb2 Apbb1 Sema3g Ltbp4 Csf1 Sema7a Ccn1 Clstn1 Hyal2 Cdkn2d Usp47 Gsn Limk2 Sema3c Eno2 Hpn Acvrl1 Notch4 C4b Por Igfbp4 Ruvbl1 Nsmce3 L1cam Vill Bbc3 Igfbp6 Ei24 Plc…
GO_PLACENTA_DEVELOPMENT	0.00236436	0.0441047	0.431708	0.548752	1.52725	70	Krt8 Gata2 St14 Mapk11 Ptgis Fgfr3 Etnk1 Erbb2 Hes1 Wnt7b Ccn1 Pdgfb Map3k4 Dedd Zfp36l1 Cul9 Epas1 Akt3
GO_EPHRIN_RECEPTOR_BINDING	0.00243592	0.0452959	0.431708	0.763504	1.72403	14	Epha2 Ephb3 Ephb4 Sipa1l2 Efna1 Efnb1
GO_DENDRITE	0.00246531	0.0454112	0.431708	0.461629	1.35178	234	Adcy6 Slc1a4 Srcin1 Ncs1 Sema3b Epha2 Tacr1 Ptpru Dlg3 Myh14 Hdac7 P2rx6 Ephb3 Nrgn Neurl1a Shank3 Rgs12 Ephb4 Lrrc23 Thy1 Gipc3 Gipc1 Dab2ip Sipa1l2 Nlgn2 Prkca Arhgef15 Apbb1 Sema3g Nr1d1 Itpka Ncald Lrp5 Lrrc43 Grik5 Clu Adcy4 Itpr3 Sema3c Ica1 Ivd Tlr12 Acvrl1 Cnn3 Palm Ldlr L1cam Myo1d Hcfc1 Dlg4 Gna11 Rptor
GO_REGULATION_OF_CELL_DEVELOPMENT	0.00246039	0.0454112	0.431708	0.429783	1.26825	424	Adcy6 Srcin1 Ncs1 Sema3b Nfatc4 Epha2 Ltf Gata2 Notch3 Hdac7 Yap1 Ptk7 Ephb3 Unc5b Sema4c Neurl1a Sema3f Shank3 Hap1 Fgfr3 Adamts15 Tsku Hnf1b Ephb4 Plxnb1 Lrrc23 Nbl1 Nkx2-1 Thy1 Cldn18 Dtx1 Dab2ip Sipa1l2 Serpine2 Bcl2 Nlgn2 Npr1 Erbb2 Col7a1 Hes1 Apbb1 Cldn5 Wnt7b Sema3g Itga3 Klf2 Itpka Csf1 Efna1 Lrp5 Sema7a Bcl6b Dock6 Smarcd3 Numbl Drc3 Adcy4 Klk8 Gsn Limk2 Col4a1 Cdh5 Fbxo31 Sema3c Ptprf …
GO_SOMATIC_STEM_CELL_POPULATION_MAINTENANCE	0.00245175	0.0454112	0.431708	0.615006	1.61604	38	Epha2 Gata2 Yap1 Ephb3 Ephb4 Hes1 Wnt7b Klf2 Lrp5 Polr3b Bcl9 Epas1
GO_TRANSMEMBRANE_RECEPTOR_PROTEIN_KINASE_ACTIVITY	0.00247596	0.0454648	0.431708	0.667526	1.68078	26	Epha2 Ephb3 Fgfr3 Ephb4 Ryk Kdr Erbb2 Flt3 Ltbp4 Fgfrl1 Tie1 Eng Acvrl1 Pdgfrb Igf2r
GO_NEGATIVE_REGULATION_OF_PHOSPHORYLATION	0.00253692	0.046439	0.431708	0.454227	1.33417	259	Ppp1r1b Lax1 Srcin1 Chad Trib2 Hspb1 Epha2 Dlg3 Hdac7 Igfbp3 Ephb3 Cblc Dynll2 Ephb4 Lrrc23 Sfn Rassf2 Thy1 Dab2ip Ddit4 Podn Gps1 Klf2 Bgn Lrp5 Lrrc43 Smad6 Ash1l Dusp14 Gadd45a Hyal2 Dusp2 Cdkn2d Prkar1b Hsph1 Dusp8 Fbxo31 Dnaja4 Rabgef1 Eng Tlr12 Ager Dusp16 Ctdspl Ppp1r15a Sema4d Cep85 Tbc1d10c Ppif Pik3ip1 Dlg4 Prkci Gna11 Foxo1 Timp3 Cnksr3 Akt3 Midn Calm3 Il1b Podnl1 Prpsap1 Ndrg2 Jun Gadd…
GO_CARDIAC_SEPTUM_MORPHOGENESIS	0.00260149	0.0474731	0.431708	0.655238	1.6759	28	Wnt11 Tbx1 Notch3 Fgfr3 Tbx2 Tbx3 Hes1 Fgfrl1 Ccn1 Notch4 Nsd2 Parva Fzd1
GO_CELL_MIGRATION_INVOLVED_IN_SPROUTING_ANGIOGENESIS	0.00269578	0.0489403	0.431708	0.79925	1.70144	10	Epha2 Ephb3 Ephb4 Kdr Nr4a1
GO_NEGATIVE_REGULATION_OF_CELL_ADHESION	0.00269855	0.0489403	0.431708	0.481351	1.38756	146	Lax1 Sema3b Nrarp Foxj1 Notch3 Dlg3 Mmp15 Spint2 Arhgdig Cldn7 Plxnb1 Dtx1 Serpine2 Podxl Muc1 Erbb2 Col7a1 Sema3g Klf2 Scgb1a1 Prkar1b Spn Col4a1 Sema3c Zc3h8 Acvrl1 Ager Sftpd Notch4 H2-Q6 Sema4d Mad2l2 Fzd1 Jak2 Cdh1 Dlg4 Plxna1 Tmem131l Plxnb2
GO_PROTEIN_COMPLEX_LOCALIZATION	0.00273211	0.0493966	0.431708	0.638289	1.6515	32	Ttc21a Dnah6 Dnah2 Dlg3 Dynll2 Mok Ift81 Ift43 Arl3 Dnah11 Dlg4 Exoc3l Cep131
GO_REGULATION_OF_STEM_CELL_DIFFERENTIATION	0.00274265	0.049435	0.431708	0.553415	1.53954	69	Epha2 Notch3 Yap1 Ephb3 Tsku Hnf1b Ephb4 Lrrc23 Nkx2-1 Dab2ip Col7a1 Hes1 Efna1 Sox13 Drc3 Col4a1 Hpn Lrrc32 Dnaaf1 Bcl9 Ager Nfe2l2 Notch4 Pdgfrb
GO_SECOND_MESSENGER_MEDIATED_SIGNALING	0.00281543	0.0505917	0.431708	0.542616	1.5208	79	Adcy6 Nfatc4 Wdr93 Epha2 Hdac7 Ephb3 Mcu Gstm2 Ddah2 Lat Ephb4 Pde2a Rapgef3 Kdr Erbb2 Ncald Atp2a3 Adcy4 Itpr3
GO_POSTSYNAPTIC_MEMBRANE_ORGANIZATION	0.00282552	0.0506182	0.431708	0.729727	1.66851	15	Dlg3 Nrxn2 Shank3 Nlgn2 Etv5 Fnta Cdh1 Dlg4
GO_LEFT_RIGHT_PATTERN_FORMATION	0.00289549	0.0515572	0.431708	0.719123	1.69834	18	Foxj1 Mns1 Notch3 Lrrc23 Lrrc43 Dpcd Ift172 Ahi1 Dnaaf1 Tlr12 Notch4
GO_SKELETAL_SYSTEM_MORPHOGENESIS	0.00289101	0.0515572	0.431708	0.551943	1.53662	73	Tbx1 Ltf Dlg3 Mmp15 Mapk11 Hoxa5 Fgfr3 Mgp Pcgf2 Hyal1 Serpinh1 Bmp1 Col7a1 Wnt7b Lrp5 Tie1 Hyal2 Col4a1
GO_APPENDAGE_DEVELOPMENT	0.00293479	0.0515751	0.431708	0.545641	1.51849	71	Sema3b Dnah6 Dnah2 Notch3 Itgb4 Fgfr3 Tbx2 Plxnb1 B9d1 Tbx3 Ece1 Col7a1 Wnt7b Lrp5 Col4a1 Sema3c Ift172 Notch4 Dnah11 Chst11 Gna11 Asph Med31 Plxna1 Plxnb2
GO_CONDENSED_CHROMOSOME_CENTROMERIC_REGION	0.00291092	0.0515751	0.431708	-0.407078	-1.66657	42	Ncapd2 Birc5 Septin2 Cenpa Plk1 Cenpv Cenpx Bub1b Csnk1a1 Champ1 Hjurp Ndel1 Capn1 Ppp1ca
GO_CYCLIC_NUCLEOTIDE_METABOLIC_PROCESS	0.00294038	0.0515751	0.431708	0.717515	1.69454	18	Adcy6 Pde2a Aqp1 Npr1 Ramp2 Adcy4 Cnp Nudt4 Calcrl
GO_DNA_DEPENDENT_DNA_REPLICATION	0.00292063	0.0515751	0.431708	-0.423034	-1.70718	43	Lrwd1 Mcm2 Parp3 Zranb3 Mcm3 Gins2 Rpain Mcm7 Cenpx Pnkp Fbh1 Rfc3 Cdc34 Fen1 Ccne1
GO_LIMB_DEVELOPMENT	0.00293479	0.0515751	0.431708	0.545641	1.51849	71	Sema3b Dnah6 Dnah2 Notch3 Itgb4 Fgfr3 Tbx2 Plxnb1 B9d1 Tbx3 Ece1 Col7a1 Wnt7b Lrp5 Col4a1 Sema3c Ift172 Notch4 Dnah11 Chst11 Gna11 Asph Med31 Plxna1 Plxnb2
GO_METALLOENDOPEPTIDASE_ACTIVITY	0.00295061	0.0516005	0.431708	0.650443	1.67234	31	Thsd4 Mmp15 Adamts15 Mmp23 Bmp1 Ece1 Adamtsl2 Mmp9 Adam8 Adamts14 Adam19 Mipep
GO_COGNITION	0.00303964	0.0529999	0.431708	0.499816	1.43331	123	Adcy6 Ppp1r1b Slc1a4 Epha2 Tacr1 Dlg3 Ephb3 Lrrn4 Itga2b Nrxn2 Nrgn Shank3 Ephb4 Dab2ip Nlgn2 Prkca Erbb2 Cldn5 Itga3 Klk8 Itpr3 Prkar1b Btbd9 Slc6a8 Cbr3 Ldlr L1cam Plcb3 Cx3cr1 Epas1 Deaf1 Dlg4 Prkci
GO_POSITIVE_REGULATION_OF_CARDIAC_MUSCLE_TISSUE_DEVELOPMENT	0.0030508	0.053037	0.431708	0.756189	1.70751	14	Notch3 Mapk11 Fgfr3 Tbx2 Tbx3 Erbb2 Notch4
GO_ASYMMETRIC_PROTEIN_LOCALIZATION	0.00310462	0.0534023	0.431708	0.697135	1.68157	20	Dnah6 Dnah2 Celsr1 Wnt7b Shroom3 Rab8b Dnah11
GO_CYTOSKELETON_ORGANIZATION	0.00312634	0.0534023	0.431708	0.418939	1.23783	465	Krt8 Ccdc151 Dnah10 Zmynd10 Kiss1 Des Catip Dnah6 Camsap3 Atp2c2 Foxj1 Dnah2 Krt18 Dlg3 Ttll6 Myh14 Dnaaf3 Lama5 Ptk7 Fam83h Dnaic2 Csrp2 Rsph9 Neurl1a Shank3 Tsku Rsph1 Dynll2 Bcr Lrrc23 Aqp1 Tekt2 Thy1 Arap3 Bcar1 Tnxb Sipa1l2 Bcl2 Nlgn2 Drc1 Prpf40b Gpsm1 Fgd2 Ablim1 Itpka Tuba1a Nectin2 Ccdc103 Bloc1s2 Lrrc43 Arhgef10l Dock6 Gadd45a Drc3 Pdgfa Prkar1b Gsn Daam1 Limk2 Ehd2 Ift172 Lrrc32 Flnb D…
GO_METAL_ION_TRANSMEMBRANE_TRANSPORTER_ACTIVITY	0.00311424	0.0534023	0.431708	0.517138	1.47697	97	Slc6a9 Slc1a4 Ncs1 Kcnh3 Atp2c2 Kcnk12 Ltf Scn5a Fxyd3 Mcu Slc23a1 Pde2a Aqp1 Gas6 Atp2a3 Slc1a5 Cacna1i Itpr3 Scn1b Hpn Kcnh4 Slc6a8 Scnn1b Kcnk5 Orai2 Slc28a2 Slc20a2 Tpcn1 Cacfd1 Fkbp1a Zdhhc17 Cacnb1 Trpv4 Slc12a9 Slc11a2 Nipal3 Atp1a3
GO_NEGATIVE_REGULATION_OF_AXONOGENESIS	0.00308959	0.0534023	0.431708	0.609544	1.60169	38	Sema3b Epha2 Ephb3 Sema4c Sema3f Ephb4 Plxnb1 Thy1 Dab2ip Sema3g Sema7a Sema3c Sema4d Plxna1 Plxnb2 Mbp Arhgap4 Nrp2
GO_POSITIVE_REGULATION_OF_DENDRITE_DEVELOPMENT	0.00312273	0.0534023	0.431708	0.607649	1.60695	39	Epha2 Ephb3 Neurl1a Shank3 Ephb4 Dab2ip Nlgn2 Itpka Numbl Fbxo31 Ptprf Palm Cul9 Ldlr
GO_STEROL_TRANSPORTER_ACTIVITY	0.00311396	0.0534023	0.431708	-0.794553	-1.83018	7	Npc1 Scp2 Abca2 Abcg1
GO_CILIUM_OR_FLAGELLUM_DEPENDENT_CELL_MOTILITY	0.00316344	0.0537236	0.431708	0.834068	1.69497	8	Dnah10 Dnah6 Dnah2 Rsph9 Drc1 Dnah11
GO_REGULATION_OF_EPITHELIAL_CELL_DIFFERENTIATION	0.00315967	0.0537236	0.431708	0.572461	1.57445	58	Foxj1 Notch3 Yap1 Adamts15 Tbx2 Atoh8 Sfn Tbx3 Bcl2 Hes1 Cldn5 Ccnd1 Cdh5 Ahi1 Acvrl1 Notch4 Id1 Gna11 Il1b Mafk Rock2 Rfx1 Ikbkb
GO_BLASTODERM_SEGMENTATION	0.00321716	0.054431	0.431708	0.818357	1.70632	9	Sema3b Sema3f Tbx2 Tbx3 Sema3g Sema3c
GO_REGULATION_OF_NEUROTRANSMITTER_RECEPTOR_ACTIVITY	0.00322362	0.054431	0.431708	0.787271	1.70567	11	Dlg3 Nrxn2 Shank3 Nlgn2 Fnta Dlg4
GO_METALLOPEPTIDASE_ACTIVITY	0.00324634	0.0546576	0.431708	0.562359	1.54604	59	Thsd4 Aebp1 Mmp15 Erap1 Adamts15 Mmp23 Bmp1 Ece1 Adamtsl2 Mmp9 Dpep1 Adam8 Amz2 Adamts14 Adam19 Mipep Xpnpep3 Ace
GO_CENTRAL_NERVOUS_SYSTEM_NEURON_AXONOGENESIS	0.0032995	0.0548896	0.431708	0.71322	1.68439	18	Epha2 Ephb3 Tsku Ephb4 Plxnb1 Lrrc23 Lrrc43 Scn1b Tlr12 Plxna1 Plxnb2
GO_METANEPHRIC_EPITHELIUM_DEVELOPMENT	0.00331617	0.0548896	0.431708	0.932259	1.58229	4	Lamb2 Hes1 Wnt7b
GO_PRIMARY_CILIUM	0.00331407	0.0548896	0.431708	0.520552	1.4714	86	Adcy6 Ttc21a Dnah6 Dnah2 Ptpru Rgs9 Spa17 Shank3 Dynll2 B9d1 Wdr34 Ift81 Ift43 Cfap126 Myo5c Adcy4 Wdr60 Ift172 Ahi1 Arl3 Rab8b Dnah11 Bbs9 Ift22 Tmem216 Kif3b Gna11 Grk6
GO_REGULATION_OF_CELL_ADHESION	0.00327434	0.0548896	0.431708	0.433317	1.27756	344	Lax1 Sema3b Epha2 Nrarp Foxj1 Notch3 Dlg3 Mmp15 Lama5 Ephb3 Itga2b Igfbp2 Spint2 Lat Celsr1 Ephb4 Arhgdig Cldn7 Plxnb1 Hyal1 Tmem102 Thy1 Cd3d Rasgrp2 Dtx1 Serpine2 Bcl2 Kdr Podxl Prkca Muc1 Erbb2 Col7a1 Hes1 Sema3g Itga3 Zap70 Klf2 Csf1 Efna1 Sox13 Npnt Efnb1 Tie1 Scgb1a1 Ccn1 H2-DMb2 Fermt2 Prkar1b Gsn Spn Mlst8 Hsph1 Col4a1 Sema3c Zc3h8 Eng Unc13d Sdc4 Acvrl1 Ager Sftpd Notch4 H2-Q6 Adam8 Ccr7…
GO_REGULATION_OF_NOTCH_SIGNALING_PATHWAY	0.00328538	0.0548896	0.431708	0.619715	1.62575	36	Nrarp Gata2 Notch3 Mmp15 Neurl1a Egfl7 Dtx1 Hes1 Mfng Notch4
GO_REGULATION_OF_SKELETAL_MUSCLE_TISSUE_DEVELOPMENT	0.00330237	0.0548896	0.431708	0.628452	1.6156	29	Tbx1 Hdac7 Pear1 Bcl2 Bmp1 Nr1d1 Usp2 Gpc1
GO_MULTICELLULAR_ORGANISM_REPRODUCTION	0.00335168	0.0550125	0.431708	0.445568	1.31232	279	Adcy6 Dnah10 Ppp1r1b Kiss1 Dnah6 Foxj1 Tacr1 Mns1 Dnah2 Notch3 Bik Mmp15 Tbata Septin5 Wfdc2 Mycbpap Tsnaxip1 Ptgis Spa17 Neurl1a Adamts15 Celsr1 Rsph1 Dynll2 Lrrc23 Odf3b Serpine2 Bcl2 Itga3 Mfng Nectin2 Hspa2 Pank2 Ift81 Lrrc43 Clu Dpcd Adcy4 Limk2 Dnaja4 Smad5 Etv5 Dedd Tlr12 Notch4 Ruvbl1 Pdgfrb Dnah11 Adamts14 Chd3 Epas1 Deaf1 Kmt2d Gna11 Igf2r Akt3 Tspyl1 Il1b Cep131
GO_REGULATION_OF_ORGAN_MORPHOGENESIS	0.00333801	0.0550125	0.431708	0.496325	1.42302	122	Wnt11 Arhgef19 Tbx1 Chad Notch3 Ptk7 Fgfr3 Tbx2 Celsr1 Hnf1b Ryk Tbx3 Bcl2 Hes1 Csf1 Bgn Fgf1 Pdgfa Daam1 Ahi1 Hpn Etv5 Notch4 Por Pml Cd34 Maged1 Rac3 Fzd1
GO_WOUND_HEALING_SPREADING_OF_EPIDERMAL_CELLS	0.00335081	0.0550125	0.431708	0.795574	1.69362	10	Itga2b Col7a1 Wnt7b Col4a1 Acvrl1 Scnn1b
GO_MYELOID_DENDRITIC_CELL_DIFFERENTIATION	0.0033873	0.0554423	0.431708	-0.677217	-2.00529	13	Irf4 Tgfbr2 Psen1 Batf2 Tgfb1 Batf
GO_AXIS_ELONGATION	0.00341752	0.0557815	0.431708	0.785327	1.70145	11	Wnt11 Yap1 Ptk7 Fgfr3 Lrp5 Fgf1
GO_SEMAPHORIN_RECEPTOR_BINDING	0.00342919	0.0558169	0.431708	0.754959	1.70474	14	Sema3b Sema4c Sema3f Plxnb1 Sema3g Sema7a Sema3c Sema4d Plxna1 Plxnb2
GO_NUCLEAR_NUCLEOSOME	0.00345864	0.0559972	0.431708	-0.823658	-1.83924	6	Irf4 H2aj H2ax
GO_REGULATION_OF_CELL_MORPHOGENESIS	0.00345932	0.0559972	0.431708	0.435191	1.28187	319	Ccdc151 Srcin1 Itga7 Sema3b Nfatc4 Epha2 Mns1 Notch3 Dlg3 Myh14 Ephb3 Sema4c Sema3f Shank3 Hap1 Tsku Ephb4 Plxnb1 Lrrc23 Nkx2-1 Thy1 Arap3 Dab2ip Sipa1l2 Nlgn2 Kdr Prpf40b Col7a1 Fgd2 Wnt7b Sema3g Itga3 Itpka Cdc42ep1 Efna1 Sema7a Numbl Drc3 Fermt2 Gsn Limk2 Col4a1 Fbxo31 Sema3c Ptprf Hpn Lrrc32 Dnaaf1 Unc13d Shroom3 Bcl9 Ager Notch4 Palm Ssh2 Cul9 Ldlr L1cam Vill Mark4 Sema4d Tbc1d10c Parva Rac3…
GO_ENDODERM_DEVELOPMENT	0.00350114	0.0565184	0.431708	0.640097	1.66072	33	Itga7 Notch3 Mmp15 Lamb2 Itga2b Hnf1b Nkx2-1 Col7a1 Itga3 Dusp2 Col4a1 Mmp9 Notch4
GO_NEPHRIC_DUCT_MORPHOGENESIS	0.00356109	0.0573287	0.431708	0.898526	1.61332	5	Epha2 Ephb3 Hnf1b Ephb4 Ahi1
GO_CENTRAL_NERVOUS_SYSTEM_PROJECTION_NEURON_AXONOGENESIS	0.00358779	0.0576006	0.431708	0.740559	1.71441	16	Epha2 Ephb3 Tsku Ephb4 Plxnb1 Lrrc23 Lrrc43 Scn1b Tlr12 Plxna1 Plxnb2
GO_NEGATIVE_REGULATION_OF_AXON_GUIDANCE	0.00361838	0.0579336	0.431708	0.75398	1.70253	14	Sema3b Sema4c Sema3f Plxnb1 Sema3g Sema7a Sema3c Sema4d Plxna1 Plxnb2 Nrp2
GO_SISTER_CHROMATID_SEGREGATION	0.00366987	0.0585983	0.431708	-0.343128	-1.5322	68	Ncapd2 Mre11a Pdcd6ip Birc5 Cenpa Kif22 Becn1 Plk1 Cdca8 Bub1b Chmp4b Clip2 Champ1 Ndel1 Rrbp1 Capn1 Chmp3 Ppp1ca Chmp7 Rab11b Chmp2a Taok1 Taok3 Kif2c
GO_NEGATIVE_REGULATION_OF_STEM_CELL_DIFFERENTIATION	0.00368316	0.0586511	0.431708	0.645944	1.66077	31	Notch3 Yap1 Tsku Hnf1b Lrrc23 Nkx2-1 Dab2ip Hes1 Efna1 Drc3 Hpn Lrrc32 Dnaaf1 Nfe2l2 Notch4 Mad2l2
GO_POSITIVE_REGULATION_OF_DENDRITE_MORPHOGENESIS	0.00383819	0.0609546	0.431708	0.707767	1.67152	18	Epha2 Ephb3 Ephb4 Itpka Numbl Fbxo31 Ptprf Cul9 Ldlr
GO_BICELLULAR_TIGHT_JUNCTION_ASSEMBLY	0.00393122	0.0622638	0.407018	0.688702	1.69301	22	Crb3 Wnt11 Cldn4 Dlg3 Cldn3 Cldn7 Ramp2 Dlg4 Prkci Strn4 F11r Micall2
GO_CAMERA_TYPE_EYE_MORPHOGENESIS	0.00397228	0.0625767	0.407018	0.595943	1.59899	44	Epha2 Ptpru Ephb3 Tbx2 Tsku Ephb4 Lrrc23 Aqp5 Thy1 Tbx3 Pear1 Lrp5 Lrrc43 Ahi1 Tlr12
GO_EMBRYONIC_HEART_TUBE_MORPHOGENESIS	0.00396949	0.0625767	0.407018	0.633772	1.64952	34	Notch3 Yap1 Tbx2 Lrrc23 Tbx3 Sox18 Hes1 Ccdc103 Lrrc43 Ift172 Ahi1 Dnaaf1 Eng Tlr12 Notch4 Epas1
GO_MICROTUBULE_CYTOSKELETON_ORGANIZATION	0.00398635	0.0626305	0.407018	0.467385	1.36346	192	Ccdc151 Dnah10 Zmynd10 Dnah6 Camsap3 Dnah2 Dlg3 Ttll6 Myh14 Dnaaf3 Dnaic2 Rsph9 Neurl1a Tsku Rsph1 Lrrc23 Tekt2 Drc1 Gpsm1 Tuba1a Ccdc103 Bloc1s2 Lrrc43 Arhgef10l Dock6 Gadd45a Drc3 Ift172 Lrrc32 Dnaaf1 Tlr12 Cnp Cep63 Cul9 Dnah11 Mark4 Usp20 Nin Chd3 Cntrob Kif3b Vps4a Dlg4 Prkci Lzts2 Crocc Eml2 Stmn1 Pcnt Nckap5l Rock2 Tubb4b Tubb2a
GO_RNA_PHOSPHODIESTER_BOND_HYDROLYSIS	0.00401731	0.0629486	0.407018	-0.340528	-1.52059	68	Rcl1 Rnase4 Pop4 Ear1 Ang Dcps Cstf1 Rexo2 Exosc3 Cpsf2 Rnasel Fen1 Ear2 Dgcr8 Nol9 Exosc8
GO_CELL_MATRIX_ADHESION	0.00408448	0.0634931	0.407018	0.553525	1.53424	62	Itga7 Ptpru Itgb4 Lama5 Itga2b Msln Thy1 Tnxb Bcl2 Col7a1 Itga3 Npnt Fermt2 Col4a1 Cd34 Rac3 Bcam Emp2 Itgb7 Tsc1
GO_POSITIVE_REGULATION_OF_SMOOTHENED_SIGNALING_PATHWAY	0.00407843	0.0634931	0.407018	0.810806	1.69057	9	Dnah6 Stk36 Dnah2 Ift172 Por Dnah11
GO_REGULATION_OF_NEURONAL_SYNAPTIC_PLASTICITY	0.00407513	0.0634931	0.407018	0.680922	1.69721	24	Epha2 Dlg3 Ephb3 Neurl1a Shank3 Ephb4 Dab2ip Grik5 Rab3a Dlg4
GO_CARDIAC_VENTRICLE_MORPHOGENESIS	0.00413084	0.0640443	0.407018	0.635625	1.63607	30	Sema3b Notch3 Myh14 Fgfr3 Col7a1 Tnni3 Smarcd3 Col4a1 Sema3c Notch4 Epas1 Tpm1
GO_MORPHOGENESIS_OF_A_POLARIZED_EPITHELIUM	0.00415242	0.064111	0.407018	0.706041	1.66744	18	Dlg3 Lama5 Ptk7 Celsr1 Ahi1 Rab8b Dlg4 Rap2a
GO_REGULATION_OF_ACTIN_FILAMENT_BUNDLE_ASSEMBLY	0.00415696	0.064111	0.407018	0.582673	1.58877	50	Wnt11 Epha2 Tacr1 Ephb3 Shank3 Ephb4 Arap3 Rapgef3 Arhgef15 Arhgef10l Gsn Limk2 Sdc4 Vill Rac3 Tpm1 Id1
GO_POSITIVE_REGULATION_OF_PHOSPHOLIPID_METABOLIC_PROCESS	0.00418961	0.0644455	0.407018	0.628429	1.62599	32	Epha2 Ephb3 Fgfr3 Ephb4 Erbb2 Flt3 Tie1 Pdgfb Ambra1 Pdgfrb Ccr7 Rac3 Adgrf5
GO_VENTRICULAR_SEPTUM_DEVELOPMENT	0.00421113	0.0646073	0.407018	0.619351	1.62339	35	Wnt11 Notch3 Ptk7 Fgfr3 Tbx2 Tbx3 Hes1 Lrp5 Fgfrl1 Smad6 Ccn1 Notch4 Nsd2 Fzd1 Dand5
GO_OUTFLOW_TRACT_SEPTUM_MORPHOGENESIS	0.00430817	0.065924	0.407018	0.787533	1.6765	10	Tbx1 Fgfr3 Tbx2 Tbx3 Parva
GO_POSITIVE_REGULATION_OF_CELL_DEATH	0.00435019	0.066394	0.407018	0.427366	1.26051	371	Wnt11 Thsd4 Nfatc4 Epha2 Id3 Notch3 Osgin1 Bik Hoxa5 Septin5 Hp Plekhg5 Hdac7 Igfbp3 Ptgis Ephb3 Unc5b Neurl1a Ecscr Dynll2 Ephb4 Bcr Lrrc23 Sfn Rassf2 Ldhb Dab2ip Spata13 Bcl2 Ddit4 Zfp956 Col7a1 Fgd2 Apbb1 Lrrc43 Ccn1 Prodh Grik5 Clu Gadd45a Hyal2 Gsn Col4a1 Cradd Dnaja4 Zc3h8 Ppp1r13b Mmp9 Gzma Tlr12 Rbm5 Ager Notch4 Apaf1 Pdcd6 Eef1a1 Trim39 Adam8 Trim35 Mark4 Bbc3 Ppp1r15a Endog Pml Maged1 R…
GO_REGULATION_OF_ORGAN_GROWTH	0.00441436	0.067199	0.407018	0.630573	1.64119	34	Notch3 Mapk11 Myh14 Yap1 Wwc1 Fgfr3 Tbx2 Tbx3 Acacb Erbb2 Notch4 Por
GO_REGULATION_OF_NEURON_PROJECTION_DEVELOPMENT	0.00442897	0.0672472	0.407018	0.457411	1.33848	218	Adcy6 Srcin1 Ncs1 Sema3b Nfatc4 Epha2 Ptk7 Ephb3 Sema4c Neurl1a Sema3f Shank3 Fgfr3 Adamts15 Ephb4 Plxnb1 Thy1 Dab2ip Sipa1l2 Serpine2 Nlgn2 Apbb1 Wnt7b Sema3g Itga3 Klf2 Itpka Efna1 Lrp5 Sema7a Numbl Adcy4 Klk8 Gsn Limk2 Fbxo31 Sema3c Ptprf Scn1b Palm Ssh2 Cul9 Ldlr L1cam Vill Mark4 Sema4d Id1 Cdh1 Prkci Macf1 Akt3 Rap2a Tbx6 Plxna1 Metrn Gorasp1 Plxnb2 Rnd2 Ndrg2
GO_ANCHORED_COMPONENT_OF_MEMBRANE	0.00449536	0.0677103	0.407018	0.62916	1.63751	34	Lypd2 Cd177 Msln Gpihbp1 Thy1 Efna1 Ly6d Sema7a Hyal2 Gpc1 Dpep1 Vnn3 Ly6a
GO_APICAL_JUNCTION_COMPLEX	0.00450314	0.0677103	0.407018	0.563217	1.54903	58	Crb3 Amotl1 Cldn4 Camsap3 Dlg3 Ccdc85c Cldn3 Cldn7 Esam Cldn18 Tjp3 Cldn5 Nectin2 Ccnd1 Ash1l Fbf1 Cdh5 Shroom3 Kifc3 Cdh1 Dlg4 Prkci
GO_REGULATION_OF_CELL_GROWTH	0.00450341	0.0677103	0.407018	0.463699	1.35583	207	Wnt11 Wfdc1 Sema3b Epha2 Osgin1 Mmp15 Slc44a4 Igfbp3 Kif26a Ephb3 Scgb3a1 Sema4c Igfbp2 Sema3f Ephb4 Plxnb1 Sfn Hyal1 Ing1 Bcar1 Rasgrp2 Serpine2 Bcl2 Npr1 Erbb2 Apbb1 Sema3g Ltbp4 Sema7a Ccn1 Clstn1 Hyal2 Cdkn2d Usp47 Limk2 Sema3c Eno2 Hpn Acvrl1 Igfbp4 L1cam Igfbp6 Ei24 Zc3h12d Pml Sema4d Maged1 Mad2l2 Macf1 Akt3 S100a9 Plxna1 Plxnb2 Rnd2
GO_REGULATION_OF_HEART_CONTRACTION	0.00450557	0.0677103	0.407018	0.529702	1.48979	83	Des Sema3b Fxyd1 Scn5a Myh14 Hdac7 Fxyd3 Csrp2 Gstm2 Tbx2 Tbx3 Npr1 Sema3g Tnni3 Atp2a3 Cacna1i Itpr3 Sema3c Scn1b Epas1 Tpm1 Jak2 Asph Calm3 Fkbp1a Grk3 Cacnb1
GO_CYCLIC_NUCLEOTIDE_BIOSYNTHETIC_PROCESS	0.00467786	0.0690631	0.407018	0.777516	1.68453	11	Adcy6 Aqp1 Npr1 Ramp2 Adcy4 Calcrl
GO_GROWTH	0.00467096	0.0690631	0.407018	0.464412	1.34876	181	Wnt11 Atp6v0e2 Sema3b Notch3 Mapk11 Hoxa5 Yap1 Ptk7 Lamb2 Sema3f Fgfr3 Tbx2 Hnf1b Etnk1 Plxnb1 Tbx3 Bcl2 Nlgn2 Erbb2 Wnt7b Sema3g Klf2 Csf1 Lrp5 Sema7a Pglyrp1 Fgf1 Tns2 Prkar1b Gsn Sema3c Smad5 Pdgfb Bcl9 Notch4 Zfp36l1 Fzd1 Kmt2d Nupr1 Prkci Chst11 Timp3 Rptor
GO_INTRACILIARY_TRANSPORT	0.00464104	0.0690631	0.407018	0.729439	1.72276	17	Ttc21a Dnah6 Dnah2 Dynll2 Mok Ift81 Ift43 Arl3 Dnah11 Cep131
GO_NEUROPILIN_BINDING	0.00463572	0.0690631	0.407018	0.809621	1.6881	9	Sema3b Sema4c Sema3f Sema3g Sema7a Sema3c Sema4d
GO_PROTEIN_TRANSPORT_ALONG_MICROTUBULE	0.00464104	0.0690631	0.407018	0.729439	1.72276	17	Ttc21a Dnah6 Dnah2 Dynll2 Mok Ift81 Ift43 Arl3 Dnah11 Cep131
GO_RHO_GUANYL_NUCLEOTIDE_EXCHANGE_FACTOR_ACTIVITY	0.00467771	0.0690631	0.407018	0.630461	1.63572	33	Arhgef19 Plekhg5 Bcr Ect2l Spata13 Arhgef15 Fgd2 Eps8l2 Arhgef10l
GO_STEM_CELL_DIVISION	0.00464666	0.0690631	0.407018	0.702975	1.6602	18	Notch3 Fgfr3 Wnt7b Sox13 Dock6 Numbl Etv5 Notch4 Rab8b Fzd1
GO_METANEPHROS_DEVELOPMENT	0.00475401	0.0700114	0.407018	0.67198	1.66384	23	Foxj1 Id3 Lamb2 Itga2b Bcl2 Hes1 Wnt7b Pdgfb Pdgfrb Egr1 Cd34 Irx3
GO_DNA_HELICASE_ACTIVITY	0.00479474	0.0704347	0.407018	-0.468638	-1.68309	29	Mcm2 Supv3l1 Zranb3 Mre11a Mcm3 Gins2 Snrnp200 Mcm7 Chd5 Fbh1
GO_EMBRYONIC_PLACENTA_DEVELOPMENT	0.00485281	0.07111	0.407018	0.60256	1.59467	40	Krt8 Gata2 St14 Fgfr3 Erbb2 Hes1 Wnt7b Ccn1 Pdgfb Zfp36l1 Epas1 Akt3
GO_ENDOTHELIAL_CELL_PROLIFERATION	0.00488491	0.0712853	0.407018	0.734592	1.70059	16	Nrarp Dlg3 Mmp15 Tie1 Acvrl1 Cd34 Dlg4
GO_REGULATION_OF_CILIUM_MOVEMENT	0.00488904	0.0712853	0.407018	0.807781	1.68426	9	Ttll6 Lrrc23 Lrrc43 Dnaaf1 Tlr12 Dnah11
GO_DIENCEPHALON_DEVELOPMENT	0.00491733	0.0715204	0.407018	0.699907	1.65295	18	Sema3b Gata2 Hap1 Nkx2-1 Hes1 Sema3g Lrp5 Sema3c Cdh1
GO_HETEROPHILIC_CELL_CELL_ADHESION_VIA_PLASMA_MEMBRANE_CELL_ADHESION_MOLECULES	0.00493623	0.071618	0.407018	0.676278	1.64322	21	Cadm4 Itga2b Nrxn2 Smagp Nlgn2 Nectin2 Nectin4 Ptprf Cdh1 Bcam Pvr Jaml
GO_BLOOD_VESSEL_ENDOTHELIAL_CELL_MIGRATION	0.00509778	0.0734279	0.407018	0.696559	1.64505	18	Epha2 Myh14 Ephb3 Ephb4 Sox18 Kdr Nr4a1 Id1 Emp2 Nrp2
GO_BRANCHING_INVOLVED_IN_LABYRINTHINE_LAYER_MORPHOGENESIS	0.00509945	0.0734279	0.407018	0.888921	1.59608	5	St14 Fgfr3 Socs3
GO_GOLGI_LUMEN	0.00511096	0.0734279	0.407018	0.674741	1.63948	21	Muc5b Hspg2 Mmp15 Gas6 Muc1 Wnt7b Bgn Sdc4 Gpc1 Sdc1
GO_SINGLE_ORGANISM_CELL_ADHESION	0.00509889	0.0734279	0.407018	0.445645	1.3093	252	Srcin1 Itga7 Hspb1 Epha2 Camsap3 Ptpru Dlg3 Mmp15 Myh14 Lama5 Pkp3 Lamb2 Ephb3 Itga2b Nrxn2 Lat Ephb4 Thy1 Esam Cd3d Tnxb Pear1 Bcl2 Gas6 Nlgn2 Erbb2 Wnt7b Itga3 Zap70 Arvcf Mfng Efna1 Lrp5 Fgfrl1 Npnt Stxbp1 Tie1 Ccn1 Dock6 Fermt2 Spn Cdh5 Icam2 Tnfrsf4 H2-Q6 Zfp36l1 Kifc3 Bcl3 Pdgfrb Azi2 Egr1 Adam8 Ccr7 Cd34 Sema4d Vnn3 Parva Myl9 Rac3 Rpl22 Fzd1 Cdh1 Dlg4 S100a9 Il1b Itgb7 Hspd1 Fkbp1a Ebi3 T…
GO_EYE_MORPHOGENESIS	0.00513487	0.0735915	0.407018	0.553062	1.52048	59	Epha2 Ptpru Ephb3 Tbx2 Tsku Ephb4 Lrrc23 Aqp5 Thy1 Tbx3 Pear1 Mfap2 Col7a1 Lrp5 Lrrc43 Col4a1 Ahi1 Tlr12
GO_EMBRYONIC_SKELETAL_SYSTEM_DEVELOPMENT	0.00523131	0.0746097	0.407018	0.597268	1.56873	37	Wnt11 Tbx1 Dlg3 Mmp15 Hoxa5 Fgfr3 Pcgf2 Hyal1 Col7a1 Col4a1 Pdgfrb Deaf1 Dlg4 Chst11
GO_LEARNING	0.00522427	0.0746097	0.407018	0.541361	1.50366	67	Ppp1r1b Epha2 Tacr1 Dlg3 Ephb3 Lrrn4 Nrxn2 Nrgn Shank3 Ephb4 Dab2ip Nlgn2 Cldn5 Slc6a8 Epas1 Deaf1 Dlg4 Ndrg2 Jun Ric8a Tanc2
GO_GLYCOSAMINOGLYCAN_BINDING	0.0052789	0.0751061	0.407018	0.538314	1.49868	73	Ltf Clec3b Fgfr3 Adamts15 Lrrc23 Liph Tnxb Serpine2 Col7a1 Ltbp4 Bgn Fgfrl1 Lrrc43 Pglyrp1 Ccn1 Stab1 Fgf1 Hyal2 Col4a1 Ptprf Eng Tlr12 Adgre5 Adamts14 Rpl22 Lrpap1
GO_POSITIVE_REGULATION_OF_NERVOUS_SYSTEM_DEVELOPMENT	0.00540203	0.0766723	0.407018	0.447805	1.30816	210	Sema3b Epha2 Gata2 Notch3 Ptk7 Ephb3 Nrxn2 Neurl1a Shank3 Hap1 Fgfr3 Adamts15 Ephb4 Plxnb1 Nbl1 Dab2ip Serpine2 Bcl2 Nlgn2 Hes1 Apbb1 Wnt7b Sema3g Itga3 Itpka Csf1 Sema7a Smarcd3 Clstn1 Numbl Gsn Limk2 Fbxo31 Sema3c Ptprf Scn1b Etv5 Notch4 Palm Cul9 Ldlr L1cam Vill Mark4 Cx3cr1 Sema4d Irx3 Epas1 Prkci Macf1 Il1b Plxna1 Metrn Plxnb2 Rnd2 Ndrg2 Cxcr4 Fkbp1a
GO_EXTRACELLULAR_FIBRIL_ORGANIZATION	0.0055156	0.0779078	0.407018	0.753556	1.68529	13	Muc5b Tnxb Col7a1 Ltbp4 Col4a1 Mfap4 Adamts14 Fkbp1a
GO_INTERMEDIATE_FILAMENT_CYTOSKELETON	0.00551239	0.0779078	0.407018	0.542372	1.51134	74	Krt8 Krt15 Slc1a4 Des Nfatc4 Mns1 Krt18 Wfdc2 Fam83h Shank3 Nes Fbf1 Myo5c Krt7 Krt80 Upp1 Carmil2 Chd3 Vmac Macf1
GO_REGULATION_OF_MYOTUBE_DIFFERENTIATION	0.0055483	0.0781818	0.407018	0.625541	1.62809	34	Tbx1 Notch3 Mmp15 Mapk11 Hdac7 Scgb3a1 Bcl2 Rbm38 Ehd2 Notch4
GO_TUBE_FORMATION	0.00558842	0.0785587	0.407018	0.536136	1.49148	69	Notch3 St14 Ptk7 Sema4c Atoh8 Celsr1 Hnf1b Plxnb1 Dab2ip Podxl Lrp5 Ift172 Sdc4 Shroom3 Notch4 Apaf1 Irx3 Epas1 Fzd1 Deaf1 Rps7 Plxna1 Plxnb2 Tsc1
GO_ENDOTHELIUM_DEVELOPMENT	0.00564609	0.07918	0.407018	0.549737	1.51877	61	Notch3 Hoxa5 Lama5 Gja4 Gstm2 Pde2a Sox18 Tjp3 Rapgef3 Kdr Wnt7b Pecam1 Ptprf Eng Acvrl1 Ppp1r16b Notch4 Cd34 Id1
GO_ENDODERMAL_CELL_DIFFERENTIATION	0.00569622	0.0796929	0.407018	0.667606	1.65301	23	Itga7 Mmp15 Lamb2 Itga2b Hnf1b Col7a1 Itga3 Col4a1 Mmp9
GO_REGULATION_OF_SMOOTH_MUSCLE_CELL_MIGRATION	0.00573499	0.0800447	0.407018	0.58551	1.56694	43	Tacr1 Hdac7 Igfbp3 Plxnb1 Bcl2 Rapgef3 Lrp5 Dock6 Pdgfa Pdgfb Ager Pdgfrb Tpm1 Plxna1 Ace Plxnb2 Ndrg2
GO_BASAL_PART_OF_CELL	0.0058166	0.0801938	0.407018	0.618903	1.60134	32	Cldn4 Ltf Cldn3 Slc23a1 Aqp1 Aqp5 Rapgef3 Tie1 Dock6 Ager Myo1d Cd34
GO_CARTILAGE_DEVELOPMENT	0.00581899	0.0801938	0.407018	0.579383	1.57509	48	Mapk11 Hoxa5 Fgfr3 Mgp Hyal1 Serpinh1 Bmp1 Col7a1 Wnt7b Lrp5 Ccn1 Hyal2 Col4a1 Smad5 Runx3 Snx19 Epas1 Chst11
GO_EXTRACELLULAR_MATRIX_STRUCTURAL_CONSTITUENT	0.00581253	0.0801938	0.407018	0.722268	1.70582	17	Muc5b Eln Lama5 Lamb2 Mgp Col7a1 Bgn Col4a1
GO_REGULATION_OF_CELL_MORPHOGENESIS_INVOLVED_IN_DIFFERENTIATION	0.00577458	0.0801938	0.407018	0.461895	1.34744	192	Srcin1 Sema3b Nfatc4 Epha2 Notch3 Ephb3 Sema4c Sema3f Shank3 Tsku Ephb4 Plxnb1 Lrrc23 Nkx2-1 Thy1 Dab2ip Sipa1l2 Nlgn2 Col7a1 Wnt7b Sema3g Itpka Efna1 Sema7a Numbl Drc3 Limk2 Col4a1 Fbxo31 Sema3c Ptprf Hpn Lrrc32 Dnaaf1 Unc13d Bcl9 Ager Notch4 Ssh2 Cul9 Ldlr L1cam Mark4 Sema4d Rac3 Mad2l2 Id1 Cdh1 Macf1 Rap2a Plxna1 Metrn Gorasp1 Plxnb2 Rnd2
GO_REGULATION_OF_CELL_PROJECTION_ORGANIZATION	0.0058374	0.0801938	0.407018	0.435899	1.28345	313	Adcy6 Ccdc151 Srcin1 Ncs1 Sema3b Nfatc4 Epha2 Mns1 Klf5 Hdac7 Ptk7 Ephb3 Sema4c Nrxn2 Neurl1a Sema3f Shank3 Hap1 Fgfr3 Adamts15 Ephb4 Plxnb1 Thy1 Arap3 Dab2ip Sipa1l2 Serpine2 Nlgn2 Podxl Apbb1 Wnt7b Sema3g Itga3 Klf2 Itpka Cdc42ep1 Efna1 Eps8l2 Lrp5 Sema7a Numbl Adcy4 Klk8 Gsn Limk2 Fbxo31 Sema3c Ptprf Scn1b Ppp1r16b Palm Rab8b Ssh2 Cul9 Ldlr L1cam Vill Ccr7 Mark4 Sema4d Tbc1d10c Carmil2 Rac3 Id…
GO_RESPONSE_TO_INACTIVITY	0.00581367	0.0801938	0.407018	0.859175	1.63631	6	Scn5a Hdac7 Cat
GO_VOCALIZATION_BEHAVIOR	0.00584121	0.0801938	0.407018	0.813056	1.65227	8	Dlg3 Myh14 Nrxn2 Shank3 Nlgn2 Dlg4
GO_NEGATIVE_REGULATION_OF_NEURON_DIFFERENTIATION	0.00589036	0.0804925	0.407018	0.502954	1.4355	98	Adcy6 Sema3b Nfatc4 Epha2 Notch3 Ephb3 Sema4c Sema3f Ephb4 Plxnb1 Thy1 Dtx1 Dab2ip Nlgn2 Hes1 Sema3g Efna1 Lrp5 Sema7a Adcy4 Klk8 Sema3c Notch4 Ctdspl Sema4d Irx3 Id1 Il1b Tbx6 Plxna1 Gorasp1 Plxnb2 Trpv4 Mbp Arhgap4 Nrp2
GO_REGULATION_OF_PHOSPHATIDYLINOSITOL_3_KINASE_SIGNALING	0.00588653	0.0804925	0.407018	0.534236	1.48732	73	Unc5b Fgfr3 Plxnb1 Rasgrp2 Dab2ip Serpine2 Kdr Erbb2 Pik3r3 Klf2 Flt3 Tie1 Fgf1 Pdgfa Pdgfb Cd19 Ppp1r16b Pdgfrb Sema4d Jak2 Pik3ip1 Akt3 Plxna1 Plxnb2 Sirt3
GO_METANEPHRIC_NEPHRON_DEVELOPMENT	0.00590684	0.0805304	0.407018	0.842936	1.66467	7	Lamb2 Hes1 Pdgfb Pdgfrb Cd34
GO_NEURAL_TUBE_DEVELOPMENT	0.00594429	0.0808534	0.407018	0.521879	1.46779	83	Sema3b Epha2 Notch3 St14 Ptk7 Ephb3 Sema4c Celsr1 Ephb4 Plxnb1 Hes1 Lrp5 Ssbp3 Sema3c Ift172 Sdc4 Shroom3 Notch4 Zfp36l1 Apaf1 Ambra1 Epas1 Fzd1 Deaf1 Rps7 Plxna1 Plxnb2 Tsc1 Inka1
GO_APICAL_PART_OF_CELL	0.00599811	0.0812094	0.407018	0.463987	1.354	191	Crb3 Amotl1 Cldn4 Kiss1 Dnah6 Dnah2 Ltf Notch3 Cldn3 Itga2b Igfbp2 Shank3 Slc23a1 Cldn7 Aqp1 Aqp5 Gpihbp1 Thy1 Tjp3 Sipa1l2 Rapgef3 Podxl Muc1 Gpsm1 Erbb2 Lrp5 Stxbp1 Tie1 Cfap126 Myo5c Hyal2 Itpr3 Hpn Shroom3 Slc9a3r2 Notch4 Scnn1b Dpep1 Fra10ac1 Pdgfrb Ldlr Dnah11 L1cam Myo1d Cd34 Cdh1 Prkci Slc28a2
GO_PROTEIN_COMPLEX_INVOLVED_IN_CELL_ADHESION	0.00599276	0.0812094	0.407018	0.720428	1.70147	17	Itga7 Itgb4 Myh14 Itga2b Itga3 Npnt
GO_CELL_DIFFERENTIATION_INVOLVED_IN_KIDNEY_DEVELOPMENT	0.00633407	0.0847813	0.407018	0.666724	1.62	21	Foxj1 Notch3 Lamb2 Podxl Hes1 Pdgfb Notch4 Cd34 Mtss1
GO_INTRASPECIES_INTERACTION_BETWEEN_ORGANISMS	0.00632186	0.0847813	0.407018	0.738478	1.66752	14	Tbx1 Dlg3 Nrxn2 Shank3 Nlgn2 Dlg4 Il1b
GO_SOCIAL_BEHAVIOR	0.00632186	0.0847813	0.407018	0.738478	1.66752	14	Tbx1 Dlg3 Nrxn2 Shank3 Nlgn2 Dlg4 Il1b
GO_SUBSTRATE_DEPENDENT_CELL_MIGRATION	0.00632841	0.0847813	0.407018	0.679513	1.63907	20	Sema3b Epha2 Myh14 Ephb3 Fgfr3 Ephb4 Sema3g Sema3c
GO_TRABECULA_MORPHOGENESIS	0.00631453	0.0847813	0.407018	0.64706	1.62925	26	Notch3 Adamts15 Plxnb1 Col7a1 Tie1 Col4a1 Notch4 Sema4d Plxna1 Plxnb2 Fkbp1a Notch1 Dll4 Mmp2
GO_POSITIVE_REGULATION_OF_CELL_PROLIFERATION	0.00635793	0.0849072	0.407018	0.421047	1.24209	405	Tbx1 Wdr93 Epha2 Nrarp Tacr1 Ltf Notch3 Scn5a Dlg3 Mapk11 Hdac7 Yap1 Aldh3a1 Lamb2 Ephb3 Igfbp2 Fgfr3 Tbx2 Ephb4 Cldn7 Plxnb1 Lrrc23 Hyal1 Aqp1 Egfl7 Tbx3 Bcl2 Crip2 Gas6 Kdr Prkca Erbb2 Hes1 Wnt7b Zap70 Flt3 Csf1 Vipr1 Nes Ccnd1 Lrp5 Efnb1 Bloc1s2 Lrrc43 Tie1 Ccn1 Smarcd3 Hilpda Clu H2-DMb2 Fgf1 Nr4a1 Pdgfa Irak4 Spn Ssbp3 Pdgfb Hpn Mzb1 Etv5 Tnfrsf4 Tlr12 Acvrl1 Ager Ppp1r16b Notch4 H2-Q6 Pdcd6…
GO_BRANCHING_INVOLVED_IN_SALIVARY_GLAND_MORPHOGENESIS	0.00642859	0.0856563	0.407018	0.7633	1.68244	12	Sema3b Lama5 Fgfr3 Plxnb1 Sema3g Sema3c Plxna1 Plxnb2 Nrp2
GO_EXTRACELLULAR_MATRIX_ASSEMBLY	0.00647908	0.0859392	0.407018	0.769488	1.66714	11	Thsd4 Tnxb Gas6 Loxl1 Ramp2 Mfap4
GO_REGULATION_OF_HEART_GROWTH	0.00646713	0.0859392	0.407018	0.662018	1.63917	23	Notch3 Mapk11 Myh14 Fgfr3 Tbx2 Tbx3 Acacb Erbb2 Notch4
GO_POSITIVE_REGULATION_OF_CARTILAGE_DEVELOPMENT	0.00653217	0.0864483	0.407018	0.777099	1.65429	10	Bmp1 Sox13 Ccn1 Smad5 Acvrl1 Por
GO_REGULATION_OF_LIPOPOLYSACCHARIDE_MEDIATED_SIGNALING_PATHWAY	0.00663159	0.0875668	0.407018	0.690118	1.62983	18	Ltf Lrrc23 Prkca Lrrc43 Tlr12 Sigirr
GO_TRANSPORTER_COMPLEX	0.00674977	0.0889275	0.407018	0.509196	1.43914	87	Gabrp Lrrc26 Kcnh3 Fxyd1 Scn5a Dlg3 Clic3 Fxyd3 Mcu Shank3 Nlgn2 Hspa2 Atp2a3 Grik5 Cacna1i Scn1b Porcn Kcnh4 Scnn1b
GO_PROTEIN_LOCALIZATION_TO_SYNAPSE	0.00677164	0.089016	0.407018	0.809094	1.64422	8	Dlg3 Nrxn2 Shank3 Nlgn2 Dlg4
GO_REGULATION_OF_SMOOTHENED_SIGNALING_PATHWAY	0.00680975	0.0893172	0.407018	0.661144	1.63701	23	Ttc21a Dnah6 Stk36 Dnah2 Fgfr3 Serpine2 Ift172 Por Dnah11
GO_NEGATIVE_REGULATION_OF_ENDOTHELIAL_CELL_MIGRATION	0.00683013	0.0893849	0.407018	0.631091	1.62259	31	Ptpru Notch3 Hdac7 Dab2ip Mmrn2 Klf2 Acvrl1 Ager Notch4
GO_ACYL_COA_BIOSYNTHETIC_PROCESS	0.00691694	0.0895241	0.407018	-0.48836	-1.74625	26	Scd1 Acsbg3 Ppt1 Pdhb Acot2 Acot13 Hsd17b12 Mlycd Acsl5 Acot8 Acsf3 Ppt2 Mpc1
GO_CYTOPLASMIC_MRNA_PROCESSING_BODY_ASSEMBLY	0.00687502	0.0895241	0.407018	0.808881	1.64379	8	Dnah6 Dnah2 Dnah11 Lsm3
GO_POSITIVE_REGULATION_OF_EXCITATORY_POSTSYNAPTIC_POTENTIAL	0.00691194	0.0895241	0.407018	0.758787	1.6725	12	Dlg3 Nrxn2 Shank3 Nlgn2 Wnt7b Dlg4 Prkci
GO_REGULATION_OF_SYNAPTIC_TRANSMISSION_GABAERGIC	0.00686879	0.0895241	0.407018	0.768082	1.66409	11	Tacr1 Hap1 Nlgn2 Stxbp1 Slc6a8 Kifc3
GO_THIOESTER_BIOSYNTHETIC_PROCESS	0.00691694	0.0895241	0.407018	-0.48836	-1.74625	26	Scd1 Acsbg3 Ppt1 Pdhb Acot2 Acot13 Hsd17b12 Mlycd Acsl5 Acot8 Acsf3 Ppt2 Mpc1
GO_RENAL_WATER_HOMEOSTASIS	0.00705705	0.0911368	0.407018	0.696554	1.65908	19	Adcy6 Aqp1 Myo5c Hyal2 Adcy4 Prkar1b
GO_CATION_CHANNEL_COMPLEX	0.00715883	0.091187	0.407018	0.580143	1.55258	43	Lrrc26 Kcnh3 Scn5a Dlg3 Mcu Hspa2 Atp2a3 Cacna1i Scn1b Kcnh4 Scnn1b Dlg4 Asph Calm3 Fkbp1a Cacnb1 Catsperd
GO_DNA_REPLICATION_INITIATION	0.00716159	0.091187	0.407018	-0.679282	-1.89409	11	Lrwd1 Mcm2 Mcm3 Gins2 Mcm7 Cdc34 Ccne1
GO_ENDODERM_FORMATION	0.00707906	0.091187	0.407018	0.663849	1.658	25	Itga7 Mmp15 Lamb2 Itga2b Hnf1b Col7a1 Itga3 Dusp2 Col4a1 Mmp9
GO_MATURATION_OF_SSU_RRNA_FROM_TRICISTRONIC_RRNA_TRANSCRIPT_SSU_RRNA_5_8S_RRNA_LSU_RRNA_	0.00713518	0.091187	0.407018	-0.510981	-1.80674	23	Rcl1 Utp3 Dcaf13
GO_NUCLEAR_CHROMOSOME_SEGREGATION	0.00710727	0.091187	0.407018	-0.319684	-1.39879	77	Ncapd2 Mre11a Pdcd6ip Birc5 Cenpa Kif22 Becn1 Plk1 Cdca8 Cenpx Bub1b Chmp4b Clip2 Mlh3 Champ1 Ndel1 Rrbp1 Capn1 Chmp3 Ppp1ca Chmp7 Rab11b Chmp2a Taok1 Taok3 Kif2c
GO_RECEPTOR_CLUSTERING	0.00712248	0.091187	0.407018	0.6336	1.62056	28	Dlg3 Nrxn2 Shank3 Pigr Dab2ip Nlgn2 Grik5 Etv5 Fnta Cdh1 Dlg4 Itgb7
GO_REGULATION_OF_CATECHOLAMINE_METABOLIC_PROCESS	0.00718509	0.091187	0.407018	-0.797358	-1.78051	6	Hprt Maoa Pde1b Comt
GO_REGULATION_OF_DOPAMINE_METABOLIC_PROCESS	0.00718509	0.091187	0.407018	-0.797358	-1.78051	6	Hprt Maoa Pde1b Comt
GO_BRANCHING_INVOLVED_IN_MAMMARY_GLAND_DUCT_MORPHOGENESIS	0.00725437	0.0918678	0.407018	0.715207	1.68914	17	Epha2 Ephb3 Tbx2 Ephb4 Tbx3 Csf1 Lrp5 Pml
GO_CELL_PROLIFERATION	0.00732462	0.0923594	0.407018	0.420157	1.23905	348	Tbx1 Eln Epha2 Nrarp Notch3 Dlg3 Mmp15 Myh14 Lama5 Yap1 Igfbp3 Ephb3 Retnla Fgfr3 Atoh8 Tsku Hnf1b Ephb4 Ryk Plxnb1 Lrrc23 Bcar1 Impdh1 Pear1 Bcl2 Ddit4 Rapgef3 Gas6 Erbb2 Gnl3 Col7a1 Wnt7b Zap70 Flt3 Csf1 Nes Sox13 Ccnd1 Lrp5 Lrrc43 Tie1 Ccn1 Dock6 Numbl Clu Fgf1 Drc3 Fermt2 Klk8 Prkar1b Col4a1 Rere Smad5 Lrrc32 Dnaaf1 Tnfrsf4 Tlr12 Acvrl1 Notch4 Rpl23a Igfbp4 Zfp36l1 Rab8b Pdgfrb Azi2 Egr1 Cd34…
GO_CYTOSKELETON_DEPENDENT_INTRACELLULAR_TRANSPORT	0.00732219	0.0923594	0.407018	0.523653	1.4634	76	Ttc21a Dnah6 Dnah2 Kif26a Klc3 Hap1 Dynll2 Mok Rasgrp2 Kif1b Tuba1a Ift81 Bloc1s2 Ift43 Myo5c Arl3 Kifc3 Dnah11 Kif3b Epas1 Prkci Cep131 Tubb4b Tubb2a Bloc1s4
GO_NEGATIVE_REGULATION_OF_CELL_DEVELOPMENT	0.00736879	0.0927173	0.407018	0.472633	1.36681	163	Adcy6 Sema3b Nfatc4 Epha2 Ltf Notch3 Ephb3 Sema4c Sema3f Tsku Hnf1b Ephb4 Plxnb1 Lrrc23 Nkx2-1 Thy1 Cldn18 Dtx1 Dab2ip Bcl2 Nlgn2 Npr1 Erbb2 Col7a1 Hes1 Wnt7b Sema3g Efna1 Lrp5 Sema7a Drc3 Adcy4 Klk8 Col4a1 Sema3c Hpn Lrrc32 Dnaaf1 Notch4 Ctdspl Sema4d Irx3 Mad2l2 Id1 Il1b Tbx6 Plxna1 Gorasp1 Plxnb2 Sirt3 Gbp3 Trpv4 Mbp Arhgap4 Nrp2
GO_CELL_CELL_ADHERENS_JUNCTION	0.0074027	0.0929451	0.407018	0.629028	1.61728	31	Des Camsap3 Ptpru Cadm4 Myh14 Smagp Tjp3 Nectin2 Nectin4 Kifc3 Cdh1 Bcam
GO_MAMMARY_GLAND_EPITHELIAL_CELL_PROLIFERATION	0.00744362	0.0929649	0.407018	0.768824	1.63667	10	Epha2 Ephb3 Ephb4 Ccnd1
GO_MULTICELLULAR_ORGANISMAL_MACROMOLECULE_METABOLIC_PROCESS	0.00745175	0.0929649	0.407018	0.606173	1.55833	29	Mmp15 Serpinh1 Tnxb Col7a1 Mrc2 Tns2 Col4a1 Mmp9 Adamts14 Epas1 Id1 Oat Ace
GO_MUSCLE_TISSUE_DEVELOPMENT	0.00745108	0.0929649	0.407018	0.47782	1.37358	129	Sema3b Klf5 Notch3 Dlg3 Mapk11 Myh14 AU021092 Eya2 Asb2 Itga2b Csrp2 Neurl1a Fgfr3 Tbx2 Tbx3 Pear1 Col7a1 Tnni3 Prkar1b Vamp5 Myl6 Col4a1 Sema3c Smad5 Flnb Hivep1 Eng Bcl9 Notch4 Pdgfrb Egr1 Tpm1 Nupr1 Dlg4
GO_CARTILAGE_CONDENSATION	0.00755079	0.0936043	0.407018	0.760839	1.6484	11	Mapk11 Mgp Bmp1 Col7a1 Wnt7b Col4a1
GO_CELL_AGGREGATION	0.00755079	0.0936043	0.407018	0.760839	1.6484	11	Mapk11 Mgp Bmp1 Col7a1 Wnt7b Col4a1
GO_EPITHELIAL_TUBE_BRANCHING_INVOLVED_IN_LUNG_MORPHOGENESIS	0.00755079	0.0936043	0.407018	0.763132	1.65337	11	Hoxa5 Yap1 Fgfr3 Celsr1 Nkx2-1
GO_SUBSTRATE_ADHESION_DEPENDENT_CELL_SPREADING	0.00765419	0.0946864	0.407018	0.618701	1.61029	34	Srcin1 Epha2 Lama5 Lamb2 Ephb3 Itga2b Ephb4 Efna1 Fgfrl1 Tie1 Fermt2 Parva Rac3 Fzd1
GO_CONNECTIVE_TISSUE_DEVELOPMENT	0.00768591	0.094879	0.407018	0.524008	1.46855	77	Notch3 Mapk11 Hoxa5 Fgfr3 Mgp Hyal1 Serpinh1 Bmp1 Col7a1 Wnt7b Csf1 Lrp5 Ccn1 Hyal2 Col4a1 Smad5 Pdgfb Runx3 Notch4 Dyrk1b Pdgfrb Egr1 Snx19 Cd34 Epas1 Chst11
GO_MAST_CELL_ACTIVATION	0.00774565	0.095416	0.407018	0.759591	1.6457	11	Gata2 Lat Rasgrp2
GO_TISSUE_MIGRATION	0.00777631	0.0955933	0.407018	0.55401	1.51997	52	Epha2 Myh14 Plekhg5 Ephb3 Ephb4 Plxnb1 Gipc3 Gipc1 Sox18 Kdr Nr4a1 Fermt2 Id1 Plxna1 Emp2 Plxnb2 Itgb7
GO_VENOUS_BLOOD_VESSEL_DEVELOPMENT	0.00784307	0.0962127	0.38073	0.758685	1.64373	11	Sema3b Notch3 Sema3c Eng Acvrl1 Notch4
GO_REGULATION_OF_INTERLEUKIN_6_BIOSYNTHETIC_PROCESS	0.00800955	0.0980503	0.38073	0.742424	1.66039	13	Foxj1 Lrrc23 Lrrc43 Tlr12 Il1b Ptafr Inppl1
GO_POST_EMBRYONIC_DEVELOPMENT	0.00804264	0.0982507	0.38073	0.555935	1.5182	51	Sema3b Stk36 Scn5a Fgfr3 Etnk1 Bcl2 Mfap2 Klf2 Itpr3 Sema3c Rab3a Chst11 Gna11 Igf2r Inppl1
GO_KERATINOCYTE_DIFFERENTIATION	0.00813888	0.09922	0.38073	0.610711	1.57195	30	Epha2 Notch3 St14 Yap1 Ephb3 Ephb4 Sfn Flnb Notch4 Cdh1
GO_MALE_GAMETE_GENERATION	0.00818641	0.0993871	0.38073	0.465891	1.35116	169	Dnah10 Dnah6 Foxj1 Mns1 Dnah2 Notch3 Bik Tbata Septin5 Wfdc2 Mycbpap Tsnaxip1 Spa17 Neurl1a Celsr1 Rsph1 Lrrc23 Odf3b Nectin2 Hspa2 Pank2 Ift81 Lrrc43 Dpcd Limk2 Dnaja4 Etv5 Dedd Tlr12 Notch4 Ruvbl1 Dnah11 Adamts14 Chd3 Igf2r Tspyl1 Cep131 Ace Sirt3 Scmh1 Inpp5b Rfx1 Catsperd Pvr Sod1 1110017D15Rik Rpl10 Spata24 Agfg1 Atp1a3
GO_REGULATION_OF_B_CELL_APOPTOTIC_PROCESS	0.0081696	0.0993871	0.38073	-0.676185	-1.88545	11	Btk Noc2l Irs2 Cd74 Fnip2 Tec Bcl10
GO_CEREBELLAR_GRANULAR_LAYER_DEVELOPMENT	0.00820428	0.0993987	0.38073	0.850531	1.61985	6	Nrxn2 Serpine2 Wnt7b
GO_CHLORIDE_TRANSPORT	0.00827528	0.100053	0.38073	0.638451	1.61845	27	Gabrp Slc1a4 Fxyd1 Clic3 Fxyd3 Slc4a3
GO_MODULATION_OF_EXCITATORY_POSTSYNAPTIC_POTENTIAL	0.00832753	0.100478	0.38073	0.720758	1.66857	16	Dlg3 Nrxn2 Shank3 Nlgn2 Wnt7b Dlg4 Prkci
GO_EPIDERMAL_CELL_DIFFERENTIATION	0.00837245	0.100606	0.38073	0.555764	1.51306	49	Epha2 Lrrc51 Notch3 St14 Yap1 Ephb3 Fgfr3 Ephb4 Sfn Hes1 Klf2 Flnb Notch4 Rac3 Cdh1
GO_STEROID_BIOSYNTHETIC_PROCESS	0.00836275	0.100606	0.38073	-0.380121	-1.52484	40	Msmo1 Npc1 Scp2 Mvk Ubp1 Cyb5r1 Cnbp Mvd Tm7sf2 Hsd17b12 Acot8 Fdps Acaa2 Ebp G6pdx Hsd3b7 Stard3 Cyb5r3 Dhcr7
GO_FIBRIL	0.00842161	0.100991	0.38073	0.84843	1.61585	6	Thsd4 Muc5b Mfap2 Mfap4
GO_COLLAGEN_BINDING	0.00846687	0.101327	0.38073	0.609267	1.56823	30	Serpinh1 Tnxb Podn Col7a1 Itga3 Bgn Mrc2 Pdgfa Col4a1 Pdgfb Mmp9
GO_APICAL_PLASMA_MEMBRANE	0.00848682	0.101359	0.38073	0.462588	1.33437	150	Crb3 Amotl1 Cldn4 Kiss1 Ltf Notch3 Cldn3 Igfbp2 Shank3 Slc23a1 Cldn7 Aqp1 Aqp5 Gpihbp1 Thy1 Tjp3 Sipa1l2 Podxl Muc1 Erbb2 Lrp5 Stxbp1 Tie1 Cfap126 Hyal2 Hpn Shroom3 Slc9a3r2 Notch4 Scnn1b Dpep1 Pdgfrb Myo1d Cd34 Cdh1 Prkci Slc28a2
GO_AORTA_MORPHOGENESIS	0.00851362	0.101473	0.38073	0.720006	1.66683	16	Tbx1 Tbx2 Tbx3 Col7a1 Hes1 Lrp5 Col4a1 Pdgfrb
GO_REGULATION_OF_CELL_ADHESION_MEDIATED_BY_INTEGRIN	0.00859209	0.102201	0.38073	0.659149	1.62036	22	Epha2 Ephb3 Ephb4 Podxl Muc1 Zap70 Efna1 Fermt2 Rac3
GO_PROTEIN_LOCALIZATION_TO_CHROMATIN	0.00867802	0.102806	0.38073	-0.687075	-1.77865	9	Lrwd1 Plk1 Sgf29
GO_REGULATION_OF_RAS_PROTEIN_SIGNAL_TRANSDUCTION	0.00866312	0.102806	0.38073	0.496131	1.41697	97	Arhgef19 Notch3 Plekhg5 Bcr Rasgef1a Ect2l Arap3 Rasgrp2 Dab2ip Spata13 Arhgef15 Col7a1 Fgd2 Itga3 Csf1 Eps8l2 Arhgef10l Col4a1 Rabgef1 Notch4 Iqsec2 Rac3 Cdh1 Kctd10 Mcf2l Cyth2
GO_REGULATION_OF_AXON_GUIDANCE	0.00887645	0.104946	0.38073	0.707928	1.67195	17	Sema3b Sema4c Sema3f Plxnb1 Sema3g Sema7a Sema3c Sema4d Plxna1 Plxnb2 Nrp2
GO_ANTERIOR_POSTERIOR_PATTERN_SPECIFICATION	0.00894896	0.10519	0.38073	0.520625	1.44887	71	Tbx1 Sema3b Nrarp Notch3 Hoxa5 Tbx2 Celsr1 Hnf1b Pcgf2 Plxnb1 Tbx3 Hes1 Mfng Lrp5 Ssbp3 Sema3c Notch4 Rgs19 Tbx6 Plxna1 Plxnb2
GO_LYSOSOME_ORGANIZATION	0.00896875	0.10519	0.38073	-0.37845	-1.54937	42	Myo7a Hps4 Gnptab Ppt1 Becn1 Hexa Abca2 Acp2 Vps11 Gaa Coro1b Vps18 Rab14 Cln3 Rab7 Tfe3 P2rx7 Naglu Tfeb Tpcn2
GO_LYTIC_VACUOLE_ORGANIZATION	0.00896875	0.10519	0.38073	-0.37845	-1.54937	42	Myo7a Hps4 Gnptab Ppt1 Becn1 Hexa Abca2 Acp2 Vps11 Gaa Coro1b Vps18 Rab14 Cln3 Rab7 Tfe3 P2rx7 Naglu Tfeb Tpcn2
GO_MAMMARY_GLAND_DEVELOPMENT	0.0089307	0.10519	0.38073	0.523395	1.45714	73	Epha2 Notch3 Hoxa5 Ephb3 Elf3 Neurl1a Fgfr3 Tbx2 Ephb4 Tbx3 Erbb2 Wnt7b Csf1 Ccnd1 Lrp5 Notch4 Cdo1 Pml Epas1 Jak2 Akt3
GO_REGULATION_OF_PROTEIN_UBIQUITINATION_INVOLVED_IN_UBIQUITIN_DEPENDENT_PROTEIN_CATABOLIC_PROCESS	0.00931454	0.109028	0.38073	-0.322202	-1.4369	72	Psme2b Rab1a Sufu Cul1 Psmd11 Psen1 Ube2c Plk1 Cdkn2a Bub1b Psma6 Psme3 Psma7 Psmb7 Psmb3
GO_EPITHELIAL_CELL_MORPHOGENESIS	0.00945901	0.110499	0.38073	0.653652	1.60685	22	Cldn4 Notch3 St14 Cldn3 Sipa1l2 Flnb Notch4 Rac3 Fzd1 Id1
GO_AXON_EXTENSION	0.00966674	0.112702	0.38073	0.690202	1.64396	19	Sema3b Lamb2 Sema3f Plxnb1 Nlgn2 Sema3g Sema7a Sema3c Plxna1 Plxnb2 Nrp2
GO_MUSCLE_SYSTEM_PROCESS	0.00972753	0.113186	0.38073	0.487488	1.3956	111	Ccdc78 Des Tacr1 Fxyd1 Scn5a Dlg3 Myh14 Hdac7 P2rx6 Csrp2 Gstm2 Tnni3 Vipr1 Atp2a3 Cacna1i Myl6 Gsn Smad5 Scn1b Slc6a8 Myl9 Tpm1 Dlg4 Asph Calm3 Il1b Cxcr4 Fkbp1a Rock2 Grk3 Cacnb1 Ltb4r1 Ikbkb Sod1 Myl12b Atp1a3 Map2k3 Atp8b2 Gpd1l Slc9a1
GO_GUANYL_NUCLEOTIDE_EXCHANGE_FACTOR_ACTIVITY	0.010009	0.115319	0.38073	0.468273	1.34811	137	Arhgef19 Nrtn Dlg3 Plekhg5 Fgfr3 Lat Il2rb Bcr Denn2b Rasgef1a Ect2l Rasgrp2 Spata13 Rapgef3 Sh2d3c Erbb2 Arhgef15 Fgd2 Eps8l2 Tie1 Arhgef10l Dock6 Fgf1 Pdgfa Pdgfb Rabgef1 Iqsec2 Pdgfrb Jak2 Dlg4 Mcf2l Calm3 Cyth2
GO_ORGANIC_ACID_SODIUM_SYMPORTER_ACTIVITY	0.00998404	0.115319	0.38073	0.825808	1.63085	7	Slc6a9 Slc1a4 Slc23a1 Slc1a5 Slc6a8
GO_REGULATION_OF_ENDOTHELIAL_CELL_CHEMOTAXIS	0.0100063	0.115319	0.38073	0.742057	1.63562	12	Hspb1 Notch3 Fgfr3 Kdr Fgf1 Notch4
GO_RESPONSE_TO_TRANSFORMING_GROWTH_FACTOR_BETA	0.00993846	0.115319	0.38073	0.503361	1.41954	84	Ptpru Clec3b Pde2a Rapgef3 Col7a1 Cldn5 Wnt7b Ltbp4 Sox13 Smad6 Hyal2 Pdgfa Fermt2 Col4a1 Cdh5 Smad5 Pdgfb Eng Runx3 Acvrl1 Apaf1 Cx3cr1 Pml Id1 Fnta Prkci Jun Fkbp1a Tab1
GO_SENSORY_PERCEPTION	0.00999892	0.115319	0.38073	0.466419	1.34824	159	Tbx1 Epha2 Tacr1 Lrrc51 Scn5a Dlg3 Mmp15 Myh14 Rgs9 Lamb2 Ephb3 Shank3 Fgfr3 Ephb4 Pigr Tjp3 Serpine2 Nlgn2 Col7a1 Ablim1 Fam107b Myo5c Cdkn2d Itpr3 Col4a1 Hpn Btbd9 Rab3a Scnn1b Rdh5 Kifc3 Bbs9 Plcb3 Myo1d Epas1 Fzd1 Cdh1 Dlg4 Timp3 Eml2 Kptn Oat Cacnb1 Trpv4 Fscn1 Myo1c Sod1 Hexb Eml4 Atp8b2 Tprn Thra Rtp4 Src Cemip2 Dll4 Abcc1 Serpinb6a Arrb1 Vwf Marveld2
GO_SYNAPTIC_SIGNALING	0.0100292	0.115325	0.38073	0.473732	1.36212	135	Slc6a9 Slc1a4 Tacr1 Dlg3 Septin5 Mycbpap Syt5 Nrxn2 Hap1 Syt15 Lrfn4 Gipc3 Gipc1 Nlgn2 Prkca Wnt7b C2cd4b Vipr1 Kif1b Lrp5 Hspa2 Stxbp1 Myo5c Grik5 Clstn1 Cacna1i Ptprf Scn1b Etv5 Slc6a8 Cnp Rab3a
GO_MICROTUBULE	0.0100985	0.115362	0.38073	0.439968	1.28632	213	Dnah10 Tekt1 Dnah6 Camsap3 Dnah2 Dlg3 Ttll6 Hdac7 Kif26a Klc3 Dnaic2 Cyp2a5 Dynll2 Lrrc23 Tekt2 Tekt4 Hid1 Cep170b Kif1b Enkd1 Tuba1a Lrrc43 Myo5c Hsph1 Gas8 Shroom3 Arl3 Tlr12 Cnp Spaca9 Dcxr Kifc3 Dnah11 Nin Cep85 Kif3b Dlg4 Rgs19 Macf1 Lzts2 Calm3 Eml2 Kif21b Kifc2 Stmn1 Pcnt Sirt3 Cct6a Nckap5l Mid1ip1 Selenos Tubb4b Tubb2a Mta2 Trpv4 Arhgap4
GO_NEGATIVE_REGULATION_OF_CHEMOTAXIS	0.0101109	0.115362	0.38073	0.622844	1.60138	31	Sema3b Notch3 Sema4c Sema3f Plxnb1 Nbl1 Sema3g Sema7a Sema3c Notch4 Sema4d Plxna1 Plxnb2
GO_NEUROBLAST_DIVISION	0.0100886	0.115362	0.38073	0.825691	1.63062	7	Fgfr3 Sox13 Dock6 Numbl Rab8b
GO_NEURONAL_STEM_CELL_DIVISION	0.0100886	0.115362	0.38073	0.825691	1.63062	7	Fgfr3 Sox13 Dock6 Numbl Rab8b
GO_DYNEIN_BINDING	0.0101532	0.115621	0.38073	0.650278	1.59855	22	Dnah6 Dnah2 Lrrc23 Dnali1 Lrrc43 Dnaaf1 Tlr12 Dnah11
GO_ESTABLISHMENT_OF_LOCALIZATION_BY_MOVEMENT_ALONG_MICROTUBULE	0.010204	0.115958	0.38073	0.529512	1.46768	62	Ttc21a Dnah6 Dnah2 Klc3 Hap1 Dynll2 Mok Rasgrp2 Kif1b Ift81 Bloc1s2 Ift43 Arl3 Kifc3 Dnah11 Kif3b Epas1 Prkci Cep131
GO_IMMUNOLOGICAL_SYNAPSE_FORMATION	0.0102223	0.115958	0.38073	0.721635	1.62949	14	Epha2 Dlg3 Ephb3 Ephb4 Dock6 Ccr7 Dlg4
GO_CELLULAR_RESPONSE_TO_DRUG	0.0103538	0.116549	0.38073	0.580789	1.52545	37	Pde2a Lrrc23 Rapgef3 Gas6 Ppp1r14a Lrrc43 Tlr12 Ager Nfe2l2 Dpep1 Ppp1r15a Epas1 Il1b Rap2a
GO_CELL_ADHESION_MEDIATED_BY_INTEGRIN	0.0103355	0.116549	0.38073	0.78737	1.64171	9	Itga2b Col7a1 Npnt Col4a1
GO_POSITIVE_REGULATION_OF_DNA_TEMPLATED_TRANSCRIPTION_ELONGATION	0.0103252	0.116549	0.38073	-0.551191	-1.89263	19	Hmgn1 Hmgn5 Leo1 Gtf2f2 Thoc5 Eloc
GO_POSITIVE_REGULATION_OF_REACTIVE_OXYGEN_SPECIES_BIOSYNTHETIC_PROCESS	0.0103259	0.116549	0.38073	0.55864	1.51345	47	Hdac7 Tsku Ddah2 Lrrc23 Erbb2 Klf2 Lrrc43 Clu Drc3 Lrrc32 Dnaaf1 Tlr12 Jak2 Akt3 Il1b Oat Itgb7
GO_INTRAMOLECULAR_OXIDOREDUCTASE_ACTIVITY_TRANSPOSING_C_C_BONDS	0.0104082	0.116938	0.38073	-0.750666	-1.72909	7	Eci1 Eci2 Ebp Srebf2
GO_CELLULAR_RESPONSE_TO_VASCULAR_ENDOTHELIAL_GROWTH_FACTOR_STIMULUS	0.0104397	0.117068	0.38073	0.605884	1.55952	30	Hspb1 Notch3 Mapk11 Dab2ip Kdr Flt3 Ramp2 Nr4a1 Notch4 Pdgfrb Myo1d Akt3 Nrp2 Myo1c Prkd2 Notch1 Dll4
GO_MRNA_CLEAVAGE_AND_POLYADENYLATION_SPECIFICITY_FACTOR_COMPLEX	0.0106112	0.118308	0.38073	-0.68013	-1.84285	10	Pip5k1c Cpsf2 Csnk1a1 Zc3h3 Fip1l1
GO_PASSIVE_TRANSMEMBRANE_TRANSPORTER_ACTIVITY	0.010611	0.118308	0.38073	0.495692	1.41579	103	Gabrp Slc1a4 Ncs1 Kcnh3 Kcnk12 Fxyd1 Scn5a Dlg3 Clic3 P2rx6 Fxyd3 Mcu Pde2a Aqp1 Aqp5 Bcl2 Gas6 Ncald Grik5 Cacna1i Itpr3 Scn1b Hpn Kcnh4 Scnn1b Kcnk5 Orai2 Dlg4 Calm3 Tpcn1 Cacfd1 Fkbp1a Cacnb1 Trpv4 Ttyh3
GO_POSITIVE_REGULATION_OF_BLOOD_VESSEL_ENDOTHELIAL_CELL_MIGRATION	0.0106236	0.118308	0.38073	0.65189	1.58396	21	Amotl1 Hspb1 Mapk11 Hdac7 Prkca Pdgfb Akt3
GO_REGULATION_OF_RHO_PROTEIN_SIGNAL_TRANSDUCTION	0.0106308	0.118308	0.38073	0.535703	1.47276	59	Arhgef19 Plekhg5 Bcr Ect2l Arap3 Spata13 Arhgef15 Col7a1 Fgd2 Itga3 Eps8l2 Arhgef10l Col4a1 Rac3 Cdh1 Kctd10 Mcf2l
GO_MORPHOGENESIS_OF_EMBRYONIC_EPITHELIUM	0.0106643	0.118457	0.38073	0.529021	1.46632	62	St14 Lama5 Ptk7 Sema4c Fgfr3 Celsr1 Hnf1b Plxnb1 Wnt7b Lrp5 Ift172 Sdc4 Shroom3 Apaf1 Irx3 Epas1 Fzd1 Deaf1 Rps7 Plxna1 Plxnb2 Tsc1
GO_CARBOHYDRATE_PHOSPHATASE_ACTIVITY	0.0107341	0.118855	0.38073	-0.849674	-1.67576	4	Pfkfb3 Tigar Pfkfb4 G6pc3
GO_ENDOPLASMIC_RETICULUM_LUMEN	0.0107407	0.118855	0.38073	0.507325	1.42481	82	Thsd4 Pdia2 Erap1 Rcn3 Adamts15 Serpinh1 Gas6 Ces1d Col7a1 Wnt7b Flt3 Hspa2 P4ha2 Pdgfa Txndc5 Col4a1 Pdgfb Mzb1 Rdh5
GO_MICROTUBULE_ORGANIZING_CENTER_PART	0.0107626	0.118874	0.38073	0.518582	1.44374	73	Ccdc78 Ccdc151 Zmynd10 Krt18 Hap1 Lrrc23 Ccdc113 Wdr34 Hspa2 Bloc1s2 Lrrc43 Fbf1 Ahi1 Tlr12 Cep63 Bbs9 Nin Cep85 Cntrob Crocc Cep131 Pcnt Sirt3 Rock2
GO_SEMAPHORIN_PLEXIN_SIGNALING_PATHWAY	0.0107992	0.119054	0.38073	0.649525	1.57821	21	Sema3b Sema4c Sema3f Plxnb1 Sema3g Sema7a Sema3c Sema4d Rac3 Plxna1 Plxnb2 Nrp2
GO_EMBRYONIC_PLACENTA_MORPHOGENESIS	0.0108682	0.119367	0.38073	0.745639	1.61547	11	St14 Fgfr3 Wnt7b Ccn1 Zfp36l1
GO_REGULATION_OF_BEHAVIOR	0.0108682	0.119367	0.38073	0.745922	1.61608	11	Dlg3 Nrxn2 Nlgn2 Ahi1 Dlg4
GO_REGULATION_OF_RECEPTOR_ACTIVITY	0.0110392	0.121019	0.38073	0.531154	1.46743	61	Dlg3 Hdac7 Nrxn2 Neurl1a Shank3 Gstm2 Hap1 Cblc Nlgn2 Myo5c Fnta Dlg4 Asph Calm3 Fkbp1a
GO_SPINDLE_MIDZONE	0.0110752	0.121187	0.38073	-0.553218	-1.72498	15	Arl8b Unc119 Eml3 Plk1 Cenpv Cdca8 Bub1b
GO_PARASYMPATHETIC_NERVOUS_SYSTEM_DEVELOPMENT	0.011172	0.121568	0.38073	0.73987	1.6308	12	Tbx1 Sema3b Sema3f Plxnb1 Hes1 Sema3g Sema3c Plxna1 Plxnb2 Nrp2
GO_POSITIVE_REGULATION_OF_SYNAPTIC_TRANSMISSION_GABAERGIC	0.0111654	0.121568	0.38073	0.864532	1.55229	5	Tacr1 Hap1 Nlgn2 Kifc3
GO_SARCOLEMMA	0.0111705	0.121568	0.38073	0.52255	1.44909	65	Krt8 Adcy6 Ccdc78 Des Fxyd1 Scn5a Dlg3 Aqp1 Bgn Adcy4 Scn1b Flnb Plcb3 Dlg4 Macf1
GO_EMBRYONIC_SKELETAL_SYSTEM_MORPHOGENESIS	0.0112617	0.122317	0.38073	0.60242	1.55061	30	Tbx1 Dlg3 Mmp15 Hoxa5 Fgfr3 Pcgf2 Hyal1 Col7a1 Col4a1 Pdgfrb Dlg4 Chst11
GO_CARDIAC_RIGHT_VENTRICLE_MORPHOGENESIS	0.0113588	0.122917	0.38073	0.781252	1.62895	9	Sema3b Notch3 Smarcd3 Sema3c Notch4
GO_RECEPTOR_COMPLEX	0.0113521	0.122917	0.38073	0.470086	1.35343	139	Itga7 Ltf Notch3 Dlg3 Itgb4 Myh14 Itga2b Shank3 Fgfr3 Tsku Plxnb1 Pigr Lrrc23 Cd3d Nlgn2 Npr1 Erbb2 Itga3 Zap70 Vipr1 Lrp5 Npnt Lrrc43 Mrc2 Grik5 Ramp2 Drc3 Itpr3 Porcn Lrrc32 Dnaaf1 Eng Tlr12 Notch4 Nt5dc3 Ifnlr1 Ldlr
GO_SECRETION	0.011445	0.123623	0.38073	0.425581	1.25276	305	Slc6a9 Lax1 Srcin1 Arl4d Ltf Gata2 Notch3 Myh14 Septin5 Slc44a4 Syt5 Clec3b Stard10 Itga2b Nrxn2 Neurl1a Hap1 Tbx2 Syt15 Lat Hnf1b Lrrc23 Aqp1 Aqp5 Gipc3 Lgi3 Rasgrp2 Tbx3 Gipc1 Serpine2 Gas6 Nlgn2 Npr1 Erbb2 Wnt7b C2cd4b Pecam1 Zap70 Ltbp4 Tuba1a Ccnd1 Hspa2 Lrrc43 Stxbp1 Myo5c Clu Rarres2 Pdgfa Vamp5 Gsn Pdgfb Unc13d Tlr12 Rab3a Notch4 Rab8b Klrb1b Cdo1 Ccr7 Snx19 Myo1d Itih4 Epas1 Exoc2 Cklf P…
GO_LONG_TERM_MEMORY	0.0114713	0.123679	0.38073	0.732348	1.63786	13	Adcy6 Tacr1 Lrrn4 Shank3 Btbd9 Prkci
GO_REGULATION_OF_SECRETION	0.011583	0.124655	0.38073	0.423532	1.24875	347	Adcy6 Kiss1 Oit1 Srcin1 Ncs1 Epha2 Tacr1 Notch3 Mapk11 Septin5 Cidea Syt5 Ephb3 Mcu Il17rc Nrxn2 Hap1 Tsku Syt15 Ephb4 Bcr Lrrc23 Aqp1 Lgi3 Rasgrp2 Rapgef3 Gas6 Nlgn2 Prkca Npr1 Erbb2 Apbb1 C2cd4b Cry2 Nr1d1 Zap70 Lrp5 Atp2a3 Lrrc43 Stxbp1 Mrc2 Grik5 Hyal2 Drc3 Cacna1i Adcy4 Itpr3 Gsn Arl2bp Rabgef1 Lrrc32 Ica1 Dnaaf1 Cbarp Unc13d Slc6a8 Sdc4 Tnfrsf4 Tlr12 Phpt1 Rab3a Notch4 H2-Q6 Rab8b Adam8 Ccr…
GO_AORTA_DEVELOPMENT	0.0116907	0.125355	0.38073	0.609012	1.58007	33	Tbx1 Myh14 Tbx2 Plxnb1 Tbx3 Col7a1 Hes1 Lrp5 Smad6 Loxl1 Col4a1 Pdgfrb Plxna1 Plxnb2 Tab1
GO_REGULATION_OF_ADHERENS_JUNCTION_ORGANIZATION	0.0116881	0.125355	0.38073	0.575151	1.52213	40	Epha2 Mmp15 Ephb3 Ephb4 Kdr Col7a1 Tie1 Col4a1 Sdc4 Acvrl1 Rac3 Macf1 Tsc1 Rock2 Ldb1 Slc9a1 Src
GO_GLAND_DEVELOPMENT	0.0117559	0.125825	0.38073	0.445556	1.30175	202	Wnt11 Tbx1 Sema3b Epha2 Dbp Gata2 Notch3 Hoxa5 Lama5 Ephb3 Elf3 Neurl1a Fgfr3 Tbx2 Hnf1b Ephb4 Plxnb1 Lrrc23 Nkx2-1 Tbx3 Serpine2 Bcl2 Rapgef3 Erbb2 Hes1 Wnt7b Sema3g Csf1 Ccnd1 Lrp5 Lrrc43 Sema3c Dnaaf1 Tlr12 Notch4 Cep63 Cdo1 Pml Carmil2 Epas1 Jak2 Cbx7 Cdh1 Igf2r Akt3 Plxna1 Plxnb2 Zdhhc21 Jun
GO_NEGATIVE_REGULATION_OF_LEUKOCYTE_DIFFERENTIATION	0.0118797	0.126918	0.38073	0.525473	1.45953	67	Nrarp Foxj1 Ltf Gata2 Tsku Lrrc23 Cldn18 Dtx1 Erbb2 Tmem176a Lrrc43 Pglyrp1 Drc3 Zc3h8 Lrrc32 Tmem176b Dnaaf1 Tlr12 H2-Q6
GO_MAMMARY_GLAND_MORPHOGENESIS	0.0119984	0.127954	0.38073	0.619619	1.5848	28	Epha2 Ephb3 Elf3 Fgfr3 Tbx2 Ephb4 Tbx3 Csf1 Lrp5
GO_POSITIVE_REGULATION_OF_STRIATED_MUSCLE_CELL_DIFFERENTIATION	0.0120283	0.128041	0.38073	0.642324	1.56071	21	Tbx1 Mmp15 Mapk11 Scgb3a1 Bcl2 Ehd2
GO_PLATELET_DERIVED_GROWTH_FACTOR_BINDING	0.0121216	0.1288	0.38073	0.832998	1.58646	6	Col7a1 Pdgfa Col4a1 Pdgfb Pdgfrb
GO_ADENYLATE_CYCLASE_ACTIVATING_G_PROTEIN_COUPLED_RECEPTOR_SIGNALING_PATHWAY	0.0122039	0.129081	0.38073	0.641623	1.55901	21	Adcy6 Lrrc23 Lrrc43 Adcy4 Tlr12 Calcrl Gna11 S1pr4
GO_ESTABLISHMENT_OR_MAINTENANCE_OF_APICAL_BASAL_CELL_POLARITY	0.0122359	0.129081	0.38073	0.644516	1.58439	22	Wnt11 Foxj1 Dlg3 Ptk7 Mark4 Dlg4 Prkci Rap2a
GO_ESTABLISHMENT_OR_MAINTENANCE_OF_BIPOLAR_CELL_POLARITY	0.0122359	0.129081	0.38073	0.644516	1.58439	22	Wnt11 Foxj1 Dlg3 Ptk7 Mark4 Dlg4 Prkci Rap2a
GO_POSITIVE_REGULATION_OF_CELL_DEVELOPMENT	0.012193	0.129081	0.38073	0.428937	1.25998	254	Sema3b Epha2 Gata2 Notch3 Yap1 Ptk7 Ephb3 Neurl1a Shank3 Hap1 Fgfr3 Adamts15 Ephb4 Plxnb1 Nbl1 Dab2ip Serpine2 Bcl2 Nlgn2 Col7a1 Hes1 Apbb1 Cldn5 Sema3g Itga3 Itpka Csf1 Sema7a Smarcd3 Numbl Gsn Limk2 Col4a1 Cdh5 Fbxo31 Sema3c Ptprf Scn1b Etv5 Unc13d Bcl9 Ager Notch4 Palm Cul9 Ldlr L1cam Vill Mark4 Cx3cr1 Pml Sema4d Rac3 Irx3 Epas1 Prkci Macf1 Il1b Plxna1 Metrn Plxnb2 Rnd2 Ndrg2 Cxcr4 Sirt3 Fkbp1a
GO_CATION_CHANNEL_ACTIVITY	0.0124931	0.131559	0.38073	0.531177	1.46031	59	Ncs1 Kcnh3 Kcnk12 Scn5a P2rx6 Fxyd3 Mcu Pde2a Aqp1 Gas6 Cacna1i Itpr3 Scn1b Hpn Kcnh4 Scnn1b Kcnk5 Orai2 Tpcn1 Cacfd1 Fkbp1a Cacnb1 Trpv4
GO_SISTER_CHROMATID_COHESION	0.0125497	0.131917	0.38073	-0.376002	-1.51738	43	Mre11a Birc5 Cenpa Kif22 Plk1 Cdca8 Bub1b Clip2 Ndel1 Rrbp1 Capn1 Ppp1ca Taok1 Taok3 Kif2c
GO_PROTEIN_LOCALIZATION_TO_CHROMOSOME_CENTROMERIC_REGION	0.0125823	0.132024	0.38073	-0.824056	-1.75345	5	Cenpa Bub1b Champ1
GO_GAP_JUNCTION	0.0126847	0.132862	0.38073	0.901053	1.52933	4	Gja4 Tjp3
GO_CELL_BODY	0.0127914	0.133741	0.38073	0.433313	1.27274	259	Ppp1r1b Slc1a4 Kiss1 Srcin1 Epha2 Tacr1 Ptpru Scn5a Dlg3 Myh14 Hdac7 Syt5 P2rx6 Ephb3 Itga2b Unc5b Nrxn2 Nrgn Neurl1a Shank3 Rgs12 Ephb4 Dab2ip Serpine2 Rapgef3 Nlgn2 Cygb Podxl Apbb1 Ncald Lrp5 Hspa2 Myo5c Grik5 Itpr3 Fbxo31 Ptprf Eno2 Hpn Acvrl1 Cnn3 Ager Rdh5 Eef1a1 Ldlr Usp20 Cx3cr1 Endog Myo1d Rac3 Hcfc1 Dlg4 Prkci Gna11 Rptor Cnksr3
GO_MEGAKARYOCYTE_DIFFERENTIATION	0.0128378	0.133988	0.38073	-0.655162	-1.82683	11	Wasf2 Ep300 Zfp385a Cdkn2a Ptpn6 Pip4k2b Zfpm1 Abi1 Csf1r
GO_CELLULAR_LIPID_CATABOLIC_PROCESS	0.0130193	0.134007	0.38073	-0.318674	-1.41318	71	Acaa1b Cpt1a Lpin1 Lpl Scp2 Pnpla7 Smpdl3a Acad9 Ppt1 Fabp1 Eci1 Acox3 Hexa Cpt2 Gpcpd1 Ech1 Gla Etfb Eci2 Gba Acads Hadha Acot8 Rab7
GO_CELL_CYCLE_G1_S_PHASE_TRANSITION	0.0130037	0.134007	0.38073	-0.366386	-1.53666	48	Cdk6 Mcm2 Cdc25a Id2 Cul1 Mcm3 Acvr1 Crlf3 Mcm7 Cdkn2a Cul4a Rps6 Cdc34 Ranbp1 E2f1 Ccne1 Tgfbr1 Plk3 Rcc1
GO_EMBRYONIC_HEART_TUBE_DEVELOPMENT	0.0129499	0.134007	0.38073	0.586393	1.53833	36	Notch3 Yap1 Tbx2 Lrrc23 Tbx3 Sox18 Hes1 Ccdc103 Lrrc43 Ift172 Ahi1 Dnaaf1 Eng Tlr12 Notch4
GO_ENZYME_LINKED_RECEPTOR_PROTEIN_SIGNALING_PATHWAY	0.0129281	0.134007	0.38073	0.413627	1.21894	343	Atp6v0e2 Hspb1 Epha2 Nrtn Ptpru Mapk11 Myh14 Mapk13 Ephb3 Hap1 Fgfr3 Atoh8 Ephb4 Bcr Pigr Rassf2 Bcar1 Dab2ip Sipa1l2 Tnk2 Ddit4 Gas6 Bmp1 Kdr Npr1 Erbb2 Pik3r3 Col7a1 Cldn5 Zap70 Flt3 Ltbp4 Csf1 Efna1 Fgfrl1 Efnb1 Smad6 Tie1 Mapk12 Fgf1 Pdgfa Fermt2 Gsn Col4a1 Cdh5 Smad5 Pdgfb Ptprf Polr3b Ahi1 Hpn Mmp9 Eng Acvrl1 Git2 Pdcd6 Rbfox2 Pdgfrb Egr1 Vill Plcb3 Pml Myo1d Mtss1 Rac3 Id1 Jak2 Fnta Prkci …
GO_G1_S_TRANSITION_OF_MITOTIC_CELL_CYCLE	0.0130037	0.134007	0.38073	-0.366386	-1.53666	48	Cdk6 Mcm2 Cdc25a Id2 Cul1 Mcm3 Acvr1 Crlf3 Mcm7 Cdkn2a Cul4a Rps6 Cdc34 Ranbp1 E2f1 Ccne1 Tgfbr1 Plk3 Rcc1
GO_G_PROTEIN_ALPHA_SUBUNIT_BINDING	0.0130221	0.134007	0.38073	0.740067	1.6034	11	Rgs12 Gpsm1 Igf2r Rgs19 Ric8a
GO_SOLUTE_SODIUM_SYMPORTER_ACTIVITY	0.012996	0.134007	0.38073	0.776462	1.61896	9	Slc6a9 Slc1a4 Slc23a1 Slc1a5 Slc6a8 Slc28a2 Slc20a2
GO_SOMATIC_STEM_CELL_DIVISION	0.0129503	0.134007	0.38073	0.692698	1.63598	17	Notch3 Fgfr3 Wnt7b Sox13 Dock6 Numbl Notch4 Rab8b Fzd1
GO_FIBROBLAST_GROWTH_FACTOR_BINDING	0.0131314	0.13466	0.38073	0.691997	1.63433	17	Scn5a Fgfr3 Hspa2 Fgfrl1 Hsph1 Gpc1
GO_FOREBRAIN_NEURON_DEVELOPMENT	0.0131119	0.13466	0.38073	0.689185	1.57581	15	Sema3b Fgfr3 Plxnb1 Sema3g Sema3c Rac3 Gna11 Plxna1 Plxnb2 Nrp2
GO_CORONARY_VASCULATURE_DEVELOPMENT	0.0132574	0.135715	0.38073	0.569692	1.50657	39	Tbx1 Dnah6 Dnah2 Notch3 Myh14 Ptk7 Plxnb1 Lrp5 Smad6 Notch4 Pdgfrb Dnah11 Plxna1 Plxnb2 Tab1 Nrp2
GO_INSULIN_LIKE_GROWTH_FACTOR_BINDING	0.0133006	0.13592	0.38073	0.688054	1.57322	15	Igfbp3 Igfbp2 Lrrc23 Lrrc43 Ccn1 Tlr12 Igfbp4 Igfbp6 Igf2r
GO_PEPTIDYL_TYROSINE_MODIFICATION	0.0133578	0.136268	0.38073	0.499468	1.40169	81	Epha2 Ephb3 Fgfr3 Ephb4 Ryk Bcr Lrrc23 Tnk2 Kdr Erbb2 Zap70 Flt3 Lrrc43 Tie1 Fgf1 Tpst1 Pdgfb Tlr12 Dyrk1b Pdgfrb
GO_REGULATION_OF_BODY_FLUID_LEVELS	0.0133899	0.136358	0.38073	0.432127	1.27023	264	Adcy6 Cldn4 Hspb1 Epha2 Tacr1 Gata2 Myh14 Cldn3 P2rx6 Ephb3 Cd177 Itga2b Neurl1a Lat Ephb4 Cldn7 Lrrc23 Sfn Aqp1 Aqp5 Serpine2 Gas6 Prkca Npr1 Anxa8 Erbb2 Col7a1 Lbh Zap70 Ccnd1 Lrrc43 Stxbp1 Dock6 Myo5c Stab1 Hyal2 Adcy4 Pdgfa Fermt2 Itpr3 Prkar1b Vkorc1 Col4a1 Thbd Ehd2 Pdgfb Tlr12 Nfe2l2 C4b Scnn1b Pdgfrb Cdo1 Cd34 Myl9 Rac3 Epas1 Jak2 Gna11 Akt3 S100a9 Mafk Cd40 Emp2
GO_CELL_CELL_CONTACT_ZONE	0.0134325	0.136556	0.38073	0.585135	1.53503	36	Des Scn5a Dlg3 Myh14 Tjp3 Pcdh1 Fgfrl1 Atp2a3 Vamp5 Scn1b Cdh1 Dlg4
GO_DETECTION_OF_ABIOTIC_STIMULUS	0.0135642	0.137656	0.38073	0.565595	1.5039	41	Epha2 Tacr1 Mmp15 Ephb3 Csrp2 Cds1 Ephb4 Serpine2 Col7a1 Col4a1 Hpn
GO_HYPOTHALAMUS_DEVELOPMENT	0.0137631	0.139434	0.38073	0.816545	1.61256	7	Sema3b Hap1 Sema3g Sema3c Nrp2
GO_CELL_DIFFERENTIATION_IN_SPINAL_CORD	0.0139322	0.140784	0.38073	0.70048	1.62162	16	Dnah6 Dnah2 Gata2 Notch3 Ift172 Notch4 Dnah11
GO_PRESYNAPTIC_ACTIVE_ZONE	0.0139443	0.140784	0.38073	-0.840668	-1.658	4	Syn1 Ppfia4 Rims3
GO_MUSCLE_CONTRACTION	0.0140209	0.141316	0.38073	0.494027	1.40325	90	Ccdc78 Des Tacr1 Fxyd1 Scn5a Dlg3 Myh14 P2rx6 Csrp2 Tnni3 Vipr1 Cacna1i Myl6 Smad5 Scn1b Slc6a8 Myl9 Tpm1 Dlg4 Asph Calm3 Cxcr4 Fkbp1a Rock2 Grk3 Cacnb1 Ltb4r1 Ikbkb Myl12b Atp1a3 Map2k3 Atp8b2 Gpd1l Slc9a1
GO_REGULATION_OF_NEURON_PROJECTION_REGENERATION	0.0141838	0.142712	0.38073	0.673651	1.60453	19	Epha2 Ephb3 Ephb4 Klf2 Klk8 Ptprf
GO_REGULATION_OF_CELLULAR_AMINE_METABOLIC_PROCESS	0.0142503	0.143137	0.38073	-0.346508	-1.45854	49	Psme2b Hprt Maoa Psmd11 Pde1b Comt Paox Psma6 Psme3 Psma7 Psmb7 Psmb3
GO_APOPTOTIC_SIGNALING_PATHWAY	0.0146013	0.146412	0.38073	0.438151	1.27923	197	Krt8 Nfatc4 Epha2 Krt18 Scn5a Uaca Eya2 Ptgis Ephb3 Fgfr3 Ephb4 Tnfrsf25 Lrrc23 Sfn Dab2ip Bcl2 Ddit4 Prkca Erbb2 Bloc1s2 Atp2a3 Lrrc43 Prodh Clu Itpr3 Spn Cradd Ppp1r13b Dedd Tnfrsf4 Tlr12 Apaf1 Bcl3 Pdcd6 Bbc3 Ppp1r15a Pml E2f2 Bok Jak2 Nupr1 Rtl8b Il1b G0s2 Cd40 Jun Trp53bp2 Sirt3
GO_POSITIVE_REGULATION_OF_NEURON_DIFFERENTIATION	0.01466	0.146661	0.38073	0.453443	1.30914	155	Epha2 Gata2 Ptk7 Ephb3 Neurl1a Shank3 Fgfr3 Adamts15 Ephb4 Plxnb1 Nbl1 Dab2ip Serpine2 Bcl2 Nlgn2 Apbb1 Itga3 Itpka Sema7a Numbl Gsn Limk2 Fbxo31 Ptprf Scn1b Etv5 Palm Cul9 Ldlr L1cam Vill Mark4 Sema4d Irx3 Prkci Macf1 Plxna1 Metrn Plxnb2 Rnd2 Ndrg2 Fkbp1a Nrp2 Ikbkb Mul1 Kctd11 Retreg3 Prkd2 Timp2 Cul7 Cbfa2t3 Ist1 Atp8b2 Anapc2 Src Itsn1 Ss18l1 Epor Tcf3 Rapgef1 Megf8 Kat2a Arf3 Arf2 Golga4 Crt…
GO_SALIVARY_GLAND_DEVELOPMENT	0.0146761	0.146661	0.38073	0.648465	1.56418	20	Sema3b Lama5 Fgfr3 Plxnb1 Erbb2 Sema3g Sema3c Plxna1 Plxnb2 Nrp2
GO_REGULATION_OF_NITRIC_OXIDE_BIOSYNTHETIC_PROCESS	0.0147886	0.147284	0.38073	0.541949	1.47545	49	Ptgis Tsku Ddah2 Lrrc23 Erbb2 Klf2 Lrrc43 Clu Drc3 Lrrc32 Dnaaf1 Tlr12 Cd34 Jak2 Akt3 Il1b Oat Itgb7
GO_THYROID_GLAND_DEVELOPMENT	0.0147845	0.147284	0.38073	0.735415	1.59332	11	Tbx1 Hoxa5 Nkx2-1
GO_RESPONSE_TO_PAIN	0.0149803	0.148942	0.38073	0.733077	1.58825	11	Tacr1 Scn5a Gja4 Prkca Git2
GO_REGULATION_OF_PLATELET_ACTIVATION	0.015064	0.149268	0.38073	0.636888	1.57695	23	Lrrc23 Serpine2 Prkca Zap70 Lrrc43 Pdgfa Thbd Pdgfb Tlr12 Pdgfrb
GO_SEMAPHORIN_PLEXIN_SIGNALING_PATHWAY_INVOLVED_IN_NEURON_PROJECTION_GUIDANCE	0.0150426	0.149268	0.38073	0.771944	1.60954	9	Sema3b Sema3f Plxnb1 Sema3g Sema3c Plxna1 Plxnb2 Nrp2
GO_GATED_CHANNEL_ACTIVITY	0.015252	0.150876	0.38073	0.518144	1.43917	67	Gabrp Ncs1 Kcnh3 Kcnk12 Scn5a Dlg3 Clic3 P2rx6 Aqp1 Gas6 Ncald Grik5 Cacna1i Itpr3 Scn1b Hpn Kcnh4 Scnn1b Kcnk5 Dlg4 Calm3 Tpcn1 Fkbp1a Cacnb1 Trpv4 Ttyh3
GO_EPITHELIAL_CELL_DIFFERENTIATION_INVOLVED_IN_KIDNEY_DEVELOPMENT	0.0153234	0.151282	0.38073	0.666533	1.57413	18	Foxj1 Notch3 Lamb2 Podxl Pdgfb Notch4 Cd34 Mtss1
GO_HELICASE_ACTIVITY	0.0153702	0.151282	0.38073	-0.317625	-1.41894	70	Mcm2 Ddx27 Supv3l1 Zranb3 Mre11a Anxa1 Mcm3 Gins2 Snrnp200 Ddx41 Mcm7 Gtf2f2 Chd5 Fbh1
GO_REGULATION_OF_CHEMOTAXIS	0.015354	0.151282	0.38073	0.489813	1.39434	93	Sema3b Hspb1 Notch3 Sema4c Sema3f Fgfr3 S100a14 Plxnb1 Tmem102 Nbl1 Gas6 Kdr Sema3g Csf1 Sema7a Rarres2 Fgf1 Sema3c Pdgfb Notch4 Pdgfrb Ccr7 Sema4d Pla2g7 Rac3 Cmklr1 Akt3 Il1b Plxna1 Plxnb2 Cxcr4
GO_REGULATION_OF_CALCIUM_ION_DEPENDENT_EXOCYTOSIS	0.0154904	0.15221	0.38073	0.560354	1.48997	41	Notch3 Septin5 Syt5 Syt15 Nlgn2 C2cd4b Atp2a3 Stxbp1 Grik5 Cacna1i Cbarp Rab3a Notch4 Plcb3
GO_SPINAL_CORD_DEVELOPMENT	0.0155361	0.152404	0.38073	0.607082	1.56086	31	Dnah6 Dnah2 Gata2 Notch3 Rapgef3 Ptprf Ift172 Notch4 Ldlr Dnah11 Akt3
GO_EXPLORATION_BEHAVIOR	0.0156408	0.152666	0.352488	0.72749	1.60351	12	Dlg3 Nlgn2 Itga3 L1cam Dlg4
GO_FOREBRAIN_REGIONALIZATION	0.015616	0.152666	0.38073	0.822225	1.56594	6	Ttc21a Nkx2-1 Wnt7b
GO_HEPATOCYTE_APOPTOTIC_PROCESS	0.015616	0.152666	0.38073	0.822845	1.56712	6	Krt8 Krt18 Gsn
GO_RNA_PHOSPHODIESTER_BOND_HYDROLYSIS_ENDONUCLEOLYTIC	0.0159259	0.155192	0.352488	-0.394387	-1.49576	37	Rcl1 Rnase4 Pop4 Ear1 Rnasel Fen1 Ear2 Dgcr8 Nol9
GO_VIRUS_RECEPTOR_ACTIVITY	0.0159549	0.155217	0.352488	0.557119	1.48081	42	Cdhr3 Itga2b Cldn7 Hyal1 Nectin2 Hspa2 Slc1a5 Hyal2 Nectin4 Tnfrsf4 Ldlr Slc20a2 Itgb7 Cxcr4 F11r Pvr
GO_BASEMENT_MEMBRANE	0.0160408	0.155795	0.352488	0.586386	1.53698	35	Hspg2 Dlg3 Lama5 Lamb2 Adamts15 Col7a1 Mmrn2 Npnt Loxl1 Spn Col4a1 Dlg4 Timp3 Tinagl1
GO_CANONICAL_WNT_SIGNALING_PATHWAY	0.0161201	0.156306	0.352488	0.549428	1.48128	45	Wnt11 Ptpru Myh14 Ptk7 Ryk Wnt7b Klf2 Ccnd1 Lrp5 Porcn Bcl9 Fzd1 Scyl2 Cdh1 Sdc1
GO_NEGATIVE_REGULATION_OF_CELL_PROLIFERATION	0.0163715	0.158136	0.352488	0.407441	1.20095	359	Wnt11 Kiss1 Wfdc1 Foxj1 Gata2 Ptpru Notch3 Dlg3 Mapk11 Hdac7 Igfbp3 Neurl1a Fgfr3 Adamts15 Atoh8 Plxnb1 Lrrc23 Sfn Ing1 Dab2ip Serpine2 Bcl2 Podn Ifitm1 Npr1 Erbb2 Col7a1 Hes1 Mxi1 Klf2 Rbm38 Ly6d Fgfrl1 Taf6 Lrrc43 Smad6 Scgb1a1 Tns2 Cdkn2d Prkar1b Gsn Spn Col4a1 Gas8 Cdh5 Smad5 Ift172 Ifitm3 Hpn Eng Tlr12 Runx3 Acvrl1 Rbm5 Ager Sftpd Notch4 H2-Q6 Mxd4 Wdr6 Ambra1 Ifnlr1 Sesn1 Cgrrf1 Igfbp6 Ppp1…
GO_NEGATIVE_REGULATION_OF_CYTOKINE_BIOSYNTHETIC_PROCESS	0.016352	0.158136	0.352488	0.668945	1.59332	19	Trib2 Foxj1 Asb1 Klf2 Sigirr Sftpd Bcl3 Inppl1 Nfkb1
GO_SYNAPSE_ASSEMBLY	0.0163895	0.158136	0.352488	0.620677	1.56282	26	Nrxn2 Shank3 Ryk Plxnb1 Nlgn2 Wnt7b Clstn1 Ptprf Fzd1 Cdh1 Plxna1 Plxnb2 Gnpat
GO_TRICARBOXYLIC_ACID_METABOLIC_PROCESS	0.0166659	0.160539	0.352488	-0.475498	-1.65566	21	Idh3g Slc34a2 Pdhb Sdhd Sdha Idh1 Stat5b Sdhc Stat5a Aco1 Aco2 Sdhb
GO_REGULATION_OF_VASCULAR_PERMEABILITY	0.0167186	0.160783	0.352488	0.702341	1.58592	14	Tacr1 Bcr Pde2a Npr1 Tie1 Ramp2
GO_CELL_SUBSTRATE_JUNCTION_ASSEMBLY	0.0167977	0.16128	0.352488	0.608032	1.55516	28	Ptpru Itgb4 Lama5 Itga2b Thy1 Bcl2 Fermt2
GO_MATURATION_OF_SSU_RRNA	0.016875	0.161758	0.352488	-0.465068	-1.65975	25	Rcl1 Utp3 Dcaf13
GO_PATTERNING_OF_BLOOD_VESSELS	0.0169244	0.161967	0.352488	0.588747	1.52332	32	Sema3b Nfatc4 Nrarp Notch3 Plxnb1 Col7a1 Sema3g Lrp5 Col4a1 Sema3c Eng Notch4
GO_AXON	0.0170062	0.162222	0.352488	0.438266	1.28045	202	Srcin1 Ncs1 Sema3b Epha2 Nrtn Ptpru Scn5a Dlg3 Myh14 Septin5 Hdac7 Ephb3 Nrxn2 Nrgn Hap1 Ephb4 Dab2ip Rapgef3 Apbb1 Sema3g Kif1b Ncald Bloc1s2 Stxbp1 Dock6 Grik5 Gsn Limk2 Sema3c Scn1b Maco1 Slc6a8 Rab3a Ager Palm Ldlr L1cam Vill Myo1d Irx3 Hcfc1 Kif3b Epas1 Hmbs Dlg4 Prkci Bcam Igf2bp2 Sirt3 Syt7 Tubb4b Tubb2a Bloc1s4 Tanc2 Acadm Mbp Nrp2 Mul1 Myo1c Sod1 Atp6v0d1
GO_GAMETE_GENERATION	0.0170062	0.162222	0.352488	0.434208	1.26893	214	Dnah10 Dnah6 Foxj1 Mns1 Dnah2 Notch3 Bik Tbata Septin5 Wfdc2 Mycbpap Tsnaxip1 Spa17 Neurl1a Adamts15 Celsr1 Rsph1 Dynll2 Lrrc23 Odf3b Bcl2 Nectin2 Hspa2 Pank2 Ift81 Lrrc43 Dpcd Limk2 Dnaja4 Smad5 Etv5 Dedd Tlr12 Notch4 Ruvbl1 Dnah11 Adamts14 Chd3 Deaf1 Kmt2d Igf2r Akt3 Tspyl1 Il1b Cep131 Ace Sirt3 Prmt7 Pabpc4 Scmh1 Inpp5b Rfx1 Catsperd Pvr Sod1 1110017D15Rik Rpl10 Spata24 Hexb Agfg1 Atp1a3
GO_KINASE_INHIBITOR_ACTIVITY	0.0171063	0.162649	0.352488	0.548473	1.49552	50	Ppp1r1b Chad Trib2 Hspb1 Sfn Podn Bgn Lrp5 Hyal2 Cdkn2d Prkar1b
GO_REGULATION_OF_CELLULAR_RESPONSE_TO_GROWTH_FACTOR_STIMULUS	0.0170918	0.162649	0.352488	0.461204	1.32581	129	Notch3 Cidea Itga2b Fgfr3 Tsku Lrrc23 Nbl1 Nkx2-1 Gipc3 Gipc1 Dab2ip Prkca Hes1 Mmrn2 Itga3 Ltbp4 Bgn Hspa2 Adamtsl2 Npnt Smad6 Ccn1 Fgf1 Drc3 Lrrc32 Dnaaf1 Eng Acvrl1 Bcl9 Notch4 Gpc1 Pdcd6 Adamts14 Myo1d Epas1 Fzd1 Dand5 Chst11
GO_MECHANOSENSORY_BEHAVIOR	0.0171473	0.162775	0.352488	0.850453	1.52701	5	Nrxn2 Shank3 Foxp1
GO_POSITIVE_REGULATION_OF_LONG_TERM_SYNAPTIC_POTENTIATION	0.0173775	0.164259	0.352488	0.849232	1.52482	5	Nrgn Shank3 Crtc1
GO_REGULATION_OF_JUN_KINASE_ACTIVITY	0.0173478	0.164259	0.352488	0.532809	1.46181	52	Epha2 Ephb3 Ephb4 Lrrc23 Dab2ip Tnxb Fgd2 Zap70 Lrrc43 Dnaja4 Map3k4 Tlr12 Map4k2
GO_WATER_TRANSPORT	0.0173875	0.164259	0.352488	0.914069	1.45142	3	Aqp1 Aqp5 Hyal2
GO_ENDOCHONDRAL_OSSIFICATION	0.0174478	0.1643	0.352488	0.718376	1.60661	13	Mmp15 Fgfr3 Col7a1 Tie1 Col4a1 Inppl1
GO_REPLACEMENT_OSSIFICATION	0.0174478	0.1643	0.352488	0.718376	1.60661	13	Mmp15 Fgfr3 Col7a1 Tie1 Col4a1 Inppl1
GO_NEURAL_PRECURSOR_CELL_PROLIFERATION	0.0175051	0.164576	0.352488	0.596289	1.55196	34	Epha2 Ephb3 Fgfr3 Ephb4 Ryk Plxnb1 Wnt7b Sox13 Dock6 Numbl Rere Rab8b Eml2 Plxna1 Plxnb2 Igf2bp2
GO_REGULATION_OF_EPITHELIAL_TO_MESENCHYMAL_TRANSITION	0.0176237	0.165426	0.352488	0.541776	1.48773	53	Epha2 Notch3 Ephb3 Tsku Ephb4 Lrrc23 Nkx2-1 Dab2ip Col7a1 Efna1 Drc3 Col4a1 Hpn Lrrc32 Dnaaf1 Bcl9 Ager Notch4
GO_METENCEPHALON_DEVELOPMENT	0.0176603	0.165506	0.352488	0.534012	1.46591	55	Scn5a Myh14 Sema4c Nrxn2 Hap1 Serpine2 Bcl2 Nlgn2 Wnt7b Lrp5 Hspa2 Rere Ptprf
GO_AXON_EXTENSION_INVOLVED_IN_AXON_GUIDANCE	0.0180184	0.168088	0.352488	0.817959	1.55782	6	Sema3b Sema3f Sema3g Sema3c Nrp2
GO_NEURON_PROJECTION_EXTENSION_INVOLVED_IN_NEURON_PROJECTION_GUIDANCE	0.0180184	0.168088	0.352488	0.817959	1.55782	6	Sema3b Sema3f Sema3g Sema3c Nrp2
GO_VENTRICULAR_SEPTUM_MORPHOGENESIS	0.0180217	0.168088	0.352488	0.681353	1.60919	17	Wnt11 Notch3 Fgfr3 Tbx2 Tbx3 Hes1 Fgfrl1 Notch4 Nsd2 Fzd1
GO_CARDIOBLAST_DIFFERENTIATION	0.0183172	0.169965	0.352488	0.763438	1.59181	9	Notch3 Tbx2 Tbx3 Ece1 Notch4 Tgfb2 Notch1
GO_INDUCTION_OF_POSITIVE_CHEMOTAXIS	0.0182918	0.169965	0.352488	-0.811583	-1.72691	5	Cxcl15 Vegfb Il16 Vegfa
GO_INORGANIC_CATION_TRANSMEMBRANE_TRANSPORTER_ACTIVITY	0.0182834	0.169965	0.352488	0.453403	1.30923	156	Slc6a9 Slc1a4 Atp6v0e2 Ncs1 Kcnh3 Atp2c2 Kcnk12 Ltf Scn5a Slc44a4 Fxyd3 Mcu Slc23a1 Pde2a Aqp1 Gas6 Atp2a3 Cox4i2 Slc1a5 Cacna1i Itpr3 Scn1b Hpn Kcnh4 Slc6a8 Scnn1b Kcnk5 Ndufa4 Orai2 Slc28a2 Atp6v1c2 Slc20a2 Tpcn1 Atp5j Cacfd1 Fkbp1a Zdhhc17 Cyb5a Slc44a2 Cacnb1 Trpv4 Slc12a9 Atp6v0d1 Slc11a2 Nipal3 Atp1a3
GO_RESPONSE_TO_TOXIC_SUBSTANCE	0.0183387	0.169965	0.352488	0.4614	1.3265	134	Gpx2 Scn5a Hp Hdac7 Gstm2 Slc23a1 Hyal1 Bcl2 Gpx3 Ces1d Hid1 Cygb Hspa2 Cyp2f2 Hyal2 Hsph1 Zc3h8 Scn1b Slc6a8 Cnp Rab8b Srxn1 Pdgfrb Ppp1r15a Endog Gsr Epas1 Hmbs Id1 Jak2 Cdh1 Nupr1 Sdc1 S100a9 Il1b Ephx1 Mgst1 Selenos Prdx6 Gpx4 Mbp Ccs Selenow Ikbkb Sod1 Ccl3 Slc9a1 Pink1 Dhx16 Slc7a8 Slc23a2
GO_CELL_SUBSTRATE_ADHERENS_JUNCTION_ASSEMBLY	0.0184062	0.170055	0.352488	0.660758	1.5605	18	Ptpru Lama5 Thy1 Bcl2 Fermt2
GO_FOCAL_ADHESION_ASSEMBLY	0.0184062	0.170055	0.352488	0.660758	1.5605	18	Ptpru Lama5 Thy1 Bcl2 Fermt2
GO_POSITIVE_REGULATION_OF_PHOSPHATIDYLINOSITOL_3_KINASE_SIGNALING	0.0184867	0.170441	0.352488	0.595022	1.54866	34	Unc5b Fgfr3 Plxnb1 Kdr Erbb2 Flt3 Tie1 Pdgfa Pdgfb Pdgfrb Sema4d Jak2 Plxna1 Plxnb2 Sirt3
GO_STEROL_METABOLIC_PROCESS	0.018506	0.170441	0.352488	-0.337354	-1.42977	62	Msmo1 Npc1 Cela1 Lrp1 Mvk Abca2 Abcg1 Cyb5r1 Cnbp Mvd Tm7sf2 Lipa Fdps Osbpl2 Acaa2 Snx17 Ebp Cebpa G6pdx Srebf2 Apobr Ppard Stard3 Cyb5r3 Rxra Dhcr7
GO_REGULATION_OF_DEVELOPMENTAL_GROWTH	0.0185669	0.170734	0.352488	0.455746	1.31499	149	Sema3b Epha2 Notch3 Mapk11 Myh14 Yap1 Wwc1 Ephb3 Sema4c Sema3f Fgfr3 Tbx2 Hnf1b Ephb4 Plxnb1 Tbx3 Bcl2 Bmp1 Acacb Erbb2 Sema3g Csf1 Sema7a Gsn Limk2 Sema3c Notch4 C4b Por L1cam Vill Plcb3 Sema4d
GO_AXONAL_GROWTH_CONE	0.0187495	0.171875	0.352488	0.722926	1.59345	12	Epha2 Ephb3 Nrxn2 Ephb4 Limk2 L1cam
GO_SMOOTH_MUSCLE_TISSUE_DEVELOPMENT	0.0187495	0.171875	0.352488	0.722497	1.59251	12	Dlg3 Itga2b Col7a1 Col4a1 Eng Dlg4
GO_MEGAKARYOCYTE_DEVELOPMENT	0.0188182	0.172236	0.352488	-0.645929	-1.75018	10	Wasf2 Ep300 Zfp385a Ptpn6 Pip4k2b Zfpm1 Abi1 Csf1r
GO_GLUCOSAMINE_CONTAINING_COMPOUND_METABOLIC_PROCESS	0.0188657	0.172403	0.352488	-0.723116	-1.66564	7	Chia1 Oga Renbp Chil1 Amdhd2
GO_MULTI_ORGANISM_REPRODUCTIVE_PROCESS	0.019075	0.174044	0.352488	0.413805	1.21871	321	Adcy6 Dnah10 Ppp1r1b Cldn4 Dnah6 Foxj1 Tacr1 Mns1 Dnah2 Notch3 Bik Tbata Septin5 Wfdc2 Mycbpap Tsnaxip1 Cldn3 Ptgis Spa17 Igfbp2 Neurl1a Adamts15 Celsr1 Rsph1 Dynll2 Lrrc23 Odf3b Serpine2 Bcl2 Col7a1 Itga3 Dnali1 Nectin2 Hspa2 Pank2 Ift81 Lrrc43 Scgb1a1 Dpcd Ramp2 Adcy4 Limk2 Col4a1 Thbd Dnaja4 Smad5 Mmp9 Etv5 Dedd Tlr12 Notch4 Ruvbl1 Dnah11 Mfge8 Adamts14 Plcb3 Maged1 Chd3 Epas1 Deaf1 Kmt2d Igf2…
GO_EPITHELIAL_CELL_APOPTOTIC_PROCESS	0.0191351	0.174053	0.352488	0.659303	1.55706	18	Krt8 Krt18 Dab2ip Col7a1 Gsn Col4a1 E2f2
GO_NEURONAL_ACTION_POTENTIAL	0.0191104	0.174053	0.352488	0.816521	1.55508	6	Scn5a Myh14 Grik5 Cacna1i
GO_NEGATIVE_REGULATION_OF_HEMOPOIESIS	0.0193064	0.175339	0.352488	0.482197	1.37266	93	Nrarp Foxj1 Ltf Gata2 Notch3 Hoxa5 Tsku Lrrc23 Cldn18 Dtx1 Erbb2 Hes1 Tmem176a Lrrc43 Pglyrp1 Drc3 Zc3h8 Lrrc32 Tmem176b Dnaaf1 Tlr12 Nfe2l2 Notch4 H2-Q6
GO_PROTEIN_DNA_COMPLEX	0.0194217	0.176114	0.352488	-0.348996	-1.44558	53	Irf4 H2aj Ctnnb1 Ep300 Xpa Mcm3 Gins2 Cenpa H1f3 H2ax Kat6b Ddit3 Ten1 Tinf2
GO_METAPHASE_PLATE_CONGRESSION	0.0195638	0.176356	0.352488	-0.508978	-1.6953	18	Pdcd6ip Kif22 Becn1 Cdca8 Chmp4b Chmp3 Chmp7 Rab11b Chmp2a Kif2c
GO_REGULATION_OF_CYTOKINE_BIOSYNTHETIC_PROCESS	0.0195636	0.176356	0.352488	0.510177	1.41704	67	Trib2 Hspb1 Foxj1 Tsku Lrrc23 Asb1 Zap70 Klf2 Lrrc43 Drc3 Spn Lrrc32 Ltb Dnaaf1 Tlr12 Sigirr Sftpd Bcl3 Il1b Ptafr Igf2bp2 Inppl1 Ebi3 Nfkb1
GO_REGULATION_OF_PEPTIDYL_TYROSINE_PHOSPHORYLATION	0.0195511	0.176356	0.352488	0.466927	1.33951	116	Srcin1 Epha2 Ephb3 Itga2b Neurl1a Fgfr3 Cblc Ephb4 Tmem102 Tnk2 Gas6 Erbb2 Hes1 Zap70 Flt3 Efna1 Hyal2 Pdgfa Mlst8 Hsph1 Ehd2 Arl2bp Pdgfb Ldlr Sema4d Jak2 Prkci Ace Cd40 Itgb7
GO_VENTRAL_SPINAL_CORD_DEVELOPMENT	0.0195685	0.176356	0.352488	0.712498	1.59346	13	Dnah6 Dnah2 Gata2 Ift172 Ldlr Dnah11
GO_POSITIVE_REGULATION_OF_CELL_SUBSTRATE_ADHESION	0.0197866	0.178049	0.352488	0.518592	1.42805	60	Epha2 Ephb3 Itga2b Ephb4 Kdr Col7a1 Itga3 Csf1 Npnt Tie1 Ccn1 Col4a1 Unc13d Sdc4 Ccr7 Rac3 Jak2 Prkci Emp2 Tsc1 Rock2
GO_ANCHORING_JUNCTION	0.0202765	0.180522	0.352488	0.407012	1.20043	370	Des Srcin1 Hspg2 Hspb1 Epha2 Camsap3 Ptpru Notch3 Dlg3 Mmp15 Cadm4 Myh14 Tspan9 Pkp3 Ptk7 Ephb3 Itga2b Csrp2 Fgfr3 Ephb4 Smagp Thy1 Esam Bcar1 Tjp3 Tnk2 Cd99l2 Erbb2 Itga3 C2cd4b Cdc42ep1 Nectin2 Lrp5 Hspa2 Mrc2 Tie1 Dock6 Nectin4 Tns2 Fermt2 Gsn Limk2 Pcbp3 Hsph1 Cdh5 Ehd2 Krt80 Ahi1 Flnb Eng Sdc4 Shroom3 Slc9a3r2 Cnn3 Adgre5 Notch4 Git2 Rab8b Kifc3 Pdgfrb L1cam Cnn2 Usp20 Rpl7a Parva Rac3 Rps13…
GO_LYMPH_VESSEL_DEVELOPMENT	0.0202529	0.180522	0.352488	0.740525	1.57643	10	Tbx1 Sox18 Zap70 Acvrl1
GO_MAP_KINASE_ACTIVITY	0.0202529	0.180522	0.352488	0.740218	1.57577	10	Mapk11 Mapk13 Mapk15 Mapk12
GO_MAST_CELL_MEDIATED_IMMUNITY	0.0202529	0.180522	0.352488	0.740199	1.57573	10	Gata2 Lat Rasgrp2 Serpinb6a
GO_NEURON_PROJECTION	0.0202765	0.180522	0.352488	0.398521	1.17822	482	Adcy6 Slc1a4 Kiss1 Srcin1 Ncs1 Sema3b Epha2 Tacr1 Nrtn Ptpru Scn5a Dlg3 Myh14 Septin5 Hdac7 Syt5 P2rx6 Ephb3 Klc3 Itga2b Unc5b Nrxn2 Nrgn Neurl1a Shank3 Hap1 Rgs12 Ephb4 Lrrc23 Thy1 Gipc3 Lgi3 Rasgrp2 Gipc1 Dab2ip Sipa1l2 Rapgef3 Pcdh1 Nlgn2 Cygb Prkca Arhgef15 Apbb1 Sema3g Itga3 Nr1d1 Itpka Kif1b Ncald Lrp5 Bloc1s2 Lrrc43 Stxbp1 Dock6 Myo5c Grik5 Clu Adcy4 Itpr3 Gsn Limk2 Sema3c Ptprf Scn1b Maco…
GO_REGULATION_OF_CAMP_MEDIATED_SIGNALING	0.0201729	0.180522	0.352488	-0.636211	-1.77399	11	Cxcl15 Crtc3 Gnas Cdc34 Gnai2
GO_REGULATION_OF_INSULIN_SECRETION_INVOLVED_IN_CELLULAR_RESPONSE_TO_GLUCOSE_STIMULUS	0.0202297	0.180522	0.352488	0.561323	1.47498	38	Adcy6 Epha2 Ephb3 Nrxn2 Ephb4 Nr1d1 Lrp5 Adcy4 Phpt1 Epas1
GO_MIDDLE_EAR_MORPHOGENESIS	0.0205088	0.182314	0.352488	0.886473	1.50458	4	Tbx1 Fgfr3
GO_ENDOTHELIAL_CELL_DIFFERENTIATION	0.0205589	0.182483	0.352488	0.542151	1.47828	50	Notch3 Hoxa5 Lama5 Gstm2 Pde2a Sox18 Tjp3 Rapgef3 Wnt7b Ptprf Eng Acvrl1 Ppp1r16b Notch4
GO_ENDORIBONUCLEASE_ACTIVITY	0.0207318	0.183741	0.352488	-0.416106	-1.54198	30	Rcl1 Rnase4 Pop4 Ear1 Rnasel Fen1 Ear2 Dgcr8
GO_MRNA_CLEAVAGE	0.0207984	0.184053	0.352488	-0.635369	-1.77164	11	Rnase4 Pop4 Cstf1 Cpsf2
GO_REGULATION_OF_MAPK_CASCADE	0.0208773	0.184474	0.352488	0.413676	1.2199	349	Lax1 Tbx1 Kiss1 Trib2 Epha2 Dlg3 Mapk11 Igfbp3 Wwc1 Ephb3 Sema4c Fgfr3 Cblc Ephb4 Ryk Tnfrsf25 Denn2b Lrrc23 Rassf2 Rasgrp2 Dab2ip Tnxb Gas6 Bmp1 Kdr Ece1 Prkca Erbb2 Fgd2 Wnt7b Gps1 Zap70 Klf2 Flt3 Efna1 Npnt Lrrc43 Sema7a Ash1l Tie1 Ccn1 Dusp14 Grik5 Fgf1 Gadd45a Hyal2 Pdgfa Dusp2 Hsph1 Dusp8 Dnaja4 Pdgfb Map3k4 Tnfrsf4 Tlr12 Map4k2 Dusp16 C4b Igfbp4 Pdgfrb Adam8 Ccr7 Plcb3 Tbc1d10c Maged1 Fzd1…
GO_REGULATION_OF_CARDIAC_MUSCLE_TISSUE_DEVELOPMENT	0.0209575	0.184904	0.352488	0.656279	1.54992	18	Notch3 Mapk11 Fgfr3 Tbx2 Tbx3 Erbb2 Notch4
GO_RHYTHMIC_PROCESS	0.0210243	0.185216	0.352488	0.458083	1.31684	129	Adcy6 Cldn4 Kiss1 Ttc25 Id3 Dbp Mmp15 Cldn3 Adamts15 Hnf1b Nkx2-1 Fbxl3 Bcl2 Nlgn2 Prkca Cry2 Nr1d1 Mfng Usp2 Tef Nono Clu Btbd9 Dyrk1b Pdgfrb Nfya Pml Maged1 Id1
GO_REGULATION_OF_CELL_SHAPE	0.0210667	0.185311	0.352488	0.470394	1.34257	98	Itga7 Sema3b Dlg3 Myh14 Plxnb1 Arap3 Kdr Prpf40b Fgd2 Sema3g Itga3 Cdc42ep1 Fermt2 Gsn Sema3c Hpn Shroom3 Palm Vill Sema4d Parva Tpm1 Dlg4 Plxna1 Cdc42ep2 Plxnb2 Itgb7
GO_ESTABLISHMENT_OF_TISSUE_POLARITY	0.0211844	0.18579	0.352488	0.756335	1.577	9	Dlg3 Ptk7 Celsr1 Dlg4
GO_GROOMING_BEHAVIOR	0.021171	0.18579	0.352488	-0.823681	-1.6245	4	Hprt Ppt1 Aprt
GO_CENTRIOLAR_SATELLITE	0.0215059	0.188329	0.352488	0.710819	1.58971	13	Zmynd10 Krt18 Ccdc113 Bbs9 Cep131 Pcnt
GO_REGULATION_OF_STRIATED_MUSCLE_CELL_DIFFERENTIATION	0.0219824	0.192215	0.352488	0.552259	1.48178	44	Tbx1 Notch3 Mmp15 Mapk11 Hdac7 Scgb3a1 Bcl2 Rbm38 Ehd2 Notch4
GO_ESTABLISHMENT_OR_MAINTENANCE_OF_EPITHELIAL_CELL_APICAL_BASAL_POLARITY	0.0220242	0.192294	0.352488	0.677471	1.60002	17	Wnt11 Dlg3 Ptk7 Mark4 Dlg4 Prkci Rap2a
GO_POST_ANAL_TAIL_MORPHOGENESIS	0.0221681	0.193263	0.352488	0.810952	1.54447	6	Epha2 Ephb3 Ephb4 Chst11
GO_CHROMOSOME_LOCALIZATION	0.0223204	0.194303	0.352488	-0.435372	-1.55678	26	Pdcd6ip Birc5 Kif22 Becn1 Cdca8 Chmp4b Ndel1 Chmp3 Chmp7 Rab11b Chmp2a Kif2c
GO_NEURON_PROJECTION_EXTENSION	0.0224321	0.194699	0.352488	0.619473	1.54717	25	Sema3b Lamb2 Sema3f Plxnb1 Nlgn2 Sema3g Sema7a Sema3c Prkci Plxna1 Plxnb2 Nrp2
GO_PARAXIAL_MESODERM_DEVELOPMENT	0.0224055	0.194699	0.352488	0.884014	1.50041	4	Wnt11 Yap1 Fgfr3
GO_REGULATION_OF_CELL_JUNCTION_ASSEMBLY	0.0224891	0.194905	0.352488	0.531628	1.44735	49	Epha2 Mmp15 Ephb3 Ephb4 Kdr Col7a1 Tie1 Col4a1 Sdc4 Acvrl1 Myo1d Rac3 Macf1 Ace Tsc1 Rock2 Ikbkb Myo1c Ldb1 Slc9a1 Src Stard8 Rapgef1
GO_NEGATIVE_REGULATION_OF_NERVOUS_SYSTEM_DEVELOPMENT	0.0225368	0.195031	0.352488	0.46014	1.32292	128	Adcy6 Sema3b Nfatc4 Epha2 Notch3 Ephb3 Sema4c Sema3f Ephb4 Plxnb1 Thy1 Dtx1 Dab2ip Nlgn2 Erbb2 Arhgef15 Col7a1 Hes1 Wnt7b Sema3g Efna1 Lrp5 Sema7a Adcy4 Klk8 Col4a1 Sema3c Notch4 Ctdspl Sema4d Irx3 Id1 Il1b Tbx6 Plxna1 Gorasp1 Plxnb2 Sirt3 Trpv4 Mbp Arhgap4 Nrp2
GO_POTASSIUM_CHANNEL_ACTIVITY	0.0228449	0.197205	0.352488	0.716161	1.57854	12	Kcnh3 Kcnk12 Fxyd3 Aqp1 Hpn Kcnh4 Kcnk5
GO_REACTIVE_OXYGEN_SPECIES_METABOLIC_PROCESS	0.0228551	0.197205	0.352488	0.525879	1.44633	58	Wdr93 Tsku Ddah2 Lrrc23 Bcl2 Ddit4 Gpx3 Sh3pxd2a Mrc2 Ccn1 Drc3 Pdgfb Lrrc32 Dnaaf1 Rfk Sftpd Por
GO_MRNA_CLEAVAGE_FACTOR_COMPLEX	0.0229877	0.198058	0.352488	-0.630458	-1.75795	11	Pip5k1c Cpsf2 Csnk1a1 Zc3h3 Fip1l1
GO_PROTEIN_TYROSINE_KINASE_ACTIVITY	0.023142	0.199096	0.352488	0.497781	1.3911	76	Epha2 Ephb3 Fgfr3 Ephb4 Ryk Bcr Lrrc23 Tnk2 Kdr Erbb2 Zap70 Flt3 Fgfrl1 Lrrc43 Tie1 Fgf1 Tlr12 Dyrk1b Pdgfrb Jak2 Igf2r
GO_PHOSPHOTRANSFERASE_ACTIVITY_NITROGENOUS_GROUP_AS_ACCEPTOR	0.0231785	0.199119	0.352488	0.769708	1.56418	8	Kcnh3 Ckb Kcnh4
GO_BRANCHING_INVOLVED_IN_URETERIC_BUD_MORPHOGENESIS	0.0233199	0.20004	0.352488	0.657997	1.5045	15	Dlg3 Lama5 Bcl2 Npnt Fgf1 Gzf1 Dlg4
GO_CAMP_BINDING	0.023439	0.200477	0.352488	0.797304	1.57456	7	Pde2a Rapgef3 Prkar1b
GO_GLOMERULAR_EPITHELIUM_DEVELOPMENT	0.0234179	0.200477	0.352488	0.717768	1.55508	11	Foxj1 Lamb2 Podxl Pecam1 Cd34
GO_APICOLATERAL_PLASMA_MEMBRANE	0.0235962	0.201235	0.352488	0.768776	1.56229	8	Cldn4 Cldn3 Cldn7 Tjp3 Cldn5 Palm
GO_STEROL_BINDING	0.023579	0.201235	0.352488	-0.451247	-1.57122	21	Cav1 Npc1 Scp2 Abca2 Abcg1
GO_CAMP_BIOSYNTHETIC_PROCESS	0.0238613	0.202839	0.352488	0.796427	1.57283	7	Adcy6 Ramp2 Adcy4 Calcrl
GO_MALE_SEX_DIFFERENTIATION	0.0238279	0.202839	0.352488	0.502609	1.39873	72	Bik Mmp15 Tbx2 Tsku Lrrc23 Nkx2-1 Tbx3 Bcl2 Asb1 Ccnd1 Lrrc43 Drc3 Smad5 Lrrc32 Dnaaf1 Tlr12 Fanca Bok Nupr1 Sdc1 Mgst1
GO_POSITIVE_REGULATION_OF_URINE_VOLUME	0.0238921	0.202839	0.352488	0.901097	1.43082	3	Npr1 Hyal2
GO_REGULATION_OF_STEM_CELL_PROLIFERATION	0.0239223	0.202839	0.352488	0.536686	1.45397	47	Wnt11 Tbx1 Notch3 Yap1 Fgfr3 Tbx2 Tbx3 Sox18 Lrp5 Smarcd3 Pdgfa Notch4 Cx3cr1 Epas1 Ltbp3 Ace
GO_REGULATION_OF_N_METHYL_D_ASPARTATE_SELECTIVE_GLUTAMATE_RECEPTOR_ACTIVITY	0.0240138	0.203321	0.352488	0.768067	1.56085	8	Dlg3 Nrxn2 Nlgn2 Dlg4
GO_ADENYLATE_CYCLASE_INHIBITING_G_PROTEIN_COUPLED_RECEPTOR_SIGNALING_PATHWAY	0.0242434	0.20497	0.352488	0.683645	1.58265	16	Adcy6 Lrrc23 Lrrc43 Grik5 Adcy4 Tlr12
GO_G2_DNA_DAMAGE_CHECKPOINT	0.0243188	0.205312	0.352488	-0.527244	-1.6712	17	Mre11a Plk1 Mapkapk3 Taok1 Taok3
GO_INOSITOL_PHOSPHATE_MEDIATED_SIGNALING	0.0243628	0.205389	0.352488	0.808551	1.5399	6	Nfatc4 Itpr3
GO_POSITIVE_REGULATION_OF_REACTIVE_OXYGEN_SPECIES_METABOLIC_PROCESS	0.0244178	0.205558	0.352488	0.50204	1.39662	69	Mapk11 Hdac7 Tsku Ddah2 Lrrc23 Erbb2 Klf2 Lrrc43 Clu Gadd45a Drc3 Pdgfb Lrrc32 Dnaaf1 Tlr12 Ager Nfe2l2 Pdgfrb Jak2 Akt3 Il1b Oat Itgb7
GO_REGULATION_OF_KINASE_ACTIVITY	0.0244819	0.205802	0.352488	0.402957	1.19003	438	Adcy6 Wnt11 Ppp1r1b Lax1 Srcin1 Chad Trib2 Hspb1 Epha2 Ltf Dlg3 Mapk11 Ephb3 Neurl1a Slc27a4 Fgfr3 Lat Cblc Ephb4 Lrrc23 Sfn Rassf2 Thy1 Rasgrp2 Dab2ip Tnxb Gas6 Podn Erbb2 Pik3r3 Fgd2 Gps1 Zap70 Klf2 Flt3 Csf1 Efna1 Ccnd1 Bgn Bccip Lrp5 Hspa2 Card10 Lrrc43 Tie1 Ccn1 Dusp14 Clu Fgf1 Gadd45a Hyal2 Adcy4 Pdgfa Dusp2 Cdkn2d Gcn1 Prkar1b Hsph1 Dusp8 Fbxo31 Dnaja4 Pdgfb Map3k4 Prkab1 Sdc4 Tlr12 Map4k2…
GO_REGULATION_OF_ASTROCYTE_DIFFERENTIATION	0.0249666	0.209558	0.352488	0.646624	1.52712	18	Epha2 Notch3 Ephb3 Ephb4 Serpine2 Hes1 Notch4 Il1b
GO_SECRETION_BY_CELL	0.025	0.209558	0.287857	0.417988	1.22896	267	Slc6a9 Lax1 Srcin1 Arl4d Ltf Gata2 Notch3 Myh14 Septin5 Slc44a4 Syt5 Clec3b Itga2b Nrxn2 Hap1 Tbx2 Syt15 Lat Hnf1b Lrrc23 Gipc3 Lgi3 Rasgrp2 Tbx3 Gipc1 Serpine2 Gas6 Nlgn2 Wnt7b C2cd4b Pecam1 Zap70 Ltbp4 Tuba1a Hspa2 Lrrc43 Stxbp1 Myo5c Clu Rarres2 Pdgfa Vamp5 Gsn Pdgfb Unc13d Tlr12 Rab3a Notch4 Rab8b Klrb1b Ccr7 Snx19 Myo1d Itih4 Exoc2 Cklf Timp3 Qsox1 Exoc3l Ctsw Calm3
GO_ESTABLISHMENT_OR_MAINTENANCE_OF_MONOPOLAR_CELL_POLARITY	0.025188	0.210234	0.352488	0.714639	1.57519	12	Foxj1 Ptk7 Carmil2 Prkci Rap2a Fscn1
GO_NEGATIVE_REGULATION_OF_KINASE_ACTIVITY	0.0251256	0.210234	0.287857	0.44757	1.29325	157	Ppp1r1b Lax1 Srcin1 Chad Trib2 Hspb1 Epha2 Ephb3 Cblc Ephb4 Sfn Thy1 Dab2ip Podn Gps1 Bgn Lrp5 Dusp14 Gadd45a Hyal2 Dusp2 Cdkn2d Prkar1b Dusp8 Fbxo31 Dnaja4 Dusp16 Cep85 Pik3ip1 Gna11 Akt3 Midn Il1b Podnl1 Prpsap1 Gadd45b Sirt3 Tfap4
GO_REGULATION_OF_TOLL_LIKE_RECEPTOR_4_SIGNALING_PATHWAY	0.0251538	0.210234	0.352488	0.685857	1.5487	14	Bpifb1 Ltf Dab2ip Nr1d1
GO_CELL_GROWTH	0.0255624	0.212864	0.287857	0.491069	1.36662	72	Atp6v0e2 Sema3b Notch3 Lamb2 Sema3f Plxnb1 Bcl2 Nlgn2 Sema3g Sema7a Sema3c Pdgfb Notch4 Kmt2d Nupr1 Prkci Rptor Plxna1 Plxnb2 Ndrg2
GO_NEGATIVE_REGULATION_OF_DENDRITE_MORPHOGENESIS	0.0256843	0.212864	0.352488	0.764099	1.55278	8	Nfatc4 Nlgn2 Efna1 Id1 Gorasp1
GO_POSITIVE_REGULATION_OF_ENDOTHELIAL_CELL_CHEMOTAXIS	0.0256797	0.212864	0.352488	0.806872	1.5367	6	Hspb1 Fgfr3 Kdr Prkd2
GO_REGULATION_OF_POSTSYNAPTIC_MEMBRANE_POTENTIAL	0.0255785	0.212864	0.352488	0.712793	1.57112	12	Scn5a Nlgn2 Grik5 Scn1b
GO_REGULATION_OF_TRANSMEMBRANE_RECEPTOR_PROTEIN_SERINE_THREONINE_KINASE_SIGNALING_PATHWAY	0.0256134	0.212864	0.352488	0.463347	1.32361	107	Notch3 Cidea Itga2b Tsku Lrrc23 Nbl1 Nkx2-1 Gipc3 Gipc1 Bmp1 Hes1 Itga3 Ltbp4 Bgn Hspa2 Adamtsl2 Npnt Smad6 Ccn1 Drc3 Lrrc32 Dnaaf1 Eng Acvrl1 Bcl9 Notch4 Rbpms
GO_REGULATION_OF_CARDIAC_MUSCLE_CELL_PROLIFERATION	0.0257682	0.213259	0.352488	0.707062	1.58131	13	Notch3 Mapk11 Fgfr3 Tbx2 Tbx3 Erbb2 Notch4
GO_NEURON_MIGRATION	0.0258234	0.213416	0.352488	0.534102	1.44697	47	Sema3b Gata2 Myh14 Fgfr3 Celsr1 Nkx2-1 Ddit4 Gas6 Sema3g Itga3 Sema3c L1cam Mark4 Cxcr4 Tubb4b Tubb2a Nrp2 Alkbh1
GO_CELL_DIFFERENTIATION_IN_HINDBRAIN	0.0261187	0.215552	0.352488	0.806379	1.53576	6	Gata2 Nrxn2 Wnt7b Ldb1
GO_VASCULAR_ENDOTHELIAL_GROWTH_FACTOR_SIGNALING_PATHWAY	0.0261729	0.215697	0.352488	0.715952	1.55115	11	Hspb1 Kdr Flt3 Pdgfrb Myo1d Nrp2 Myo1c Prkd2
GO_REGULATION_OF_JNK_CASCADE	0.0262892	0.216352	0.282013	0.470811	1.33594	89	Epha2 Ephb3 Ephb4 Lrrc23 Rassf2 Rasgrp2 Dab2ip Tnxb Fgd2 Wnt7b Zap70 Lrrc43 Grik5 Gadd45a Dnaja4 Map3k4 Tlr12 Map4k2 Ccr7 Plcb3 Fzd1 Akt3 Il1b Rap2a
GO_OXIDOREDUCTASE_ACTIVITY_ACTING_ON_NAD_P_H_OXYGEN_AS_ACCEPTOR	0.0264133	0.216766	0.352488	-0.814286	-1.60597	4	Cybb Cyba Ncf1
GO_SUPEROXIDE_GENERATING_NADPH_OXIDASE_ACTIVITY	0.0264133	0.216766	0.352488	-0.814286	-1.60597	4	Cybb Cyba Ncf1
GO_AUTONOMIC_NERVOUS_SYSTEM_DEVELOPMENT	0.0267566	0.219012	0.352488	0.667126	1.57559	17	Tbx1 Sema3b Kif26a Sema3f Plxnb1 Hes1 Sema3g Sema3c Plxna1 Plxnb2 Nrp2
GO_NEGATIVE_REGULATION_OF_SPROUTING_ANGIOGENESIS	0.026789	0.219012	0.352488	0.64255	1.5175	18	Notch3 Hdac7 Mmrn2 Klf2 Notch4 Notch1 Dll4 Stard8
GO_REGULATION_OF_ERK1_AND_ERK2_CASCADE	0.0267988	0.219012	0.352488	0.457848	1.31574	131	Epha2 Dlg3 Ephb3 Fgfr3 Ephb4 Denn2b Lrrc23 Rasgrp2 Dab2ip Gas6 Kdr Ece1 Prkca Erbb2 Zap70 Klf2 Npnt Lrrc43 Sema7a Tie1 Ccn1 Fgf1 Pdgfa Pdgfb Tlr12 C4b Pdgfrb Ccr7 Tbc1d10c Dlg4 Prkci Timp3 Cnksr3 Il1b Ndrg2 Jun Gbp3 Trpv4 Nrp2 Rras Prkd2 Ccl3 Apip Src Atf3 Dusp1 Nelfe Arhgap1 Epor Ccl17 Arrb1
GO_INSULIN_RECEPTOR_BINDING	0.0268896	0.219449	0.352488	-0.506639	-1.57974	15	Snx1 Dok3 Pik3r1 Frs3 Irs2 Ptpn6 Dok2
GO_REGULATION_OF_CELL_PROJECTION_ASSEMBLY	0.0271903	0.221596	0.276501	0.45572	1.30721	114	Ccdc151 Epha2 Mns1 Klf5 Hdac7 Ephb3 Nrxn2 Neurl1a Hap1 Ephb4 Plxnb1 Arap3 Nlgn2 Podxl Cdc42ep1 Eps8l2 Ppp1r16b Palm Ssh2 Ccr7 Tbc1d10c Carmil2 Rac3
GO_PURINE_CONTAINING_COMPOUND_SALVAGE	0.0273222	0.222362	0.352488	-0.6621	-1.64073	8	Hprt Dck Gmpr2 Aprt Gmpr Ampd2
GO_MEMORY	0.027585	0.223709	0.352488	0.546169	1.45225	41	Adcy6 Tacr1 Lrrn4 Itga2b Shank3 Itga3 Klk8 Itpr3 Btbd9 Ldlr Plcb3 Cx3cr1 Prkci Il1b
GO_MITOCHONDRIAL_FUSION	0.0276019	0.223709	0.352488	-0.505561	-1.57638	15	Opa1 Chchd3 Miga2 Stoml2 Mfn2 Afg3l2 Usp30 Mff Bax
GO_POSITIVE_REGULATION_OF_RECEPTOR_ACTIVITY	0.0275692	0.223709	0.352488	0.611658	1.52765	25	Neurl1a Shank3 Gstm2 Hap1 Nlgn2 Asph Calm3
GO_POTASSIUM_ION_TRANSPORT	0.0277175	0.224336	0.352488	0.598039	1.51601	27	Kcnh3 Kcnk12 Scn5a Fxyd3 Aqp1 Hpn Kcnh4 Kcnk5 Vps4a Tsc1 Slc12a9 Atp1a3 Abcc1
GO_REGULATION_OF_CELL_MATRIX_ADHESION	0.0277778	0.224515	0.276501	0.506486	1.40314	64	Sema3b Epha2 Mmp15 Ephb3 Ephb4 Bcl2 Kdr Col7a1 Sema3g Csf1 Tie1 Col4a1 Sema3c Sdc4 Acvrl1 Ccr7 Rac3 Prkci Macf1 Emp2 Tsc1 Rock2
GO_CELL_PROJECTION_MEMBRANE	0.0279819	0.225544	0.352488	0.450572	1.29808	148	Adcy6 Epha2 Dlg3 Rgs9 Wwc1 Ephb3 Itga2b Unc5b Shank3 Slc27a4 Ephb4 Aqp1 Rasgrp2 Spata13 Rapgef3 Podxl Fgd2 Itga3 Eps8l2 Ncald Lrp5 Adcy4 Fermt2 Ehd2 Adgre5 Palm Dpep1 Eef1a1 Bbs9 Myo1d Tbc1d10c Rac3 Tpm1 Dlg4 Macf1 Akt3 Grk6
GO_REGULATION_OF_GTPASE_ACTIVITY	0.027972	0.225544	0.271289	0.407577	1.20037	321	Wnt11 Arhgef19 Epha2 Foxj1 Nrtn Dlg3 Plekhg5 Rgs9 Ephb3 Rgs12 Fgfr3 Lat Il2rb Ephb4 Arhgdig Bcr Denn2b Plxnb1 Rasgef1a Ect2l Thy1 Arap3 Rasgrp2 Dab2ip Spata13 Sipa1l2 Tnk2 Rapgef3 Rasip1 Sh2d3c Arhgap23 Erbb2 Arhgef15 Pik3r3 Fgd2 Gps1 Cdc42ep1 Eps8l2 Tie1 Arhgef10l Dock6 Fgf1 Pdgfa Mlst8 Pdgfb Rabgef1 Ralbp1 Acap1 Git2 Iqsec2 Pdgfrb Ccr7 Plcb3 Sema4d Tbc1d10c Adprh Jak2 Dlg4 Gna11 Mcf2l Rgs19 Akt…
GO_COLUMNAR_CUBOIDAL_EPITHELIAL_CELL_DIFFERENTIATION	0.0281837	0.226549	0.276501	0.52836	1.44068	50	Wnt11 Klf5 Lrrc51 Notch3 Hoxa5 Fgfr3 B9d1 Bcl2 Hes1 Bccip Myo5c Notch4 Rac3 Epas1 Cdh1
GO_HEPARIN_BINDING	0.0281837	0.226549	0.276501	0.527145	1.43958	51	Ltf Clec3b Fgfr3 Adamts15 Liph Tnxb Serpine2 Col7a1 Ltbp4 Fgfrl1 Ccn1 Fgf1 Col4a1 Ptprf Adamts14 Rpl22 Lrpap1
GO_BONE_CELL_DEVELOPMENT	0.0283142	0.226977	0.352488	-0.504095	-1.57181	15	Wasf2 Ep300 Zfp385a Ptpn6 Pip4k2b Lrrk1 Zfpm1 Abi1 Csf1r Anxa2
GO_CYTOKINE_RECEPTOR_ACTIVITY	0.0282916	0.226977	0.282013	0.574937	1.49639	34	Il17rc Il17re Il2rb Il17rd Flt3 Csf3r Ifnlr1 Ccr7 Cx3cr1 Cmklr1 Ifngr1 Cxcr4 Ebi3 Il1r2 Cxcr2 Epor Il21r Ccrl2 Ifnar2 Il11ra1
GO_MELANIN_METABOLIC_PROCESS	0.0283539	0.226986	0.352488	0.874354	1.48401	4	Bcl2 Myo5c
GO_POSITIVE_REGULATION_OF_CELL_MATRIX_ADHESION	0.0284153	0.227168	0.282013	0.580244	1.50131	32	Epha2 Ephb3 Ephb4 Kdr Col7a1 Csf1 Tie1 Col4a1 Sdc4 Ccr7 Rac3 Prkci Emp2 Tsc1 Rock2
GO_EXTRINSIC_APOPTOTIC_SIGNALING_PATHWAY	0.0285714	0.22718	0.271289	0.487319	1.35671	73	Krt8 Krt18 Eya2 Fgfr3 Lrrc23 Dab2ip Bcl2 Erbb2 Bloc1s2 Lrrc43 Cradd Dedd Tlr12 Pml Bok Jak2 Il1b G0s2
GO_REGULATION_OF_AXONOGENESIS	0.028485	0.22718	0.352488	0.47736	1.34916	87	Sema3b Epha2 Ephb3 Sema4c Sema3f Ephb4 Plxnb1 Thy1 Dab2ip Sipa1l2 Wnt7b Sema3g Efna1 Sema7a Limk2 Sema3c Ssh2 L1cam Mark4 Sema4d Cdh1 Macf1 Plxna1 Metrn Plxnb2 Rnd2 Mbp Arhgap4 Nrp2
GO_REGULATION_OF_ENDOTHELIAL_CELL_APOPTOTIC_PROCESS	0.0285063	0.22718	0.287857	0.607522	1.51426	24	Ecscr Gas6 Kdr Tie1 Ramp2 Ager Nfe2l2 Prkci Cd40
GO_REGULATION_OF_NEUTROPHIL_CHEMOTAXIS	0.028548	0.22718	0.352488	-0.518685	-1.64408	17	Cxcl15 Mpp1 Camk1d Cxcl3 Rac1 C5ar1 Cd74 Camk1
GO_CLEAVAGE_INVOLVED_IN_RRNA_PROCESSING	0.0286704	0.227299	0.352488	-0.502564	-1.56703	15	Rcl1 Exosc3 Nol9 Exosc8
GO_REGULATION_OF_THYMOCYTE_AGGREGATION	0.0287025	0.227299	0.352488	0.70665	1.55758	12	Foxj1 Rasgrp2 Erbb2 Zc3h8 Adam8 Vnn3 Il1b Tmem131l Sod1
GO_REGULATION_OF_T_CELL_DIFFERENTIATION_IN_THYMUS	0.0287025	0.227299	0.352488	0.70665	1.55758	12	Foxj1 Rasgrp2 Erbb2 Zc3h8 Adam8 Vnn3 Il1b Tmem131l Sod1
GO_MORPHOGENESIS_OF_AN_EPITHELIAL_SHEET	0.02897	0.229108	0.276501	0.556344	1.46124	37	Notch3 Itga2b Col7a1 Wnt7b Lrp5 Ccn1 Col4a1 Acvrl1 Notch4 Scnn1b Carmil2
GO_CARDIAC_CELL_DEVELOPMENT	0.0291274	0.229343	0.352488	0.622169	1.52945	22	Notch3 Myh14 Csrp2 Tbx2 Tbx3 Notch4 Pdgfrb
GO_REGULATION_OF_ACTIN_FILAMENT_BASED_PROCESS	0.0291165	0.229343	0.266351	0.434574	1.26211	181	Wnt11 Arhgef19 Sema3b Epha2 Tacr1 Scn5a Dlg3 Myh14 Ephb3 Csrp2 Shank3 Celsr1 Ephb4 Arap3 Rapgef3 Arhgef15 Sema3g Cdc42ep1 Lrp5 Atp2a3 Tie1 Arhgef10l Pdgfa Gsn Mlst8 Limk2 Sema3c Sdc4 Phpt1 Ssh2 Pdgfrb Vill Ccr7 Cnn2 Carmil2 Rac3 Tpm1 Id1 Dlg4
GO_REGULATION_OF_PEPTIDE_TRANSPORT	0.0291751	0.229343	0.266351	0.448214	1.29067	142	Adcy6 Kiss1 Oit1 Epha2 Ephb3 Mcu Nrxn2 Tsku Ephb4 Lrrc23 Rapgef3 Nlgn2 Prkca Nr1d1 Lrp5 Lrrc43 Drc3 Adcy4 Itpr3 Arl2bp Lrrc32 Ica1 Dnaaf1 Tlr12 Phpt1 Rab8b Bcl3 Epas1 Jak2 Midn S100a9 Il1b
GO_SITE_OF_POLARIZED_GROWTH	0.0292339	0.229343	0.266351	0.462959	1.32135	98	Epha2 Dlg3 Myh14 Ephb3 Nrxn2 Shank3 Ephb4 Thy1 Rapgef3 Pcdh1 Apbb1 Itga3 Dock6 Myo5c Clu Limk2 Cbarp L1cam Myo1d Rac3 Orai2 Dlg4 Calm3 Kptn Cyth2 Igf2bp2 Ndrg2 Sirt3 Tsc1 Trpv4 Arhgap4 Nrp2 Fscn1 Myo1c
GO_SODIUM_ION_TRANSMEMBRANE_TRANSPORTER_ACTIVITY	0.0290613	0.229343	0.352488	0.597041	1.51348	27	Slc6a9 Slc1a4 Scn5a Slc23a1 Slc1a5 Scn1b Slc6a8 Scnn1b Slc28a2 Slc20a2
GO_VENTRICULAR_CARDIAC_MUSCLE_TISSUE_DEVELOPMENT	0.0292135	0.229343	0.282013	0.594143	1.49601	26	Notch3 Myh14 Fgfr3 Tbx2 Tbx3 Col7a1 Tnni3 Col4a1 Notch4 Tpm1
GO_REGULATION_OF_CELL_ACTIVATION	0.0293174	0.229692	0.352488	0.419939	1.23346	259	Lax1 Muc5b Nrarp Foxj1 Tacr1 Dlg3 Mmp15 Igfbp2 Lat Bcr Lrrc23 Thy1 Cd3d Rasgrp2 Dtx1 Serpine2 Bcl2 Gas6 Cygb Prkca Erbb2 Hes1 Zap70 Sox13 Nectin2 Efnb1 Lrrc43 Stxbp1 Scgb1a1 Pglyrp1 H2-DMb2 Pdgfa Prkar1b Gsn Spn Mlst8 Hsph1 Thbd Pdgfb Zc3h8 Rabgef1 Mzb1 Unc13d Tnfrsf4 Tlr12 Ager Sftpd H2-Q6 Pdgfrb Adam8 Nsd2 Ccr7 Vnn3 Tbc1d10c Carmil2 Rac3 Jak2 Dlg4 Prkci Tnfrsf13b Akt3 Il1b Adgrf5 Ptafr Cd40 Tme…
GO_REGULATION_OF_SPROUTING_ANGIOGENESIS	0.0293973	0.230011	0.352488	0.596599	1.51236	27	Notch3 Hdac7 Itga2b Mmrn2 Klf2 Ppp1r16b Notch4 Jak2
GO_NEUROEPITHELIAL_CELL_DIFFERENTIATION	0.0295082	0.230572	0.276501	0.577123	1.49734	33	Wnt11 Lrrc51 Notch3 Fgfr3 B9d1 Bcl2 Hes1 Bccip Myo5c Notch4 Rac3 Cdh1
GO_PERIKARYON	0.029724	0.23195	0.271289	0.531734	1.43358	45	Epha2 Hdac7 Ephb3 Itga2b Neurl1a Ephb4 Ncald Grik5 Eno2 Endog
GO_REGULATION_OF_NECROPTOTIC_PROCESS	0.0298682	0.232766	0.352488	-0.610668	-1.70277	11	Ripk1 Cav1
GO_REGULATION_OF_OSTEOBLAST_PROLIFERATION	0.0299195	0.232856	0.282013	0.608012	1.50545	23	Ltf Fgfr3 Plxnb1 Bcl2 Lrp5 Ccn1 Ager Plxna1 Plxnb2
GO_EPIBOLY	0.0301624	0.234079	0.282013	0.61492	1.51164	22	Itga2b Col7a1 Wnt7b Ccn1 Col4a1 Acvrl1 Scnn1b Carmil2
GO_POSITIVE_REGULATION_OF_NEURON_PROJECTION_DEVELOPMENT	0.0301508	0.234079	0.261664	0.445561	1.28282	139	Epha2 Ptk7 Ephb3 Neurl1a Shank3 Fgfr3 Adamts15 Ephb4 Plxnb1 Dab2ip Serpine2 Nlgn2 Apbb1 Itga3 Itpka Sema7a Numbl Gsn Limk2 Fbxo31 Ptprf Scn1b Palm Cul9 Ldlr L1cam Vill Mark4 Sema4d Prkci Macf1 Plxna1 Metrn Plxnb2 Rnd2 Ndrg2 Fkbp1a Nrp2 Ikbkb Mul1 Retreg3 Prkd2 Cul7 Cbfa2t3 Ist1 Atp8b2 Anapc2 Src Itsn1 Ss18l1 Epor Rapgef1 Megf8 Kat2a Arf3 Arf2 Golga4 Crtc1 Araf
GO_RESPONSE_TO_NITRIC_OXIDE	0.030196	0.234079	0.352488	0.788191	1.55656	7	Aqp1 Dpep1 Ccr7 Foxo1
GO_ACTIN_MEDIATED_CELL_CONTRACTION	0.0307692	0.235411	0.271289	0.583654	1.50231	30	Des Scn5a Myh14 Tnni3 Myl6 Gsn Scn1b Vill Parva Tpm1 Emp2 Rock2 Cacnb1 Gpd1l Slc9a1
GO_ANTIGEN_PROCESSING_AND_PRESENTATION_OF_EXOGENOUS_PEPTIDE_ANTIGEN_VIA_MHC_CLASS_I	0.0307919	0.235411	0.352488	-0.33601	-1.39179	53	Psme2b Psmd11 Cybb Psma6 Psme3 Psma7 Psmb7 Psmb3 Cyba H2-M2 Ncf1 B2m Cd36 Psmb9 Psmb10 Itga5 Itgb5 Psmc3 Ncf4
GO_CHLORIDE_CHANNEL_REGULATOR_ACTIVITY	0.0310358	0.235411	0.352488	-0.655928	-1.62544	8	Wnk1 Sgk1 Vti1b
GO_CIRCADIAN_RHYTHM	0.0310238	0.235411	0.261664	0.515494	1.41777	58	Adcy6 Cldn4 Ttc25 Id3 Dbp Cldn3 Hnf1b Cry2 Nr1d1 Usp2 Nono Btbd9 Dyrk1b Pml Maged1 Id1 Jun Sirt3 Jund
GO_CORNIFIED_ENVELOPE	0.0312522	0.235411	0.321776	-0.805926	-1.58948	4	Anxa1 Plec Kazn Cstb
GO_GLIAL_CELL_MIGRATION	0.0309156	0.235411	0.282013	0.63031	1.52039	20	Epha2 Mmp15 Lamb2 Ephb3 Ephb4 Dab2ip
GO_GLYCOPROTEIN_COMPLEX	0.0312258	0.235411	0.352488	0.825766	1.48268	5	Krt8 Snta1
GO_LUNG_CELL_DIFFERENTIATION	0.0312893	0.235411	0.321776	0.710729	1.53983	11	Hoxa5 Yap1 Nkx2-1 Gpsm1 Klf2
GO_MEMBRANE_LIPID_METABOLIC_PROCESS	0.0307784	0.235411	0.352488	-0.276925	-1.25565	78	Asah1 Serinc3 Serinc1 Vapa Pigu Pgap2 Ppp2ca Smpdl3a Cers5 Ppt1 Degs1 Hexa Arsa Pigk Gla Pigt Gltp Smpd2 Psap Gba Cln3 Ppp2cb St3gal3 Alg5 P2rx7 Pigyl B4galnt1
GO_MESODERMAL_CELL_FATE_COMMITMENT	0.0307365	0.235411	0.352488	0.872418	1.48072	4	Eya2 Klf2 Smad5
GO_MICROTUBULE_ASSOCIATED_COMPLEX	0.0306435	0.235411	0.261664	0.489834	1.36328	70	Dnah10 Dnah6 Dnah2 Hdac7 Kif26a Klc3 Dnaic2 Dynll2 Dnali1 Kif1b Kifc3 Ldlr Dnah11 Kif3b Fnta Eml2 Kif21b Kifc2 Fntb
GO_MITOCHONDRIAL_RNA_PROCESSING	0.0309127	0.235411	0.352488	-0.720518	-1.60893	6	Supv3l1 Hsd17b10
GO_MUSCLE_CELL_FATE_COMMITMENT	0.031213	0.235411	0.352488	0.870568	1.47758	4	Tbx1 Tbx2 Tbx3
GO_MUSCLE_ORGAN_MORPHOGENESIS	0.0306346	0.235411	0.271289	0.591359	1.52025	29	Tbx1 Notch3 Myh14 Fgfr3 Col7a1 Tnni3 Col4a1 Notch4 Tpm1 Fzd1
GO_MYOBLAST_DIFFERENTIATION	0.0310702	0.235411	0.276501	0.607016	1.50299	23	Notch3 Mapk11 Asb2 Csrp2 Tbx2 Tbx3 Mapk12 Notch4 Epas1 Sdc1
GO_NEGATIVE_REGULATION_OF_NUCLEOTIDE_METABOLIC_PROCESS	0.0310702	0.235411	0.276501	0.607738	1.50477	23	Hdac7 Pde2a Ddit4 Prkca Ncald Palm Ppif
GO_POSITIVE_REGULATION_OF_ADHERENS_JUNCTION_ORGANIZATION	0.03125	0.235411	0.287857	0.64474	1.49258	16	Kdr Col7a1 Tie1 Col4a1 Sdc4 Rac3 Tsc1 Rock2
GO_POSITIVE_REGULATION_OF_CELLULAR_COMPONENT_BIOGENESIS	0.031	0.235411	0.257206	0.422009	1.23632	227	Wnt11 Epha2 Tacr1 Mns1 Dlg3 Bik Hdac7 Ephb3 Nrxn2 Neurl1a Hap1 Hnf1b Ephb4 Lrrc23 Hyal1 Arap3 Rapgef3 Nlgn2 Kdr Prkca Arhgef15 Col7a1 Wnt7b Cdc42ep1 Eps8l2 Lrrc43 Tie1 Arhgef10l Clstn1 Clu Gsn Mlst8 Limk2 Col4a1 Vps37b Sdc4 Tlr12 Palm Vill Ccr7 Bbc3 Carmil2 Rac3 Tpm1 Spidr Id1 Vps4a Cdh1 Dlg4 Sdc1
GO_REGULATION_OF_CELL_CELL_ADHESION	0.031031	0.235411	0.257206	0.423765	1.23758	201	Lax1 Epha2 Nrarp Foxj1 Dlg3 Ephb3 Igfbp2 Spint2 Lat Celsr1 Ephb4 Thy1 Cd3d Rasgrp2 Dtx1 Serpine2 Podxl Prkca Erbb2 Hes1 Zap70 Klf2 Sox13 Efnb1 Scgb1a1 H2-DMb2 Fermt2 Prkar1b Gsn Spn Mlst8 Hsph1 Zc3h8 Ager Sftpd H2-Q6 Adam8 Ccr7 Vnn3 Carmil2 Rac3 Mad2l2 Jak2 Cdh1 Dlg4 Prkci Akt3 Il1b Ptafr Tmem131l Hspd1 Ebi3
GO_REGULATION_OF_CELL_SUBSTRATE_ADHESION	0.0307663	0.235411	0.352488	0.466748	1.33375	108	Sema3b Epha2 Notch3 Mmp15 Ephb3 Itga2b Ephb4 Bcl2 Kdr Col7a1 Sema3g Itga3 Csf1 Npnt Tie1 Ccn1 Col4a1 Sema3c Unc13d Sdc4 Acvrl1 Notch4 Ccr7 Rac3 Fzd1 Jak2 Prkci Macf1 Emp2 Tsc1 Gbp3 Rock2
GO_REGULATION_OF_OSSIFICATION	0.0308285	0.235411	0.352488	0.47286	1.34686	94	Tacr1 Id3 Ltf Notch3 Hdac7 Fgfr3 Mgp Rassf2 Bcl2 Ifitm1 Wnt7b Csf1 Lrp5 Npnt Ccn1 Riox1 Smad5 Ifitm3 Ank Notch4 Sema4d Ifitm2 Epas1 Fzd1 Id1
GO_RESPONSE_TO_REACTIVE_OXYGEN_SPECIES	0.0311558	0.235411	0.257206	0.448998	1.29018	118	Gpx2 Tacr1 Ptpru Hp Hdac7 Pcgf2 Ldhb Hyal1 Aqp1 Bcl2 Gpx3 Col7a1 Klf2 Scgb1a1 Hyal2 Col4a1 Ager Nfe2l2 Dpep1 Pdgfrb Ccr7 Gsr Epas1 Tpm1 Ppif Foxo1 Sdc1 Il1b Jun Sirt3 Fkbp1a Prdx6
GO_SEGMENTATION	0.0311159	0.235411	0.266351	0.539373	1.43418	41	Sema3b Nrarp Sema3f Tbx2 Plxnb1 Tbx3 Sema3g Mfng Lrp5 Sema3c Irx3 Rgs19 Tbx6 Plxna1 Plxnb2
GO_LEADING_EDGE_MEMBRANE	0.0313448	0.235527	0.257206	0.469166	1.32823	88	Epha2 Ptpru Wwc1 Ephb3 Itga2b Unc5b Ephb4 Rasgrp2 Spata13 Fgd2 Eps8l2 Ncald Fermt2 Adgre5 Palm Eef1a1 Myo1d Rac3 Tpm1 Macf1 Akt3
GO_ESTABLISHMENT_OF_EPITHELIAL_CELL_POLARITY	0.031477	0.236203	0.282013	0.636124	1.50237	17	Ptk7 Sipa1l2 Hes1 Fbf1 Fermt2 Rap2a Cyth2
GO_I_KAPPAB_PHOSPHORYLATION	0.0315151	0.236203	0.282013	0.631971	1.49251	18	Tsku Lrrc23 Dab2ip Lrrc43 Drc3 Lrrc32 Dnaaf1 Tlr12
GO_PALLIUM_DEVELOPMENT	0.0315665	0.236286	0.321776	0.479453	1.35212	84	Sema3b Epha2 Ccdc85c Lamb2 Ephb3 Fgfr3 Ephb4 Plxnb1 Nkx2-1 Dab2ip Erbb2 Col7a1 Sema3g Lrp5 Col4a1 Sema3c Ptprf Ldlr Plcb3 Cx3cr1 Rac3 Epas1 Cdh1 Plxna1 Plxnb2 Igf2bp2 Tsc1 Gng12
GO_CELLULAR_WATER_HOMEOSTASIS	0.0316884	0.236425	0.321776	0.824661	1.4807	5	Aqp1 Aqp5 Slc6a8
GO_INTRACILIARY_TRANSPORT_PARTICLE	0.0317057	0.236425	0.321776	0.723903	1.54104	10	Ttc21a Ift81 Ift43 Ift172 Ift22 Kif3b Ift27
GO_REGULATION_OF_MUSCLE_ADAPTATION	0.031694	0.236425	0.266351	0.575927	1.49014	32	Scn5a Hdac7 Ece1 Prkca Tnni3 Klf2 Atp2a3
GO_EXOCRINE_SYSTEM_DEVELOPMENT	0.031927	0.236873	0.271289	0.598913	1.4928	24	Sema3b Lama5 Fgfr3 Plxnb1 Erbb2 Sema3g Sema3c Plxna1 Plxnb2 Nrp2
GO_POSITIVE_REGULATION_OF_LIPID_METABOLIC_PROCESS	0.0318247	0.236873	0.321776	0.493204	1.37256	72	Epha2 Ephb3 Fgfr3 Ephb4 Erbb2 Nr1d1 Flt3 Tie1 Ccn1 Fgf1 Pdgfb Por Ambra1 Eef1a1 Pdgfrb Ldlr Ccr7 Rac3 Sptlc1 Akt3 Il1b Adgrf5
GO_REGULATION_OF_STRESS_ACTIVATED_PROTEIN_KINASE_SIGNALING_CASCADE	0.0318883	0.236873	0.321776	0.456935	1.31296	120	Epha2 Dlg3 Ephb3 Sema4c Ephb4 Lrrc23 Rassf2 Rasgrp2 Dab2ip Tnxb Fgd2 Wnt7b Zap70 Lrrc43 Grik5 Gadd45a Hsph1 Dnaja4 Map3k4 Tlr12 Map4k2 Ccr7 Plcb3 Fzd1 Dlg4 Foxo1 Akt3 Il1b Rap2a
GO_SYNAPTIC_TRANSMISSION_GLUTAMATERGIC	0.0318792	0.236873	0.321776	0.740669	1.54433	9	Slc1a4 Grik5 Clstn1 Cacnb1
GO_REGULATION_OF_NIK_NF_KAPPAB_SIGNALING	0.0321888	0.238514	0.261664	0.552063	1.45	37	Uaca Dlg3 Hdac7 Lrrc23 Rassf2 Card10 Lrrc43 Tlr12 Dlg4
GO_ASSOCIATIVE_LEARNING	0.0322928	0.238983	0.261664	0.550071	1.44541	38	Ppp1r1b Tacr1 Lrrn4 Nrgn Shank3 Dab2ip Nlgn2 Epas1 Deaf1 Ndrg2 Ric8a Tanc2
GO_COLLAGEN_FIBRIL_ORGANIZATION	0.0325	0.240214	0.282013	0.641441	1.48495	16	Serpinh1 Tnxb Col7a1 Loxl1 P4ha2 Col4a1 Adamts14
GO_ANATOMICAL_STRUCTURE_ARRANGEMENT	0.0327273	0.240683	0.276501	0.627598	1.48218	18	Sema3b Sema3f Plxnb1 Sema3g Hspa2 Sema3c Rac3 Plxna1 Plxnb2 Nrp2
GO_POSITIVE_REGULATION_OF_SMOOTH_MUSCLE_CELL_MIGRATION	0.0327273	0.240683	0.276501	0.631255	1.49082	18	Hdac7 Bcl2 Rapgef3 Dock6 Pdgfb Ager Pdgfrb Nrp2 Src Aif1
GO_REGULATION_OF_OXIDOREDUCTASE_ACTIVITY	0.032666	0.240683	0.257206	0.523436	1.41808	47	Hp Hdac7 Ddah2 Cygb Erbb2 Fcer2a Gzma Eng Rfk Por Epas1 Cdh1 Akt3 Calm3 Il1b Zdhhc21 Nfkb1 Spr Ccs
GO_SULFUR_COMPOUND_BINDING	0.0326929	0.240683	0.321776	0.478885	1.35885	89	Ltf Pcx Clec3b Gstm2 Fgfr3 Adamts15 Liph Tnxb Serpine2 Chst15 Col7a1 Ltbp4 Fgfrl1 Ccn1 Fgf1 Col4a1 Ptprf Ivd Adgre5 Gpc1 Adamts14 Acoxl Cd34 Rpl22 Lrpap1 Gss Acbd4 Mgst1
GO_ACTIVATION_OF_PROTEIN_KINASE_A_ACTIVITY	0.032933	0.241841	0.321776	0.72195	1.53688	10	Adcy6 Adcy4 Prkar1b
GO_NEURON_APOPTOTIC_PROCESS	0.032967	0.241841	0.261664	0.578769	1.48973	30	Scn5a Hdac7 Bcl2 Erbb2 Grik5 Rere Apaf1 Bok
GO_DEVELOPMENTAL_MATURATION	0.0332661	0.243023	0.248911	0.454859	1.29936	107	Epha2 Gata2 Dlg3 Hoxa5 Septin5 Ephb3 Nrxn2 Shank3 Fgfr3 Ephb4 Plxnb1 Lrrc23 Sox18 Hes1 Klf2 Lrrc43 Stxbp1 Rere Cdh5 Tlr12 Acvrl1 Rab3a Palm Sema4d Epas1 Dlg4 Gna11 Plxna1 Plxnb2 Anks1 Pabpc4
GO_ENDOCHONDRAL_BONE_MORPHOGENESIS	0.0332937	0.243023	0.271289	0.62817	1.51522	20	Mmp15 Fgfr3 Serpinh1 Col7a1 Tie1 Col4a1
GO_NEURONAL_CELL_BODY_MEMBRANE	0.0332015	0.243023	0.321776	0.751819	1.52783	8	Unc5b Dab2ip Ncald Cx3cr1
GO_REGULATION_OF_PEPTIDE_SECRETION	0.0332661	0.243023	0.248911	0.456488	1.30443	108	Adcy6 Kiss1 Oit1 Epha2 Ephb3 Mcu Nrxn2 Ephb4 Rapgef3 Nlgn2 Prkca Nr1d1 Lrp5 Adcy4 Itpr3 Arl2bp Ica1 Phpt1 Rab8b Epas1 Jak2 Midn S100a9 Il1b Hadh Fkbp1a Syt7 Rfx1
GO_ADULT_WALKING_BEHAVIOR	0.0338164	0.244708	0.271289	0.627778	1.49527	19	Epha2 Scn5a Ephb3 Ephb4
GO_ENDOCARDIAL_CUSHION_MORPHOGENESIS	0.0340136	0.244708	0.287857	0.698253	1.48644	10	Notch3 Tbx2 Tbx3 Eng Notch4 Tgfb2 Notch1
GO_FATTY_ACID_BETA_OXIDATION	0.0336134	0.244708	0.321776	-0.397324	-1.47238	30	Acaa1b Cpt1a Scp2 Acad9 Eci1 Acox3 Cpt2 Ech1 Etfb Eci2 Acads Hadha Acot8 Abcd1 Echs1 Ppard
GO_INTRINSIC_APOPTOTIC_SIGNALING_PATHWAY_IN_RESPONSE_TO_ENDOPLASMIC_RETICULUM_STRESS	0.0337336	0.244708	0.321776	0.600984	1.50099	25	Dab2ip Bcl2 Atp2a3 Itpr3 Apaf1 Bbc3 Ppp1r15a Pml
GO_MAIN_AXON	0.0340659	0.244708	0.257206	0.577117	1.48548	30	Scn5a Dlg3 Apbb1 Scn1b Myo1d Dlg4 Sirt3 Tubb4b Tubb2a Mbp Myo1c
GO_POSITIVE_REGULATION_OF_ACTION_POTENTIAL	0.0335956	0.244708	0.321776	0.867347	1.47212	4	Tacr1 Scn5a Slc9a1
GO_POSITIVE_REGULATION_OF_MUSCLE_CELL_DIFFERENTIATION	0.0340064	0.244708	0.252961	0.531943	1.42359	43	Tbx1 Mmp15 Mapk11 Igfbp3 Scgb3a1 Csrp2 Bcl2 Mapk12 Smarcd3 Ehd2 Plcb3 Cdh1
GO_POSITIVE_REGULATION_OF_SMALL_GTPASE_MEDIATED_SIGNAL_TRANSDUCTION	0.0340376	0.244708	0.266351	0.61864	1.50317	21	Notch3 Rasgef1a Rasgrp2 Col7a1 Csf1 Col4a1 Notch4 Rac3 Mcf2l
GO_REGULATION_OF_CYTOKINE_PRODUCTION_INVOLVED_IN_INFLAMMATORY_RESPONSE	0.0340136	0.244708	0.287857	0.696231	1.48213	10	Mapk11 Il17rc Cd6
GO_REGULATION_OF_ENDOTHELIAL_CELL_PROLIFERATION	0.0339506	0.244708	0.248911	0.505542	1.40054	63	Nrarp Ptpru Atoh8 Plxnb1 Egfl7 Kdr Prkca Tie1 Nr4a1 Pdgfb Eng Acvrl1 Ager Ppp1r16b Pdcd6 Epas1 Rptor Akt3 Plxna1 Plxnb2 Jun Lrg1 Sirt3
GO_RESPONSE_TO_UV_B	0.0336508	0.244708	0.321776	0.709474	1.53711	11	Hyal1 Bcl2 Hyal2 Mfap4
GO_TRABECULA_FORMATION	0.0340136	0.244708	0.287857	0.69754	1.48492	10	Adamts15 Col7a1 Tie1 Col4a1 Fkbp1a Mmp2
GO_WALKING_BEHAVIOR	0.0338164	0.244708	0.271289	0.627778	1.49527	19	Epha2 Scn5a Ephb3 Ephb4
GO_REGULATION_OF_MEMBRANE_POTENTIAL	0.0342052	0.245409	0.245042	0.445295	1.28024	128	Kcnh3 Tacr1 Kcnk12 Fxyd1 Scn5a Dlg3 Myh14 Nrxn2 Shank3 Bcl2 Nlgn2 Kdr Wnt7b Pank2 Atp2a3 Grik5 Cacna1i Ehd2 Scn1b Kcnh4 Slc9a3r2 Kifc3 Kcnk5 Pxk Dlg4 Prkci Gna11 Rtl8b Tpcn1 Cacfd1 Jun Fkbp1a Cacnb1 Ehd4 Mul1 Sod1 Slc26a2 Atp1a3 Gpd1l Slc9a1 Pink1 Src
GO_REGULATION_OF_CELLULAR_EXTRAVASATION	0.0344543	0.246895	0.321776	0.75056	1.52527	8	Bcr Plvap Adam8 Plcb3 Ptafr
GO_NEGATIVE_REGULATION_OF_PLATELET_ACTIVATION	0.0345694	0.247417	0.321776	0.719834	1.53238	10	Serpine2 Pdgfa Thbd Pdgfb Pdgfrb Ubash3b Apoe
GO_ARYLSULFATASE_ACTIVITY	0.0346244	0.24751	0.321776	-0.864991	-1.51216	3	Sulf2 Arsa
GO_LAMELLIPODIUM_MEMBRANE	0.0347938	0.248418	0.276501	0.676591	1.51316	13	Epha2 Ephb3 Ephb4 Fermt2
GO_AXON_PART	0.0352823	0.248583	0.24134	0.459184	1.31064	102	Epha2 Scn5a Dlg3 Septin5 Ephb3 Nrxn2 Hap1 Ephb4 Dab2ip Rapgef3 Apbb1 Kif1b Bloc1s2 Stxbp1 Grik5 Limk2 Scn1b Rab3a L1cam Myo1d Kif3b Epas1 Dlg4 Prkci Sirt3 Syt7 Tubb4b Tubb2a Bloc1s4 Tanc2 Mbp Myo1c Sod1 Atp6v0d1
GO_DETECTION_OF_MECHANICAL_STIMULUS_INVOLVED_IN_SENSORY_PERCEPTION	0.0348719	0.248583	0.321776	0.749372	1.52286	8	Serpine2 Col7a1 Col4a1 Hpn Src
GO_KINETOCHORE	0.0351561	0.248583	0.321776	-0.319203	-1.39521	56	Birc5 Septin2 Psen1 Cenpa Kif22 Plk1 Cenpv Cenpx Bub1b Clip2 Csnk1a1 Champ1 Hjurp Ndel1 Rrbp1 Capn1 Ppp1ca
GO_MONOVALENT_INORGANIC_CATION_TRANSMEMBRANE_TRANSPORTER_ACTIVITY	0.0352113	0.248583	0.24134	0.456622	1.3042	103	Slc6a9 Slc1a4 Atp6v0e2 Kcnh3 Kcnk12 Scn5a Slc44a4 Fxyd3 Slc23a1 Aqp1 Cox4i2 Slc1a5 Scn1b Hpn Kcnh4 Slc6a8 Scnn1b Kcnk5 Ndufa4 Slc28a2 Atp6v1c2 Slc20a2 Atp5j Cyb5a Slc44a2 Slc12a9 Atp6v0d1 Slc11a2 Atp1a3 Slc9a1 Slc23a2 Abcc1
GO_NEUROBLAST_PROLIFERATION	0.035109	0.248583	0.266351	0.633958	1.49725	17	Fgfr3 Plxnb1 Sox13 Dock6 Numbl Rab8b Eml2 Plxna1 Plxnb2
GO_PEPTIDYL_PROLINE_DIOXYGENASE_ACTIVITY	0.0351124	0.248583	0.287857	0.755168	1.49135	7	Pdia2 P4ha2 P3h3 P3h1
GO_PEPTIDYL_PROLINE_HYDROXYLATION	0.0351124	0.248583	0.287857	0.755168	1.49135	7	Pdia2 P4ha2 P3h3 P3h1
GO_POSITIVE_REGULATION_OF_ENDOTHELIAL_CELL_PROLIFERATION	0.0350691	0.248583	0.248911	0.530446	1.41958	43	Nrarp Plxnb1 Egfl7 Kdr Prkca Tie1 Nr4a1 Pdgfb Acvrl1 Ppp1r16b Pdcd6 Epas1 Rptor Akt3 Plxna1 Plxnb2 Jun Lrg1 Sirt3
GO_POSITIVE_REGULATION_OF_JUN_KINASE_ACTIVITY	0.0352188	0.248583	0.248911	0.526068	1.41151	44	Epha2 Ephb3 Ephb4 Lrrc23 Dab2ip Fgd2 Zap70 Lrrc43 Map3k4 Tlr12 Map4k2
GO_REGULATION_OF_PROTEIN_HOMOOLIGOMERIZATION	0.0350649	0.248583	0.276501	0.680382	1.49968	12	Bik Cldn7 Clu Bbc3
GO_REGULATION_OF_REACTIVE_OXYGEN_SPECIES_BIOSYNTHETIC_PROCESS	0.0352697	0.248583	0.245042	0.513148	1.41075	59	Hdac7 Ptgis Tsku Ddah2 Lrrc23 Erbb2 Klf2 Lrrc43 Clu Drc3 Lrrc32 Dnaaf1 Tlr12 Cd34 Jak2 Akt3 Il1b Oat Itgb7
GO_PRODUCTION_OF_MOLECULAR_MEDIATOR_OF_IMMUNE_RESPONSE	0.0354077	0.248871	0.248911	0.545553	1.4329	37	Lax1 Dlg3 Lrrc23 Gas6 Lrrc43 Vpreb3 Tlr12 Exosc6 Dlg4 Hspd1 Sirt3 Galnt2 Polm Slc11a2 Ercc1 Pou2f2 Tcf3
GO_REGULATION_OF_MYOBLAST_DIFFERENTIATION	0.0353982	0.248871	0.252961	0.581328	1.48686	28	Id3 Notch3 Mapk11 Igfbp3 Csrp2 Tbx2 Tbx3 Notch4 Plcb3
GO_ENDOTHELIAL_CELL_DEVELOPMENT	0.0355221	0.249376	0.248911	0.544073	1.42965	38	Notch3 Gstm2 Pde2a Sox18 Tjp3 Rapgef3 Wnt7b Ptprf Eng Ppp1r16b Notch4 Id1
GO_CELL_DEATH_IN_RESPONSE_TO_OXIDATIVE_STRESS	0.0357599	0.250447	0.271289	0.660481	1.4914	14	Bcl2 Prodh Endog Pml Jak2
GO_MESENCHYME_MORPHOGENESIS	0.0357599	0.250447	0.271289	0.658361	1.48661	14	Wnt11 Notch3 Tbx2 Tbx3 Eng Notch4
GO_NEUROMUSCULAR_PROCESS_CONTROLLING_BALANCE	0.0360656	0.251477	0.248911	0.568348	1.47457	33	Adcy6 Dlg3 Myh14 Nrxn2 Shank3 Bcr Nlgn2 Adcy4 Rbfox2 Rac3 Dlg4
GO_NEURON_DEATH	0.0360656	0.251477	0.248911	0.57239	1.48099	32	Scn5a Hdac7 Bcl2 Erbb2 Grik5 Rere Apaf1 Endog Bok
GO_PROTEIN_DEGLYCOSYLATION	0.0360782	0.251477	0.321776	-0.578366	-1.71258	13	Man2b2 Oga Aga Man2a2
GO_RESPONSE_TO_EPIDERMAL_GROWTH_FACTOR	0.0359629	0.251477	0.257206	0.607501	1.4934	22	Dab2ip Erbb2 Col7a1 Gsn Col4a1 Eef1a1 Vill Id1 Akt3
GO_ANION_CHANNEL_ACTIVITY	0.0361377	0.251508	0.321776	0.599666	1.4977	25	Gabrp Slc1a4 Fxyd1 Clic3 Fxyd3
GO_NEGATIVE_REGULATION_OF_WOUND_HEALING	0.0362319	0.251508	0.261664	0.619675	1.47597	19	Wfdc1 Serpine2 Pdgfa Thbd Pdgfb Pdgfrb Cd34
GO_REGULATION_OF_HORMONE_SECRETION	0.0362538	0.251508	0.237794	0.444154	1.27344	122	Adcy6 Kiss1 Oit1 Epha2 Tacr1 Ephb3 Mcu Nrxn2 Ephb4 Rapgef3 Nlgn2 Prkca Cry2 Nr1d1 Lrp5 Adcy4 Itpr3 Arl2bp Ica1 Phpt1 Rab8b Epas1 Jak2 Midn Il1b Hadh Fkbp1a Syt7
GO_REGULATION_OF_TUMOR_NECROSIS_FACTOR_BIOSYNTHETIC_PROCESS	0.03625	0.251508	0.266351	0.638216	1.47748	16	Hspb1 Lrrc23 Lrrc43 Spn Tlr12 Bcl3
GO_MYELOID_CELL_DEVELOPMENT	0.0364039	0.252251	0.321776	-0.387887	-1.39308	29	Wasf2 Ep300 Zfp385a Ptbp3 Flvcr2 Maea Rps6 Ptpn6 Pip4k2b Lrrk1 G6pdx
GO_BEHAVIORAL_RESPONSE_TO_PAIN	0.0365168	0.252736	0.282013	0.753628	1.4883	7	Tacr1 Scn5a Git2
GO_CELLULAR_RESPONSE_TO_EPIDERMAL_GROWTH_FACTOR_STIMULUS	0.0368602	0.252954	0.321776	0.646799	1.54057	19	Dab2ip Erbb2 Col7a1 Gsn Col4a1 Eef1a1 Vill Id1 Akt3
GO_COCHLEA_MORPHOGENESIS	0.0369357	0.252954	0.276501	0.710722	1.48189	9	Tbx1 Ptk7 Hpn Rac3 Fzd1
GO_INNATE_IMMUNE_RESPONSE_ACTIVATING_CELL_SURFACE_RECEPTOR_SIGNALING_PATHWAY	0.0368804	0.252954	0.321776	-0.285268	-1.2804	75	Psme2b Ep300 Card11 Clec4a3 Cul1 Psmd11 Clec4n Clec7a Card9 Psma6 Psme3 Psma7 Psmb7 Psmb3 Syk
GO_INNERVATION	0.0369357	0.252954	0.276501	0.711761	1.48406	9	Sema3b Serpine2 Prkca Sema3g Sema3c Nrp2 Fbxo45
GO_MATING	0.0369357	0.252954	0.276501	0.710644	1.48173	9	Ppp1r1b Tacr1 Serpine2 Hexb Thra Ube2q1
GO_NEGATIVE_REGULATION_OF_AXON_EXTENSION	0.0368602	0.252954	0.321776	0.6469	1.54082	19	Sema3b Sema4c Sema3f Plxnb1 Sema3g Sema7a Sema3c Sema4d Plxna1 Plxnb2 Arhgap4 Nrp2
GO_NEUROTROPHIN_TRK_RECEPTOR_SIGNALING_PATHWAY	0.0367347	0.252954	0.276501	0.692025	1.47318	10	Hap1 Bcar1 Ddit4 Src Araf
GO_POSITIVE_REGULATION_OF_ENDOTHELIAL_CELL_DIFFERENTIATION	0.0367347	0.252954	0.276501	0.693242	1.47577	10	Notch3 Atoh8 Cldn5 Cdh5 Acvrl1 Notch4
GO_SPINAL_CORD_MOTOR_NEURON_DIFFERENTIATION	0.0367347	0.252954	0.276501	0.693519	1.47636	10	Dnah6 Dnah2 Ift172 Dnah11
GO_BEHAVIOR	0.037	0.253099	0.234393	0.421948	1.23364	213	Adcy6 Ppp1r1b Tbx1 Epha2 Tacr1 Scn5a Dlg3 Myh14 Ephb3 Lrrn4 Itga2b Nrxn2 Nrgn Shank3 Celsr1 Ephb4 Nkx2-1 Dab2ip Serpine2 Bcl2 Nlgn2 Prkca Erbb2 Cldn5 Itga3 Usp2 Myo5c Grik5 Adcy4 Klk8 Itpr3 Prkar1b Btbd9 Etv5 Slc6a8 Ank Cnp Git2 Ldlr L1cam Plcb3 Cx3cr1 Epas1 Deaf1 Dlg4 Prkci Gna11 Il1b Mafk Ndrg2 Jun Tsc1 Ric8a Strn4 Cacnb1 Tanc2 Mta2 Trpv4
GO_POSITIVE_REGULATION_OF_MRNA_3_END_PROCESSING	0.0370796	0.253349	0.321776	-0.535055	-1.55733	12	Tob1 Pabpc1 Leo1 Tnrc6a
GO_INTERCALATED_DISC	0.0371991	0.25387	0.245042	0.581121	1.49393	29	Des Scn5a Dlg3 Myh14 Tjp3 Atp2a3 Vamp5 Scn1b Cdh1 Dlg4
GO_REPLICATION_FORK	0.0372456	0.253892	0.321776	-0.387383	-1.39126	29	H2aj Xpa Zranb3 Mcm3 Gins2 H2ax
GO_MULTI_MULTICELLULAR_ORGANISM_PROCESS	0.0374873	0.255244	0.234393	0.46514	1.31462	87	Adcy6 Cldn4 Tacr1 Cldn3 Ptgis Igfbp2 Serpine2 Bcl2 Col7a1 Itga3 Scgb1a1 Ramp2 Adcy4 Col4a1 Thbd Mmp9 Dedd Maged1 Epas1 Akt3 Il1b Ptafr Emp2
GO_MICROGLIAL_CELL_ACTIVATION	0.0375758	0.25555	0.257206	0.620618	1.4657	18	Tsku Lrrc23 Lrrc43 Clu Drc3 Lrrc32 Dnaaf1 Tlr12 Cx3cr1 Jun
GO_CYTOKINE_PRODUCTION_INVOLVED_IN_IMMUNE_RESPONSE	0.0376811	0.255916	0.321776	0.655439	1.54799	17	Dlg3 Lrrc23 Gas6 Lrrc43 Tlr12 Dlg4 Hspd1 Sirt3 Slc11a2
GO_HINDBRAIN_DEVELOPMENT	0.0377166	0.255916	0.234393	0.479022	1.34042	78	Gata2 Scn5a Myh14 Sema4c Nrxn2 Hap1 Hnf1b Plxnb1 Serpine2 Bcl2 Nlgn2 Hes1 Wnt7b Lrp5 Hspa2 Rere Smad5 Ptprf Ahi1
GO_CXCR_CHEMOKINE_RECEPTOR_BINDING	0.0380393	0.256567	0.321776	-0.778132	-1.65573	5	Cxcl15 Cxcl3 Yars
GO_NEUROMUSCULAR_SYNAPTIC_TRANSMISSION	0.0379562	0.256567	0.282013	0.780492	1.48646	6	Kif1b Stxbp1 Etv5 Rab3a Kif1a
GO_PLATELET_DERIVED_GROWTH_FACTOR_RECEPTOR_BINDING	0.0379213	0.256567	0.276501	0.750622	1.48237	7	Itga2b Pdgfa Pdgfb Pdgfrb
GO_REGULATION_OF_RESPONSE_TO_WOUNDING	0.038	0.256567	0.231127	0.420851	1.23218	223	Wfdc1 Epha2 Mapk11 Mapk13 Ptgis Ephb3 Il17rc Tsku Ephb4 Bcr Pde2a Lrrc23 Serpine2 Prkca Lbh Nr1d1 Zap70 Klf2 Lrrc43 Sema7a Ash1l Tie1 Scgb1a1 Pglyrp1 Stab1 Hyal2 Drc3 Pdgfa Klk8 Gsn Spn Thbd Pdgfb Ptprf Rabgef1 Lrrc32 Dnaaf1 Tlr12 Ager Nfe2l2 C4b Pdgfrb C6 Calcrl Adam8 Vill Ccr7 Cx3cr1 Cd34 Pla2g7
GO_REGULATION_OF_VENTRICULAR_CARDIAC_MUSCLE_CELL_ACTION_POTENTIAL	0.0380393	0.256567	0.321776	-0.777597	-1.65459	5	Ctnnb1 Cav1
GO_SENSORY_PERCEPTION_OF_TEMPERATURE_STIMULUS	0.0380746	0.256567	0.321776	0.69175	1.52474	12	Epha2 Mmp15 Ephb3 Ephb4 Btbd9
GO_SINGLE_ORGANISM_BEHAVIOR	0.038191	0.257056	0.231127	0.431329	1.2508	176	Adcy6 Ppp1r1b Epha2 Tacr1 Scn5a Dlg3 Myh14 Ephb3 Lrrn4 Itga2b Nrxn2 Nrgn Shank3 Ephb4 Dab2ip Serpine2 Bcl2 Nlgn2 Prkca Erbb2 Cldn5 Itga3 Usp2 Grik5 Klk8 Itpr3 Prkar1b Btbd9 Slc6a8 Cnp Git2 Ldlr L1cam Plcb3 Cx3cr1 Epas1 Deaf1 Dlg4 Prkci Il1b Mafk Ndrg2 Jun Tsc1 Ric8a Cacnb1 Tanc2 Mta2 Trpv4
GO_CGMP_METABOLIC_PROCESS	0.0384615	0.258015	0.287857	0.817048	1.46703	5	Pde2a Aqp1 Npr1
GO_DENDRITE_DEVELOPMENT	0.0383817	0.258015	0.234393	0.510229	1.4028	57	Sema3b Epha2 Dlg3 Ephb3 Shank3 Celsr1 Ephb4 Dab2ip Wnt7b Sema3g Rere Sema3c Rbfox2 Ldlr Rac3 Dlg4
GO_HEART_TRABECULA_MORPHOGENESIS	0.0384651	0.258015	0.321776	0.690676	1.52237	12	Notch3 Adamts15 Tie1 Notch4 Fkbp1a Notch1 Dll4
GO_KIDNEY_VASCULATURE_DEVELOPMENT	0.0385552	0.25803	0.321776	0.693052	1.54997	13	Notch3 Hes1 Pecam1 Pdgfb Notch4 Pdgfrb Egr1 Cd34 Nrp2 Notch1
GO_RENAL_SYSTEM_VASCULATURE_DEVELOPMENT	0.0385552	0.25803	0.321776	0.693052	1.54997	13	Notch3 Hes1 Pecam1 Pdgfb Notch4 Pdgfrb Egr1 Cd34 Nrp2 Notch1
GO_PROLINE_RICH_REGION_BINDING	0.0386598	0.25839	0.261664	0.669503	1.49731	13	Yap1 Prpf40b Apbb1 Ccnd1
GO_SMOOTH_MUSCLE_CELL_DIFFERENTIATION	0.0387409	0.25839	0.252961	0.630595	1.48931	17	Nfatc4 Notch3 Itga2b Hes1 Npnt Ramp2 Notch4
GO_STEROID_HORMONE_RECEPTOR_ACTIVITY	0.0387409	0.25839	0.252961	0.629624	1.48702	17	Nr1i2 Pgrmc2 Nr1d1 Nr4a1
GO_B_CELL_PROLIFERATION	0.0389786	0.2588	0.321776	0.670075	1.51306	14	Lrrc23 Bcl2 Lrrc43 Tlr12 Cd40 Hspd1
GO_ENDOCRINE_PROCESS	0.0389427	0.2588	0.321776	0.69206	1.54776	13	Tacr1 Tbx2 Nkx2-1 Tbx3 Ece1 Ace
GO_EPITHELIAL_STRUCTURE_MAINTENANCE	0.038961	0.2588	0.261664	0.672562	1.48244	12	Lrrc23 Lrrc43 Tlr12 Crocc Serpina3g Cep250 Ldb1
GO_SECONDARY_METABOLIC_PROCESS	0.0388719	0.2588	0.321776	0.732378	1.52704	9	Cyp2a5 Bcl2 Myo5c Il1b
GO_CELL_FATE_DETERMINATION	0.0390921	0.259261	0.257206	0.641129	1.46593	15	Gata2 Notch3 Tbx2 Tbx3 Hes1 Klf2 Notch4
GO_CELLULAR_RESPONSE_TO_NITRIC_OXIDE	0.0394161	0.259913	0.276501	0.775016	1.47603	6	Aqp1 Dpep1 Foxo1
GO_CELLULAR_RESPONSE_TO_REACTIVE_NITROGEN_SPECIES	0.0392833	0.259913	0.321776	0.731687	1.5256	9	Aqp1 Dpep1 Epas1 Foxo1
GO_KINASE_REGULATOR_ACTIVITY	0.0392749	0.259913	0.227987	0.449306	1.28869	112	Wnt11 Ppp1r1b Chad Trib2 Hspb1 Ltf Sfn Gas6 Podn Erbb2 Pik3r3 Klf2 Ccnd1 Bgn Bccip Lrp5 Hyal2 Cdkn2d Gcn1 Prkar1b
GO_OTIC_VESICLE_DEVELOPMENT	0.0394161	0.259913	0.276501	0.775878	1.47767	6	Fgfr3 Col7a1 Col4a1 Ahi1 Nrp2
GO_PHARYNGEAL_SYSTEM_DEVELOPMENT	0.0394558	0.259913	0.266351	0.689456	1.46771	10	Tbx1 Plxnb1 Ece1 Hes1 Plxna1 Plxnb2
GO_REGULATION_OF_PLATELET_AGGREGATION	0.0394558	0.259913	0.266351	0.689746	1.46833	10	Serpine2 Prkca Zap70 Ubash3b
GO_PLATELET_DENSE_GRANULE_LUMEN	0.0396717	0.260625	0.266351	0.70834	1.47693	9	Clec3b Rarres2 Itih4 Timp3 Ctsw
GO_REGULATION_OF_CIRCADIAN_RHYTHM	0.0396996	0.260625	0.234393	0.541319	1.42178	37	Adcy6 Nkx2-1 Fbxl3 Nlgn2 Prkca Cry2 Nr1d1 Usp2 Nono Pml Maged1 Gna11 Rock2 Mta2
GO_REGULATION_OF_NEUTROPHIL_MIGRATION	0.0397412	0.260625	0.321776	-0.466611	-1.55418	18	Cxcl15 Mpp1 Camk1d Cxcl3 Rac1 C5ar1 Cd74 Camk1
GO_SPERM_PRINCIPAL_PIECE	0.0396717	0.260625	0.266351	0.708204	1.47664	9	Spa17 Ift81 Ift172 Catsperd Ift27
GO_ANION_CATION_SYMPORTER_ACTIVITY	0.0399485	0.261109	0.257206	0.668935	1.49604	13	Slc6a9 Slc1a4 Slc23a1 Slc1a5 Slc6a8 Slc20a2 Slc12a9 Slc23a2
GO_ORGAN_OR_TISSUE_SPECIFIC_IMMUNE_RESPONSE	0.0399485	0.261109	0.257206	0.668806	1.49575	13	Bpifb1 Ltf Pigr Ifnlr1
GO_REGULATION_OF_VASODILATION	0.039876	0.261109	0.321776	0.649864	1.53482	17	Adcy6 Ptpru Ece1 Npr1 Adcy4 Ace Ptafr
GO_SENSORY_PERCEPTION_OF_MECHANICAL_STIMULUS	0.0401235	0.261962	0.227987	0.495688	1.37415	66	Tbx1 Lrrc51 Myh14 Fgfr3 Tjp3 Serpine2 Col7a1 Fam107b Cdkn2d Col4a1 Hpn Rab3a Myo1d Eml2 Kptn Myo1c Sod1 Hexb Eml4 Atp8b2 Tprn Thra Src Cemip2 Serpinb6a Vwf Marveld2
GO_POSITIVE_REGULATION_OF_TRANSCRIPTION_FROM_RNA_POLYMERASE_II_PROMOTER_IN_RESPONSE_TO_STRESS	0.0402235	0.262323	0.237794	0.572807	1.45205	27	Notch3 Muc1 Klf2 Hspa2 Gcn1 Nfe2l2 Notch4 Epas1
GO_POSITIVE_REGULATION_OF_ENDOTHELIAL_CELL_APOPTOTIC_PROCESS	0.0402778	0.262386	0.266351	0.722975	1.46921	8	Ecscr Ager Prkci Cd40
GO_GLUCOSE_TRANSMEMBRANE_TRANSPORT	0.0405894	0.26354	0.321776	-0.774763	-1.64856	5	Cxcl15 Slc2a9
GO_HEXOSE_TRANSMEMBRANE_TRANSPORT	0.0405894	0.26354	0.321776	-0.774763	-1.64856	5	Cxcl15 Slc2a9
GO_MATURATION_OF_LSU_RRNA	0.0405762	0.26354	0.321776	-0.61837	-1.60079	9	Ftsj3 Rpl7l1 Nol9 Eif6 Rpl7
GO_REGULATION_OF_CAMP_METABOLIC_PROCESS	0.0407288	0.264153	0.231127	0.528726	1.40534	42	Adcy6 Pde2a Lrrc23 Rapgef3 Ece1 Prkca Ncald Lrrc43 Ramp2 Adcy4 Tlr12 Palm Calcrl
GO_DETOXIFICATION	0.0408602	0.264713	0.231127	0.548885	1.43994	36	Gpx2 Hp Gstm2 Gpx3 Cygb Srxn1 Gsr S100a9 Mgst1 Selenos Prdx6 Gpx4 Ccs Selenow Sod1
GO_BRANCH_ELONGATION_OF_AN_EPITHELIUM	0.0412044	0.266063	0.282013	0.841252	1.42783	4	Yap1 Fgfr3 Fgf1
GO_CELL_DIFFERENTIATION_INVOLVED_IN_EMBRYONIC_PLACENTA_DEVELOPMENT	0.041115	0.266063	0.321776	0.71075	1.51304	10	Krt8 St14 Akt3
GO_SPECIFICATION_OF_ORGAN_IDENTITY	0.0412044	0.266063	0.282013	0.842677	1.43025	4	Fgfr3 Smarcd3 Smarcd2
GO_LABYRINTHINE_LAYER_DEVELOPMENT	0.0414269	0.267206	0.237794	0.592584	1.46725	23	St14 Fgfr3 Hes1 Wnt7b Ccn1 Zfp36l1 Akt3
GO_NODE_OF_RANVIER	0.0416667	0.268164	0.261664	0.722364	1.46797	8	Scn5a Dlg3 Scn1b Dlg4
GO_VOLTAGE_GATED_CALCIUM_CHANNEL_ACTIVITY	0.0416667	0.268164	0.261664	0.722689	1.46863	8	Ncs1 Gas6 Cacna1i Tpcn1 Cacnb1
GO_AXON_REGENERATION	0.0418848	0.268685	0.252961	0.67948	1.47213	11	Lamb2 Bcl2 L1cam Jak2 Jun
GO_BASAL_LAMINA	0.0418848	0.268685	0.252961	0.678257	1.46948	11	Dlg3 Lama5 Lamb2 Col7a1 Col4a1 Dlg4
GO_MUSCLE_HYPERTROPHY	0.0418848	0.268685	0.252961	0.682506	1.47869	11	Hdac7 Csrp2 Kdm4a
GO_REGULATION_OF_INTERLEUKIN_8_BIOSYNTHETIC_PROCESS	0.0419693	0.268933	0.321776	0.642612	1.5306	19	Tsku Lrrc23 Klf2 Lrrc43 Drc3 Lrrc32 Dnaaf1 Tlr12 Bcl3
GO_CALCIUM_DEPENDENT_CELL_CELL_ADHESION_VIA_PLASMA_MEMBRANE_CELL_ADHESION_MOLECULES	0.0423358	0.27071	0.266351	0.76857	1.46375	6	Atp2c2 Nrxn2 Nlgn2 Arvcf Cdh1
GO_REGULATION_OF_SMALL_GTPASE_MEDIATED_SIGNAL_TRANSDUCTION	0.0423387	0.27071	0.21925	0.437826	1.2591	136	Arhgef19 Notch3 Plekhg5 Arhgdig Bcr Rasgef1a Ect2l Arap3 Rasgrp2 Dab2ip Spata13 Sipa1l2 Arhgap23 Arhgef15 Pik3r3 Col7a1 Fgd2 Itga3 Csf1 Eps8l2 Arhgef10l Col4a1 Rabgef1 Ralbp1 Notch4 Iqsec2 Rac3 Cdh1 Kctd10 Mcf2l
GO_PROTEASOME_ASSEMBLY	0.0424308	0.271004	0.321776	-0.589753	-1.64445	11	Psmg1 Psmd11 Adrm1
GO_THYMUS_DEVELOPMENT	0.0426229	0.271935	0.227987	0.564408	1.46034	32	Tbx1 Epha2 Ephb3 Ephb4 Bcl2 Hes1
GO_NEGATIVE_REGULATION_OF_PROTEIN_KINASE_B_SIGNALING	0.0426696	0.271938	0.227987	0.575657	1.47988	29	Epha2 Dlg3 Ephb3 Ephb4 Klf2 Hyal2 Pdcd6 Dlg4 Sirt3 Mul1
GO_POTASSIUM_ION_TRANSMEMBRANE_TRANSPORTER_ACTIVITY	0.0428062	0.272513	0.237794	0.614481	1.4822	20	Kcnh3 Kcnk12 Fxyd3 Aqp1 Hpn Kcnh4 Kcnk5
GO_POSITIVE_REGULATION_OF_EPIDERMAL_CELL_DIFFERENTIATION	0.0428571	0.272542	0.248911	0.669919	1.47662	12	Notch3 Sfn Notch4 Notch1 Nme2 Notch2
GO_NEGATIVE_REGULATION_OF_CATALYTIC_ACTIVITY	0.042957	0.272882	0.216543	0.390516	1.15398	462	Ppp1r1b Lax1 Srcin1 Wfdc1 Chad Trib2 Hspb1 Epha2 Camsap3 Ltf Notch3 Dlg3 Wfdc2 Hp Hdac7 Ephb3 Spint2 Cblc Ephb4 Plxnb1 Sfn Aqp1 Thy1 Dab2ip Serpinh1 Tnk2 Serpine2 Gas6 Podn Pcdh1 Prkca Anxa8 Acacb Col7a1 Gps1 Cry2 Tnni3 Klf2 Ppp1r14a Nes Bgn Ncald Lrp5 Mrc2 Scgb1a1 Dusp14 Gadd45a Hyal2 Dusp2 Cdkn2d Prkar1b Usp47 Gsn Oaz2 Limk2 Col4a1 Pi16 Dusp8 Fbxo31 Dnaja4 Mmp9 Gzma Eng Phpt1 Cnn3 Dusp16 Notch4…
GO_ANCHORED_COMPONENT_OF_PLASMA_MEMBRANE	0.0431685	0.273825	0.321776	0.70693	1.50491	10	Gpihbp1 Thy1 Efna1 Hyal2
GO_FIBRIL_ORGANIZATION	0.0434291	0.273825	0.321776	0.638853	1.52165	19	Muc5b Tnxb Col7a1 Ltbp4 Gsn Col4a1 Mfap4 Adamts14 Fkbp1a
GO_I_BAND	0.0434333	0.273825	0.21925	0.5042	1.38671	58	Krt8 Des Hspb1 Scn5a Myh14 Hdac7 Csrp2 Atp2a3 Fermt2 Flnb Parva Myl9
GO_NEGATIVE_REGULATION_OF_BLOOD_VESSEL_ENDOTHELIAL_CELL_MIGRATION	0.0433295	0.273825	0.231127	0.584058	1.45578	24	Notch3 Hdac7 Mmrn2 Klf2 Acvrl1 Notch4
GO_NEGATIVE_REGULATION_OF_CELL_ACTIVATION	0.0433031	0.273825	0.216543	0.45585	1.30193	97	Lax1 Nrarp Foxj1 Dlg3 Bcr Dtx1 Serpine2 Cygb Erbb2 Scgb1a1 Pglyrp1 Pdgfa Prkar1b Spn Thbd Pdgfb Zc3h8 Rabgef1 Sftpd H2-Q6 Pdgfrb Tbc1d10c Dlg4 Tnfrsf13b Adgrf5 Tmem131l Inppl1
GO_NEUROMUSCULAR_JUNCTION_DEVELOPMENT	0.0434291	0.273825	0.321776	0.636795	1.51675	19	Lamb2 Erbb2 Col7a1 Col4a1 Etv5 Pdzd4 Fnta Cacnb1
GO_POSITIVE_REGULATION_OF_EPIDERMAL_GROWTH_FACTOR_ACTIVATED_RECEPTOR_ACTIVITY	0.0434783	0.273825	0.282013	0.884861	1.40504	3	Neurl1a Fbxw7
GO_T_CELL_MEDIATED_IMMUNITY	0.0434382	0.273825	0.321776	0.657764	1.52273	16	Dlg3 Myo1d Dlg4 Emp2 Myo1c Slc11a2 Rab27a Ctsh
GO_ENDOCYTIC_VESICLE_LUMEN	0.0436095	0.274357	0.321776	0.666972	1.50606	14	Ltf Hp Scgb3a2 Hsph1
GO_CILIARY_BASAL_BODY	0.0437159	0.274438	0.224966	0.561662	1.45723	33	Ccdc151 Ttll6 Mok B9d1 Wdr34 Ift81 Cfap126 Ift172 Ahi1 Mark4 Akt3
GO_POSITIVE_REGULATION_OF_SYNAPSE_MATURATION	0.0437143	0.274438	0.321776	0.768073	1.51683	7	Nrxn2 Neurl1a Dab2ip Anapc2
GO_POSITIVE_REGULATION_OF_PROTEIN_LOCALIZATION_TO_CELL_PERIPHERY	0.043956	0.275358	0.224966	0.568196	1.46088	31	Epha2 Dlg3 Ephb3 Nrxn2 Ephb4 Itga3 Gsn Kifc3 Vill Dlg4 Prkci Akt3
GO_POSITIVE_REGULATION_OF_PROTEIN_LOCALIZATION_TO_PLASMA_MEMBRANE	0.043956	0.275358	0.224966	0.568196	1.46088	31	Epha2 Dlg3 Ephb3 Nrxn2 Ephb4 Itga3 Gsn Kifc3 Vill Dlg4 Prkci Akt3
GO_GLUCURONOSYLTRANSFERASE_ACTIVITY	0.0441084	0.276018	0.321776	-0.691535	-1.59289	7	Ugt1a6b Ext1 Chsy1 Chpf2 Chpf
GO_NEGATIVE_REGULATION_OF_DENDRITE_DEVELOPMENT	0.0441558	0.276021	0.245042	0.668364	1.47319	12	Nfatc4 Nlgn2 Efna1 Id1 Gorasp1
GO_POSITIVE_REGULATION_OF_THYMOCYTE_AGGREGATION	0.044374	0.276784	0.271289	0.837884	1.42211	4	Rasgrp2 Adam8 Vnn3 Il1b
GO_POSITIVE_REGULATION_OF_T_CELL_DIFFERENTIATION_IN_THYMUS	0.044374	0.276784	0.271289	0.837884	1.42211	4	Rasgrp2 Adam8 Vnn3 Il1b
GO_REGULATION_OF_FILOPODIUM_ASSEMBLY	0.0444191	0.276784	0.227987	0.581142	1.45144	25	Nrxn2 Neurl1a Arap3 Nlgn2 Ppp1r16b Palm Ccr7
GO_NEGATIVE_REGULATION_OF_EPITHELIAL_CELL_PROLIFERATION	0.0446058	0.277652	0.216543	0.511377	1.40425	53	Wfdc1 Ptpru Dlg3 Fgfr3 Atoh8 Sfn Dab2ip Ift172 Hpn Eng Runx3 Acvrl1 Ager Maged1 Mtss1 Dlg4
GO_GROWTH_FACTOR_RECEPTOR_BINDING	0.0446985	0.277935	0.216543	0.508482	1.39583	55	Erap1 Itga2b Tsku Cblc Lrrc23 Dab2ip Tnk2 Erbb2 Fgf1 Drc3 Pdgfa Irak4 Pdgfb Lrrc32 Dnaaf1 Pdgfrb Jak2 Il1b
GO_REGULATION_OF_NITRIC_OXIDE_SYNTHASE_BIOSYNTHETIC_PROCESS	0.0447942	0.278235	0.234393	0.62061	1.46573	17	Lrrc23 Kdr Fcer2a Lrrc43 Tlr12 Jak2 Fntb Selenos Map2k3
GO_MATERNAL_PROCESS_INVOLVED_IN_FEMALE_PREGNANCY	0.0448578	0.278336	0.222056	0.573247	1.47368	29	Adcy6 Ptgis Itga3 Adcy4 Dedd Epas1 Akt3
GO_COP9_SIGNALOSOME	0.045055	0.278681	0.222056	0.571653	1.47141	30	Amotl1 Myh14 Lat Dynll2 Gps1 Hspa2 Dock6 Cops7b Wdr6
GO_MUSCLE_CELL_PROLIFERATION	0.0451031	0.278681	0.24134	0.655755	1.46656	13	Notch3 Pear1 Prkar1b Smad5 Notch4 Ndrg2 Tgfb2 Notch1
GO_NEGATIVE_REGULATION_OF_CYCLIC_NUCLEOTIDE_METABOLIC_PROCESS	0.0450582	0.278681	0.321776	0.726693	1.51519	9	Pde2a Prkca Ncald Palm
GO_REGULATION_OF_ESTABLISHMENT_OF_PROTEIN_LOCALIZATION_TO_PLASMA_MEMBRANE	0.0450644	0.278681	0.21925	0.535496	1.40648	37	Epha2 Dlg3 Ephb3 Nrxn2 Ephb4 Itga3 Gsn Kifc3 Vill Dlg4 Prkci Akt3
GO_POSITIVE_REGULATION_OF_PROTEIN_TYROSINE_KINASE_ACTIVITY	0.0451843	0.27889	0.231127	0.609445	1.47006	20	Srcin1 Neurl1a Gas6 Erbb2 Hsph1 Pdgfb Ldlr Ace
GO_RIBONUCLEASE_ACTIVITY	0.045339	0.279551	0.321776	-0.322656	-1.33648	53	Rcl1 Rnase4 Pop4 Ear1 Ang Dcps Rexo2 Exosc3 Rnasel Fen1 Ear2 Dgcr8 Exosc8
GO_GAS_TRANSPORT	0.0455088	0.28001	0.321776	0.858088	1.4564	4	Aqp1 Aqp5 Cygb
GO_MODIFIED_AMINO_ACID_TRANSMEMBRANE_TRANSPORTER_ACTIVITY	0.0455088	0.28001	0.321776	0.857879	1.45605	4	Slc1a4 Slc6a8
GO_PEPTIDOGLYCAN_BINDING	0.0458115	0.281578	0.24134	0.677261	1.46732	11	Lrrc23 Lrrc43 Pglyrp1 Tlr12
GO_SEXUAL_REPRODUCTION	0.046	0.282441	0.208955	0.411807	1.20932	257	Dnah10 Ppp1r1b Dnah6 Foxj1 Tacr1 Mns1 Dnah2 Notch3 Bik Tbata Septin5 Wfdc2 Mycbpap Tsnaxip1 Spa17 Neurl1a Adamts15 Celsr1 Rsph1 Dynll2 Lrrc23 Odf3b Serpine2 Bcl2 Dnali1 Nectin2 Hspa2 Pank2 Ift81 Lrrc43 Dpcd Limk2 Dnaja4 Smad5 Etv5 Dedd Tlr12 Notch4 Ruvbl1 Dnah11 Mfge8 Adamts14 Plcb3 Chd3 Deaf1 Kmt2d Igf2r Akt3 Tspyl1 Il1b Cep131 Ace Sirt3 Prmt7 Pabpc4 Scmh1 Inpp5b Ubap2 Rfx1 Catsperd Pvr Sod1 111…
GO_BONE_MATURATION	0.0463393	0.282629	0.321776	0.682038	1.52534	13	Fgfr3 Plxnb1 Sema4d Plxna1 Plxnb2
GO_CELL_CELL_SIGNALING_INVOLVED_IN_CARDIAC_CONDUCTION	0.0461539	0.282629	0.261664	0.805024	1.44544	5	Scn5a Cacna1i Scn1b Cacnb1
GO_CONVERGENT_EXTENSION	0.0465116	0.282629	0.245042	0.701553	1.46277	9	Wnt11 Ptk7 Lrp5
GO_DEFINITIVE_HEMOPOIESIS	0.0465116	0.282629	0.245042	0.701367	1.46239	9	Gata2 Tie1
GO_ENDOCARDIAL_CUSHION_DEVELOPMENT	0.0463393	0.282629	0.321776	0.680955	1.52292	13	Notch3 Tbx2 Tbx3 Erbb2 Eng Notch4
GO_FUCOSE_METABOLIC_PROCESS	0.0464868	0.282629	0.321776	-0.700268	-1.56371	6	Fut7 B3glct Pofut2 Fuca2 Fuca1
GO_NEGATIVE_REGULATION_OF_CELL_CELL_ADHESION	0.0465116	0.282629	0.208955	0.458857	1.30202	89	Lax1 Nrarp Foxj1 Dlg3 Spint2 Dtx1 Serpine2 Podxl Erbb2 Klf2 Scgb1a1 Prkar1b Spn Zc3h8 Sftpd H2-Q6 Mad2l2 Jak2 Cdh1 Dlg4
GO_NEURONAL_STEM_CELL_POPULATION_MAINTENANCE	0.0463393	0.282629	0.321776	0.6814	1.52391	13	Notch3 Mmp15 Hes1 Notch4 Cdh1 Foxo1 Igf2bp2 Notch1 Dll4
GO_PROTEIN_SERINE_THREONINE_PHOSPHATASE_INHIBITOR_ACTIVITY	0.0461539	0.282629	0.261664	0.804933	1.44528	5	Ppp1r1b Ppp1r14a Ppp1r8
GO_REGULATION_OF_CARTILAGE_DEVELOPMENT	0.0464037	0.282629	0.224966	0.599219	1.47304	22	Wnt11 Bmp1 Sox13 Ccn1 Gsn Smad5 Acvrl1 Por
GO_CELL_PROLIFERATION_IN_FOREBRAIN	0.046586	0.282788	0.321776	0.733652	1.49091	8	Fgfr3 Wnt7b Dock6 Numbl Igf2bp2
GO_ALCOHOL_DEHYDROGENASE_NADP_ACTIVITY	0.0472018	0.285232	0.321776	0.783047	1.49133	6	Aldh3a1 Aldh3a2
GO_DENDRITIC_SHAFT	0.0471807	0.285232	0.222056	0.586949	1.4533	23	Dlg3 Gipc3 Gipc1 Dab2ip Nlgn2 Dlg4
GO_HIGH_DENSITY_LIPOPROTEIN_PARTICLE	0.0472797	0.285232	0.321776	0.701868	1.49413	10	Hp Gpihbp1 Clu
GO_LOCOMOTORY_EXPLORATION_BEHAVIOR	0.0471094	0.285232	0.321776	0.764586	1.50994	7	Dlg3 Nlgn2 Dlg4
GO_MISFOLDED_PROTEIN_BINDING	0.0472542	0.285232	0.234393	0.646592	1.46004	14	Hdac7 Hspa2 Clu
GO_VOLTAGE_GATED_ION_CHANNEL_ACTIVITY	0.0472528	0.285232	0.216543	0.564291	1.45084	31	Ncs1 Kcnh3 Kcnk12 Scn5a Clic3 Gas6 Cacna1i Scn1b Kcnh4 Kcnk5
GO_PHOTORECEPTOR_CONNECTING_CILIUM	0.0473476	0.285348	0.321776	-0.594482	-1.61078	10	Myo7a Septin2 Sptbn1 Cetn2 Rpgrip1
GO_HETEROCHROMATIN_ORGANIZATION	0.047414	0.285456	0.321776	-0.792613	-1.56322	4	Cdkn2a Cenpv
GO_ANTERIOR_POSTERIOR_AXIS_SPECIFICATION_EMBRYO	0.0475436	0.285495	0.261664	0.834334	1.41609	4	Tbx2 Tbx3 Basp1
GO_SKELETAL_MUSCLE_CELL_DIFFERENTIATION	0.0475664	0.285495	0.216543	0.565568	1.44655	28	Klf5 Notch3 Asb2 Pear1 Hivep1 Bcl9 Notch4 Egr1 Nupr1 Gtf3c5 Hivep2 Notch1 Atf3
GO_TRIPARTITE_REGIONAL_SUBDIVISION	0.0475436	0.285495	0.261664	0.834334	1.41609	4	Tbx2 Tbx3 Basp1
GO_CELLULAR_COMPONENT_MAINTENANCE	0.0476804	0.285821	0.234393	0.653061	1.46054	13	Camsap3 Nlgn2 Itga3 Itpka Rab3a Kifc3 Tanc2
GO_INOSITOL_LIPID_MEDIATED_SIGNALING	0.0477178	0.285821	0.208955	0.505647	1.38852	53	Muc5b Ncs1 Fgfr3 Erbb2 Pik3r3 Fgf1 Pdgfa Gsn Mlst8 Pdgfb Cd19 Pdgfrb Akt3 Ptafr Sirt3 Mapkap1
GO_NEURAL_TUBE_FORMATION	0.047817	0.286123	0.208955	0.502586	1.37889	52	St14 Ptk7 Sema4c Celsr1 Plxnb1 Lrp5 Ift172 Sdc4 Shroom3 Apaf1 Epas1 Fzd1 Deaf1 Rps7 Plxna1 Plxnb2 Tsc1
GO_INTERLEUKIN_1_RECEPTOR_BINDING	0.0479193	0.286443	0.231127	0.634072	1.44979	15	Erap1 Tsku Lrrc23 Drc3 Irak4 Lrrc32 Dnaaf1 Il1b
GO_EMBRYONIC_AXIS_SPECIFICATION	0.048052	0.286653	0.234393	0.665949	1.46787	12	Nrarp Tbx2 Tbx3 Wnt7b Smad6 Tbx6
GO_STRIATED_MUSCLE_CELL_PROLIFERATION	0.048052	0.286653	0.234393	0.665915	1.46779	12	Notch3 Pear1 Prkar1b Smad5 Notch4 Ndrg2 Tgfb2 Notch1
GO_14_3_3_PROTEIN_BINDING	0.0484849	0.288649	0.224966	0.611198	1.44345	18	Hdac7 Dab2ip Ddit4 Prkci Rptor Akt3
GO_HYPEROSMOTIC_RESPONSE	0.0484849	0.288649	0.224966	0.612799	1.44723	18	Lrrc23 Aqp1 Nkx2-1 Lrrc43 Slc6a8 Tlr12 Rac3 Trpv4 Pkn3
GO_CHANNEL_REGULATOR_ACTIVITY	0.0487552	0.289965	0.206588	0.502662	1.38216	56	Lrrc26 Fxyd1 Dlg3 Fxyd3 Nrxn2 Bcl2 Prkca Tnni3 Pacsin3 Itpr3 Scn1b Phpt1 Slc9a3r2 Tspan13 Dlg4 Prkci
GO_POSITIVE_REGULATION_OF_KINASE_ACTIVITY	0.049	0.291126	0.202072	0.402385	1.18461	293	Adcy6 Wnt11 Srcin1 Epha2 Ltf Dlg3 Mapk11 Ephb3 Neurl1a Slc27a4 Fgfr3 Lat Ephb4 Lrrc23 Rassf2 Rasgrp2 Dab2ip Gas6 Erbb2 Fgd2 Zap70 Flt3 Csf1 Efna1 Ccnd1 Hspa2 Card10 Lrrc43 Tie1 Ccn1 Clu Fgf1 Gadd45a Adcy4 Pdgfa Gcn1 Prkar1b Hsph1 Pdgfb Map3k4 Sdc4 Tlr12 Map4k2 Ambra1 Eef1a1 Pdgfrb Ldlr Adam8 Ccr7 Mark4 Maged1 Rac3 Strada Jak2 Dlg4 Prkci Rptor Akt3 Calm3 Il1b Avpi1 Ace Cd40 Emp2 Gadd45b Cxcr4 Sirt3
GO_GANGLION_DEVELOPMENT	0.0491573	0.291383	0.24134	0.740446	1.46227	7	Sema3b Sema3f Rapgef3 Sema3g Sema3c
GO_REGULATION_OF_CYTOPLASMIC_TRANSLATION	0.0491919	0.291383	0.321776	0.721889	1.50518	9	Ttc25 Hap1
GO_REGULATION_OF_SMOOTH_MUSCLE_CELL_DIFFERENTIATION	0.0491919	0.291383	0.321776	0.721896	1.50519	9	Fgfr3 Smarcd3 Pdgfb
GO_APICAL_DENDRITE	0.0493507	0.291998	0.231127	0.660277	1.45536	12	Neurl1a Rgs12 Clu Myo1d Myo1c
GO_BASOLATERAL_PLASMA_MEMBRANE	0.0493952	0.291998	0.202072	0.448626	1.28218	109	Cldn4 Ltf Dlg3 St14 Cldn3 Slc23a1 Cldn7 Aqp1 Aqp5 Gpihbp1 Tjp3 Pear1 Rapgef3 Erbb2 Itga3 Tie1 Pdgfb Ager Map4k2 Palm Ldlr Myo1d Cd34 Cdh1 Dlg4
GO_LYSOZYME_ACTIVITY	0.0498455	0.293773	0.321776	-0.790076	-1.55822	4	Chia1
GO_POSITIVE_REGULATION_OF_MYOBLAST_DIFFERENTIATION	0.0497464	0.293773	0.321776	0.700932	1.49214	10	Mapk11 Igfbp3 Csrp2 Plcb3
GO_PROTEIN_LOCALIZATION_TO_KINETOCHORE	0.0498455	0.293773	0.321776	-0.78842	-1.55495	4	Bub1b Champ1
GO_REGULATION_OF_SKELETAL_MUSCLE_CELL_DIFFERENTIATION	0.0500186	0.294499	0.321776	0.719532	1.50026	9	Tbx1 Nr1d1 Gpc1
GO_COCHLEA_DEVELOPMENT	0.0502577	0.295435	0.227987	0.64445	1.44128	13	Tbx1 Ptk7 Hes1 Hpn Rac3 Fzd1
GO_SPHINGOLIPID_METABOLIC_PROCESS	0.0502782	0.295435	0.321776	-0.287388	-1.26088	58	Asah1 Serinc3 Serinc1 Vapa Ppp2ca Smpdl3a Cers5 Ppt1 Degs1 Hexa Arsa Gla Gltp Smpd2 Psap Gba Cln3 Ppp2cb St3gal3 P2rx7 B4galnt1
GO_DEVELOPMENTAL_CELL_GROWTH	0.0505376	0.296662	0.206588	0.53908	1.41421	36	Sema3b Lamb2 Sema3f Plxnb1 Nlgn2 Sema3g Sema7a Sema3c Kmt2d Prkci Plxna1 Plxnb2
GO_CYTOPLASMIC_DYNEIN_COMPLEX	0.0506494	0.297021	0.227987	0.658063	1.45048	12	Dnah6 Dnah2 Dynll2 Dnah11
GO_RESPONSE_TO_LIPID	0.0509491	0.298481	0.197822	0.388448	1.1483	471	Adcy6 Wnt11 Cldn4 Tbx1 Wfdc1 Epha2 Tacr1 Nr1i2 Id3 Gata2 Ptpru Notch3 Mmp15 Mapk11 Hdac7 Yap1 Cldn3 Rgs9 Ptk7 Aldh3a1 Ephb3 Igfbp2 Gstm2 Mapk15 Adamts15 Tsku S100a14 Ephb4 Pgrmc2 Bcr Tnfrsf25 Lrrc23 Ldhb Aqp1 Nkx2-1 Dab2ip Bcl2 Erbb2 Col7a1 Wnt7b Nr1d1 Klf2 Flt3 Ccnd1 Lrp5 Lrrc43 Smad6 Loxl1 Tie1 Scgb1a1 Smarcd3 Ramp2 Drc3 Nr4a1 Adcy4 Pdgfa Cdkn2d Col4a1 Thbd Dnaja4 Pdgfb Lrrc32 Dnaaf1 Slc6a8 Tnf…
GO_CAMP_METABOLIC_PROCESS	0.0510223	0.298612	0.321776	0.697209	1.51054	11	Adcy6 Pde2a Ramp2 Adcy4 Calcrl Cacnb1
GO_INTRINSIC_APOPTOTIC_SIGNALING_PATHWAY	0.0513079	0.299985	0.197822	0.448512	1.28055	105	Nfatc4 Epha2 Scn5a Ephb3 Ephb4 Sfn Dab2ip Bcl2 Ddit4 Atp2a3 Prodh Clu Itpr3 Ppp1r13b Apaf1 Bcl3 Bbc3 Ppp1r15a Pml E2f2 Bok Jak2 Nupr1
GO_SOMITE_DEVELOPMENT	0.0514223	0.300355	0.206588	0.559445	1.4382	29	Wnt11 Sema3b Nrarp Plxnb1 Mfng Lrp5 Sema3c Rgs19 Tbx6 Plxna1 Plxnb2
GO_POSITIVE_REGULATION_OF_TRANSMEMBRANE_RECEPTOR_PROTEIN_SERINE_THREONINE_KINASE_SIGNALING_PATHWAY	0.0516333	0.301288	0.202072	0.507689	1.37542	47	Notch3 Itga2b Gipc3 Gipc1 Bmp1 Hes1 Npnt Ccn1 Eng Acvrl1 Notch4 Rbpms
GO_RETINA_DEVELOPMENT_IN_CAMERA_TYPE_EYE	0.0518135	0.30204	0.199915	0.496962	1.36849	60	Ptpru Myh14 Lamb2 Thy1 Impdh1 Pear1 Arhgef15 Col7a1 Ncald Lrp5 Smarcd3 Col4a1 Ahi1 Acvrl1 Pdgfrb Epas1 Lpcat1
GO_NEGATIVE_REGULATION_OF_INTRACELLULAR_SIGNAL_TRANSDUCTION	0.052	0.302527	0.195789	0.403954	1.18977	280	Lax1 Chad Hspb1 Epha2 Dlg3 Hdac7 Wwc1 Ephb3 Gstm2 Cblc Ephb4 Lrrc23 Rassf2 Arap3 Dab2ip Serpine2 Bcl2 Ddit4 Podn Muc1 Itga3 Gps1 Klf2 Bgn Hspa2 Lrrc43 Ash1l Dusp14 Nono Clu Hyal2 Dusp2 Cdkn2d Itpr3 Usp47 Hsph1 Dusp8 Dnaja4 Rabgef1 Mmp9 Tlr12 Dusp16 Nfe2l2 Dyrk1b Pdcd6 Vnn3 Tbc1d10c Tpt1 Epas1 Ppif Pik3ip1 Dlg4 Kctd10 Foxo1 Timp3 Cnksr3 Akt3 Calm3 Il1b Podnl1 Bcl2l12 Ndrg2 Sirt3 Fkbp1a Tsc1 Seleno…
GO_POSITIVE_REGULATION_OF_SYNAPTIC_TRANSMISSION_GLUTAMATERGIC	0.0519663	0.302527	0.234393	0.737796	1.45704	7	Nrxn2 Shank3 Nlgn2
GO_ALCOHOL_TRANSMEMBRANE_TRANSPORTER_ACTIVITY	0.0523077	0.303416	0.245042	0.799082	1.43477	5	Slc44a4 Aqp1 Aqp5 Slc44a2
GO_POSITIVE_REGULATION_OF_CIRCADIAN_RHYTHM	0.0522979	0.303416	0.248911	0.824057	1.39864	4	Nkx2-1 Nlgn2 Fbxw11
GO_RESPONSE_TO_GONADOTROPIN	0.0522131	0.303416	0.321776	0.700152	1.49048	10	Notch3 Itga3 Notch4 Por Notch1
GO_ALKALI_METAL_ION_BINDING	0.0532468	0.303699	0.222056	0.654975	1.44368	12	Scn5a Hdac7 Atp1a3
GO_AMELOGENESIS	0.0530612	0.303699	0.227987	0.678926	1.44529	10	Tbx1 Itgb4 Csf3r Foxo1
GO_CARTILAGE_MORPHOGENESIS	0.0525547	0.303699	0.237794	0.755464	1.43879	6	Hoxa5 Wnt7b Lrp5
GO_GLUCOSE_6_PHOSPHATE_METABOLIC_PROCESS	0.0532894	0.303699	0.321776	-0.560698	-1.66027	13	Rpia Taldo1 Pgd G6pc3 G6pdx Pgls Tpi1 Dera
GO_INNATE_IMMUNE_RESPONSE_IN_MUCOSA	0.0533256	0.303699	0.321776	0.717422	1.49586	9	Bpifb1 Ltf
GO_LENS_FIBER_CELL_DEVELOPMENT	0.053051	0.303699	0.321776	0.761707	1.50426	7	Epha2 Ephb3 Ephb4 Wnt7b
GO_MULTICELLULAR_ORGANISM_METABOLIC_PROCESS	0.0533188	0.303699	0.202072	0.547447	1.42484	34	Mmp15 Serpinh1 Tnxb Col7a1 Mrc2 Tns2 Col4a1 Mmp9 Adamts14 Epas1 Id1 Oat Ace Trpv4
GO_NEGATIVE_REGULATION_OF_LYASE_ACTIVITY	0.0524988	0.303699	0.321776	0.717837	1.49673	9	Prkca Ncald Phpt1 Palm
GO_NEGATIVE_REGULATION_OF_MEGAKARYOCYTE_DIFFERENTIATION	0.0533902	0.303699	0.321776	-0.75795	-1.61279	5	Cxcl15 Cib1 H4c4 Prmt1
GO_OXIDOREDUCTASE_ACTIVITY_ACTING_ON_THE_CH_CH_GROUP_OF_DONORS_NAD_OR_NADP_AS_ACCEPTOR	0.0532734	0.303699	0.321776	-0.603446	-1.56216	9	Blvra Tm7sf2 Mecr Tbxas1 Ptgr1 Dhcr7 Decr2
GO_PROTEIN_LOCALIZATION_TO_CELL_SURFACE	0.0530612	0.303699	0.227987	0.67864	1.44469	10	Wnt11 Ptpru Gpihbp1 Emp2
GO_REGULATION_OF_DNA_DEPENDENT_DNA_REPLICATION	0.053329	0.303699	0.321776	-0.46666	-1.45508	15	Chtf18 Zranb3 Mre11a Fbh1 Rfc3 Stoml2
GO_REGULATION_OF_ENDOTHELIAL_CELL_DIFFERENTIATION	0.0533333	0.303699	0.213928	0.605292	1.4295	18	Notch3 Atoh8 Cldn5 Cdh5 Acvrl1 Notch4 Id1 Il1b Rock2 Ikbkb Notch1
GO_REGULATION_OF_EPIDERMAL_GROWTH_FACTOR_ACTIVATED_RECEPTOR_ACTIVITY	0.0532468	0.303699	0.222056	0.652302	1.43779	12	Neurl1a Cblc
GO_REGULATION_OF_GROWTH_HORMONE_SECRETION	0.053051	0.303699	0.321776	0.761362	1.50358	7	Kiss1 Chd6
GO_REGULATION_OF_INSULIN_LIKE_GROWTH_FACTOR_RECEPTOR_SIGNALING_PATHWAY	0.053051	0.303699	0.321776	0.759801	1.50049	7	Igfbp3 Igfbp2 Igfbp4 Igfbp6 Cdh1 Igfbp5
GO_REGULATION_OF_REACTIVE_OXYGEN_SPECIES_METABOLIC_PROCESS	0.0533736	0.303699	0.193813	0.440114	1.26268	115	Mapk11 Hp Hdac7 Ptgis Tsku Ddah2 Lrrc23 Bcl2 Erbb2 Zap70 Klf2 Lrrc43 Clu Gadd45a Drc3 Pdgfb Lrrc32 Dnaaf1 Tlr12 Ager Nfe2l2 Pdgfrb Cd34 Rac3 Epas1 Jak2 Foxo1 Akt3 Il1b Oat Itgb7 Sirt3 Selenos
GO_REGULATION_OF_SENSORY_PERCEPTION	0.0530612	0.303699	0.227987	0.679502	1.44652	10	Scn5a Fgfr3 Fra10ac1 Ptafr Ccl3 Slc9a1
GO_REGULATION_OF_SENSORY_PERCEPTION_OF_PAIN	0.0530612	0.303699	0.227987	0.679502	1.44652	10	Scn5a Fgfr3 Fra10ac1 Ptafr Ccl3 Slc9a1
GO_TRANSMEMBRANE_RECEPTOR_PROTEIN_TYROSINE_KINASE_SIGNALING_PATHWAY	0.053	0.303699	0.193813	0.405443	1.19291	270	Atp6v0e2 Hspb1 Epha2 Nrtn Ptpru Mapk11 Mapk13 Ephb3 Hap1 Fgfr3 Ephb4 Bcr Pigr Rassf2 Bcar1 Dab2ip Sipa1l2 Tnk2 Ddit4 Kdr Erbb2 Pik3r3 Zap70 Flt3 Csf1 Efna1 Fgfrl1 Efnb1 Tie1 Mapk12 Fgf1 Pdgfa Gsn Pdgfb Polr3b Ahi1 Hpn Mmp9 Git2 Pdcd6 Rbfox2 Pdgfrb Vill Plcb3 Myo1d Mtss1 Rac3 Jak2 Prkci Foxo1 Igf2r Akt3 Atp6v1c2
GO_INORGANIC_ANION_TRANSMEMBRANE_TRANSPORTER_ACTIVITY	0.0535519	0.304324	0.202072	0.555345	1.43689	32	Gabrp Slc1a4 Fxyd1 Clic3 Fxyd3 Slc4a3 Ank Slc37a1 Slc20a2 Ttyh3 Slc12a9 Slc26a2
GO_SKIN_EPIDERMIS_DEVELOPMENT	0.0538462	0.3057	0.202072	0.559111	1.43913	30	Notch3 Lama5 Fgfr3 Celsr1 Sox18 Bcl2 Erbb2 Pdgfa Notch4 Zdhhc21 Ldb1 Tgfb2 Notch1 Igfbp5 Dll4
GO_RESPONSE_TO_WOUNDING	0.054	0.306278	0.191892	0.399819	1.17645	307	Arhgef19 Hspb1 Id3 Gata2 Notch3 Scn5a Itgb4 Mapk11 Myh14 Ptk7 Lamb2 P2rx6 Cd177 Itga2b Lat Celsr1 Serpine2 Bcl2 Gas6 Prkca Anxa8 Erbb2 Col7a1 Wnt7b Zap70 Stxbp1 Loxl1 Ccn1 Dock6 Clu Pdgfa Fermt2 Klk8 Itpr3 Prkar1b Gsn Vkorc1 Col4a1 Thbd Ehd2 Pdgfb Eng Sdc4 Acvrl1 Bcl9 Ager Notch4 C4b Scnn1b Pllp Pdgfrb L1cam Fabp5 Cx3cr1 Cd34 Carmil2 Myl9 Rac3 Epas1 Tpm1 Fzd1 Jak2 Cdh1 Bcam Gna11 Timp3 Sdc1 Macf1…
GO_REGULATION_OF_MEMBRANE_PERMEABILITY	0.054054	0.306289	0.195789	0.500602	1.3742	55	Eya2 Dynll2 Sfn Tmem102 Bcl2 Hspa2 Bloc1s2 Ppp1r13b Cnp Bbc3 Ppif Rtl8b Trp53bp2 F11r Mul1
GO_LENS_FIBER_CELL_DIFFERENTIATION	0.0541864	0.306448	0.321776	0.693251	1.50197	11	Epha2 Ephb3 Ephb4 Wnt7b
GO_REGULATION_OF_HORMONE_LEVELS	0.0541625	0.306448	0.191892	0.419615	1.21932	183	Adcy6 Kiss1 Oit1 Epha2 Tacr1 Ephb3 Mcu Nrxn2 Tbx2 Rbp1 Hnf1b Ephb4 Tbx3 Rapgef3 Nlgn2 Ece1 Prkca Cry2 Nr1d1 Ltbp4 Lrp5 Myo5c Cacna1i Adcy4 Itpr3 Arl2bp Hpn Ica1 Phpt1 Por Rdh5 Rab8b Snx19 Epas1 Jak2 Exoc3l Midn Il1b Ace Hadh Fkbp1a Syt7 Rfx1 Pcsk7 Trpv4
GO_DNA_PACKAGING	0.0542561	0.306547	0.321776	-0.30287	-1.28362	62	H2aj Mcm2 Ncapd2 Rbbp7 Chaf1b Cenpa H1f3 Npm1 H2ax Noc2l Kat6b Cdkn2a Cenpv Ncaph2 Cenpx
GO_COPI_COATED_VESICLE	0.0543578	0.306661	0.321776	-0.414374	-1.44283	21	Tmed10 Copb2 Cope Copa Copg1
GO_NEGATIVE_REGULATION_OF_WNT_SIGNALING_PATHWAY	0.0543807	0.306661	0.191892	0.448005	1.27907	101	Wnt11 Nfatc4 Notch3 Mapk11 Igfbp2 Tsku Lrrc23 Dab2ip Ccnd1 Lrp5 Lrrc43 Tlr12 Notch4 Igfbp4 Egr1 Igfbp6 Mad2l2 Fzd1 Scyl2 Cdh1 Foxo1 Rgs19 Lzts2 Rnf213 Cby1 Tmem131l
GO_CYCLIC_NUCLEOTIDE_BINDING	0.0545455	0.307001	0.21925	0.648664	1.42977	12	Pde2a Rapgef3 Prkar1b Cnp Fkbp1a
GO_REGULATION_OF_MITOCHONDRIAL_MEMBRANE_PERMEABILITY_INVOLVED_IN_APOPTOTIC_PROCESS	0.0545455	0.307001	0.21925	0.648754	1.42997	12	Eya2 Bloc1s2 Bbc3 Rtl8b
GO_ASYMMETRIC_CELL_DIVISION	0.0547196	0.307392	0.224966	0.694768	1.44863	9	Sox13 Dock6 Etv5 Rab8b Actr3
GO_REGULATION_OF_RENAL_SYSTEM_PROCESS	0.0547196	0.307392	0.224966	0.69444	1.44794	9	Tacr1 Gas6 Npr1 Pdgfb Emp2
GO_POSITIVE_REGULATION_OF_BMP_SIGNALING_PATHWAY	0.055	0.308672	0.213928	0.618644	1.43217	16	Notch3 Hes1 Ccn1 Eng Acvrl1 Notch4 Ube2o Notch1
GO_SITE_OF_DOUBLE_STRAND_BREAK	0.0551355	0.308843	0.321776	-0.505039	-1.46997	12	H2aj Parp3 Mre11a H2ax
GO_TISSUE_REMODELING	0.0550936	0.308843	0.193813	0.500058	1.37462	54	Sema3b Epha2 Notch3 Mmp15 Ephb3 Elf3 Csrp2 Ephb4 Rassf2 Bgn Lrp5 Sema3c Acvrl1 Notch4 Rac3 Epas1
GO_DORSAL_VENTRAL_PATTERN_FORMATION	0.0553097	0.308936	0.199915	0.561777	1.43686	28	Ttc21a Dnah6 Dnah2 Nbl1 Nkx2-1 Wnt7b Lrp5 Smad6 Ift172 Dnah11 Rgs19
GO_NEGATIVE_REGULATION_OF_EPITHELIAL_CELL_DIFFERENTIATION	0.0552359	0.308936	0.204295	0.578405	1.43214	23	Notch3 Yap1 Tbx2 Tbx3 Hes1 Ccnd1 Acvrl1 Notch4 Id1
GO_REGULATION_OF_CARDIAC_MUSCLE_CELL_MEMBRANE_REPOLARIZATION	0.0554675	0.308936	0.24134	0.819656	1.39117	4	Scn5a Scn1b
GO_REGULATION_OF_EXOCYTOSIS	0.0553877	0.308936	0.190023	0.44956	1.28396	97	Ncs1 Notch3 Septin5 Syt5 Hap1 Syt15 Bcr Lgi3 Nlgn2 C2cd4b Zap70 Atp2a3 Stxbp1 Grik5 Cacna1i Rabgef1 Cbarp Unc13d Sdc4 Rab3a Notch4 Plcb3 Rac3 Vps4a Sdc1
GO_REGULATION_OF_STEM_CELL_POPULATION_MAINTENANCE	0.0553846	0.308936	0.237794	0.793046	1.42393	5	Yap1 Hnf1b Cnot3
GO_SODIUM_CHANNEL_COMPLEX	0.0554675	0.308936	0.24134	0.819316	1.3906	4	Scn5a Scn1b Scnn1b
GO_OLIGODENDROCYTE_DIFFERENTIATION	0.0558087	0.310267	0.202072	0.571182	1.42656	25	Notch3 Nkx2-1 Nlgn2 Erbb2 Clu Gsn Cnp Notch4 Bok
GO_OSTEOCLAST_DIFFERENTIATION	0.0558723	0.310267	0.202072	0.572546	1.42708	24	Epha2 Mapk11 Ephb3 Ephb4 Csf1 Sh3pxd2a
GO_THIOLESTER_HYDROLASE_ACTIVITY	0.0559177	0.310267	0.321776	-0.486505	-1.5466	16	Acsbg3 Ppt1 Acot2 Acot13 Esd Acot8 Ppt2
GO_TRANSMISSION_OF_NERVE_IMPULSE	0.0558442	0.310267	0.216543	0.647411	1.427	12	Scn5a Myh14 Grik5 Cacna1i Scn1b Fkbp1a Cacnb1 Sod1
GO_REGULATION_OF_DEVELOPMENT_HETEROCHRONIC	0.0561798	0.311133	0.224966	0.732747	1.44707	7	Notch3 Serpine2 Hes1 Notch4 Notch1 Dll4
GO_REGULATION_OF_TIMING_OF_CELL_DIFFERENTIATION	0.0561798	0.311133	0.224966	0.732747	1.44707	7	Notch3 Serpine2 Hes1 Notch4 Notch1 Dll4
GO_BONE_TRABECULA_MORPHOGENESIS	0.0562827	0.31141	0.216543	0.66323	1.43693	11	Plxnb1 Col7a1 Col4a1 Sema4d Plxna1 Plxnb2 Mmp2
GO_DETECTION_OF_STIMULUS	0.056338	0.311423	0.188204	0.445842	1.27341	103	Epha2 Tacr1 Mmp15 Ephb3 Csrp2 Cds1 Ephb4 Pigr Lrrc23 Serpine2 Col7a1 Lrrc43 Pglyrp1 Col4a1 Dnaja4 Hpn Eng Tlr12 C4b H2-Q6
GO_SARCOPLASM	0.0565832	0.312484	0.195789	0.543061	1.41342	34	Ccdc78 Gstm2 Atp2a3 Itpr3 Gsn Flnb Pygb Macf1 Asph Fkbp1a
GO_DETECTION_OF_MECHANICAL_STIMULUS	0.056701	0.312547	0.213928	0.635501	1.42126	13	Csrp2 Serpine2 Col7a1 Col4a1 Hpn
GO_EMBRYONIC_CAMERA_TYPE_EYE_DEVELOPMENT	0.056701	0.312547	0.213928	0.63709	1.42482	13	Tbx2 Tbx3 Nes
GO_O_GLYCAN_PROCESSING	0.0569007	0.313354	0.206588	0.608097	1.43618	17	Muc5b B3gnt4 St6galnac2 Muc1 Galnt2 B4galt6
GO_POSITIVE_REGULATION_OF_MYELOID_LEUKOCYTE_CYTOKINE_PRODUCTION_INVOLVED_IN_IMMUNE_RESPONSE	0.0571429	0.314393	0.21925	0.676056	1.43918	10	Lrrc23 Lrrc43 Sema7a Tlr12
GO_SPINDLE_LOCALIZATION	0.0575117	0.316126	0.202072	0.593505	1.44209	21	Dnah6 Dnah2 Myh14 Gpsm1 Dnah11
GO_POSITIVE_REGULATION_OF_ERK1_AND_ERK2_CASCADE	0.0578093	0.317465	0.186433	0.459637	1.29623	84	Fgfr3 Denn2b Lrrc23 Rasgrp2 Gas6 Kdr Prkca Erbb2 Npnt Lrrc43 Sema7a Tie1 Fgf1 Pdgfa Pdgfb Tlr12 C4b Pdgfrb Ccr7 Prkci Il1b Ndrg2 Jun Trpv4 Nrp2 Prkd2 Ccl3 Src Nelfe Arhgap1 Epor Ccl17 Arrb1
GO_PHOSPHATIDYLCHOLINE_BIOSYNTHETIC_PROCESS	0.0579897	0.31794	0.2114	0.631322	1.41192	13	Slc44a4 Cds1 Slc27a4 Fabp5 Slc44a2
GO_POSITIVE_REGULATION_OF_CELL_PROJECTION_ORGANIZATION	0.0580581	0.31794	0.184706	0.416086	1.21421	191	Epha2 Mns1 Hdac7 Ptk7 Ephb3 Neurl1a Shank3 Hap1 Fgfr3 Adamts15 Ephb4 Plxnb1 Arap3 Dab2ip Serpine2 Nlgn2 Apbb1 Itga3 Itpka Cdc42ep1 Eps8l2 Sema7a Numbl Gsn Limk2 Fbxo31 Ptprf Scn1b Palm Rab8b Cul9 Ldlr L1cam Vill Ccr7 Mark4 Sema4d Carmil2 Rac3 Prkci Macf1 Plxna1 Metrn Cdc42ep2 Plxnb2 Rnd2 Ndrg2 Fkbp1a Nrp2 Fscn1 Ikbkb Mul1 Retreg3 Prkd2 Cul7 Cbfa2t3 Ist1 Atp8b2 Anapc2 Washc1 Src Itsn1 Ss18l1 Epor …
GO_POSITIVE_REGULATION_OF_INTERFERON_GAMMA_BIOSYNTHETIC_PROCESS	0.0580076	0.31794	0.208955	0.625273	1.42967	15	Tsku Lrrc23 Lrrc43 Drc3 Lrrc32 Dnaaf1 Tlr12 Ebi3
GO_NADP_METABOLIC_PROCESS	0.0581395	0.318089	0.321776	-0.484308	-1.53962	16	Cybb Rpia Taldo1 Kcnab2 Pgd G6pdx Pgls Idh1 Me2 Tpi1 Dera Prdx5
GO_PROTEIN_SERINE_THREONINE_KINASE_INHIBITOR_ACTIVITY	0.058264	0.318277	0.202072	0.598069	1.44261	20	Ppp1r1b Hspb1 Sfn Cdkn2d Prkar1b
GO_REGULATION_OF_REGULATED_SECRETORY_PATHWAY	0.0582822	0.318277	0.186433	0.474081	1.31934	72	Notch3 Septin5 Syt5 Syt15 Bcr Nlgn2 C2cd4b Zap70 Atp2a3 Stxbp1 Grik5 Cacna1i Rabgef1 Cbarp Unc13d Rab3a Notch4 Plcb3 Rac3
GO_POSITIVE_REGULATION_OF_INFLAMMATORY_RESPONSE	0.0584615	0.31896	0.186433	0.486865	1.34947	62	Mapk13 Il17rc Tsku Pde2a Lrrc23 Lrrc43 Hyal2 Drc3 Lrrc32 Dnaaf1 Tlr12 Ager C4b Adam8 Ccr7 Pla2g7 Jak2 S100a9 Il1b
GO_INTRA_GOLGI_VESICLE_MEDIATED_TRANSPORT	0.0590561	0.321607	0.321776	-0.411887	-1.45636	23	Copb2 Cope Cog1 Copa Vti1b Cog2 Cux1 Cog8 Nsf Golga5 Napa Copz1
GO_LEUKOCYTE_APOPTOTIC_PROCESS	0.0590555	0.321607	0.321776	-0.456361	-1.42297	15	Ripk1 Rps6 Tnfrsf21 Bcl10 Hcar2 Akt1 Irf3 Bcl2l11
GO_IN_UTERO_EMBRYONIC_DEVELOPMENT	0.0592369	0.322293	0.183024	0.424138	1.2295	168	Krt8 Gata2 Notch3 St14 Myh14 Elf3 Fgfr3 Tbx2 Hnf1b Etnk1 Pcgf2 B9d1 Tbx3 Sox18 Tjp3 Erbb2 Hes1 Wnt7b Klf2 Tie1 Ccn1 Rarres2 Pdgfb Eno2 Acvrl1 Notch4 Zfp36l1 C6 Endog Epas1 Tpm1 Akt3 Smarcb1 Mafk Ric8a Inpp5b Tab1 Tanc2
GO_COLLECTING_DUCT_DEVELOPMENT	0.059854	0.325349	0.222056	0.751025	1.43034	6	Notch3 Wnt7b Notch4 Notch1
GO_DICARBOXYLIC_ACID_CATABOLIC_PROCESS	0.0600314	0.325711	0.321776	-0.566946	-1.58085	11	Glul Mthfsl Acot2 Acot8 Acsf3 Got2
GO_RETINA_VASCULATURE_DEVELOPMENT_IN_CAMERA_TYPE_EYE	0.0600255	0.325711	0.206588	0.632454	1.42811	14	Arhgef15 Col7a1 Lrp5 Col4a1 Acvrl1 Pdgfrb Epas1 Nrp2
GO_ANTIOXIDANT_ACTIVITY	0.0601093	0.325832	0.190023	0.543534	1.41019	33	Gpx2 Hp Gpx3 Cygb Srxn1 Gsr S100a9 Mgst1 Selenos Prdx6 Gpx4 Ccs Selenow Sod1
GO_CEREBRAL_CORTEX_CELL_MIGRATION	0.0603248	0.326699	0.195789	0.585936	1.44038	22	Sema3b Lamb2 Fgfr3 Nkx2-1 Dab2ip Erbb2 Sema3g Sema3c Cx3cr1 Rac3
GO_DNA_STRAND_ELONGATION	0.0604577	0.327118	0.321776	-0.520318	-1.57169	14	Parp3 Mre11a Gins2 Rfc3 Fen1
GO_NEURON_PROJECTION_REGENERATION	0.0605296	0.327205	0.204295	0.624428	1.42774	15	Lamb2 Bcl2 Ptprf L1cam Jak2 Jun Ulk1 Apoe Ctnna1
GO_GLIOGENESIS	0.0606061	0.327211	0.181383	0.448994	1.27889	94	Epha2 Notch3 Mmp15 Lamb2 Ephb3 Ephb4 Lrrc23 Nkx2-1 Dtx1 Dab2ip Nlgn2 Erbb2 Hes1 Mxra8 Lrrc43 Arhgef10l Clu Gsn Tlr12 Cnp Notch4 Gpc1 Bok Hmbs Cdh1 Akt3 S100a9 Metrn
GO_NEURON_NEURON_SYNAPTIC_TRANSMISSION	0.0606421	0.327211	0.197822	0.594376	1.43371	20	Slc6a9 Slc1a4 Kif1b Grik5 Clstn1 Rac3 Cacnb1 Tmod3 Kif1a
GO_NUCLEAR_ENVELOPE_ORGANIZATION	0.0608435	0.327997	0.321776	-0.320606	-1.34465	48	Tor1aip2 Tmem43 Lpin1 Ppp2ca Plk1 Lmna Chmp4b Tardbp Ndel1 Nup93 Ppp2cb Chmp7 Syne2 Nsfl1c Chmp2a Nup188 Ubxn2a Tor1aip1 Prkcb
GO_MEMBRANE_MICRODOMAIN	0.0610611	0.328266	0.179782	0.414715	1.21127	211	Adcy6 Lax1 Epha2 Scn5a Dlg3 Hdac7 Ptgis Ephb3 Unc5b Slc27a4 Lat Ephb4 Pde2a Lrrc23 Ldhb Thy1 Cavin1 Stx12 Serpinh1 Kdr Podxl Erbb2 Pecam1 Zap70 Lrp5 Efnb1 Lrrc43 Tie1 Hyal2 Plvap Adcy4 Prkar1b Ehd2 Sdc4 Tlr12 Gpc1 Pllp Ldlr Myo1d Jak2 Cdh1 Dlg4 Prkci Rgs19
GO_POSITIVE_REGULATION_OF_EPITHELIAL_CELL_APOPTOTIC_PROCESS	0.061039	0.328266	0.206588	0.64246	1.41609	12	Ecscr Gsn Ager Prkci Cd40
GO_RESPONSE_TO_OXYGEN_LEVELS	0.0610611	0.328266	0.179782	0.416056	1.2141	194	Cldn4 Notch3 Mmp15 Cldn3 Aldh3a1 Ptgis Tsku Lrrc23 Ldhb Aqp1 Bcl2 Ddit4 Cygb Ece1 Prkca Col7a1 Tie1 Gpr182 Ramp2 Drc3 Pdgfa Itpr3 Col4a1 Pdgfb Lrrc32 Dnaaf1 Eng Ager Notch4 Scnn1b Apaf1 Pdgfrb Ldlr Pygb Egr1 Adam8 Bbc3 Ppp1r15a Endog Pml Epas1 Hmbs Foxo1 Akt3 Il1b Cxcr4 Sirt3 Tsc1 Agtrap
GO_PEPTIDE_HORMONE_BINDING	0.0612245	0.328844	0.2114	0.673823	1.43443	10	Lrrc23 Ece1 Npr1 Lrrc43 Tlr12
GO_ENDOCRINE_SYSTEM_DEVELOPMENT	0.0614224	0.329284	0.186433	0.519787	1.37561	40	Wnt11 Tbx1 Gata2 Hoxa5 Hnf1b Nkx2-1 Hes1 Clu Cdh1 Foxo1 Akt3
GO_ORGANIC_HYDROXY_COMPOUND_TRANSMEMBRANE_TRANSPORTER_ACTIVITY	0.0615183	0.329284	0.206588	0.658936	1.42762	11	Slc16a11 Slc44a4 Aqp1 Aqp5 Slc44a2 Slco2b1 Abcc1 Ceacam1
GO_POSITIVE_REGULATION_OF_SMOOTH_MUSCLE_CONTRACTION	0.0615385	0.329284	0.224966	0.789957	1.41839	5	Tacr1 Npnt Ptafr
GO_PROSTATE_GLAND_MORPHOGENESIS	0.0615595	0.329284	0.2114	0.687575	1.43363	9	Notch3 Fgfr3 Notch4 Notch1
GO_REGULATION_OF_CYCLIC_NUCLEOTIDE_METABOLIC_PROCESS	0.0615866	0.329284	0.183024	0.499709	1.36465	51	Adcy6 Pde2a Lrrc23 Rapgef3 Ece1 Prkca Npr1 Ncald Lrrc43 Ramp2 Adcy4 Tlr12 Palm Calcrl Fzd1 Calm3
GO_NARROW_PORE_CHANNEL_ACTIVITY	0.0618729	0.330214	0.234393	0.871052	1.38311	3	Kcnk12 Kcnk5
GO_REGULATION_OF_GLOMERULUS_DEVELOPMENT	0.0618729	0.330214	0.234393	0.870172	1.38172	3	Pdgfa Pdgfb Egr1
GO_NEGATIVE_REGULATION_OF_INTERFERON_GAMMA_PRODUCTION	0.0622066	0.331693	0.193813	0.588534	1.43001	21	Lrrc23 Gas6 Lrrc43 Scgb1a1 Pglyrp1 Tlr12
GO_BONE_DEVELOPMENT	0.0624371	0.33262	0.17822	0.446852	1.27623	97	Chad Ltf Mmp15 Spns2 Fgfr3 Tsku Plxnb1 Serpinh1 Npr1 Col7a1 Lrp5 Lrrc43 Tie1 Drc3 Vkorc1 Col4a1 Smad5 Ift172 Lrrc32 Dnaaf1 Tlr12 Nsd2 Sema4d Plxna1 Prpsap1 Plxnb2 Inppl1
GO_ADENYLATE_CYCLASE_ACTIVATING_DOPAMINE_RECEPTOR_SIGNALING_PATHWAY	0.0625	0.332654	0.2114	0.699449	1.4214	8	Adcy6 Adcy4
GO_REGULATION_OF_EPITHELIAL_CELL_APOPTOTIC_PROCESS	0.0626374	0.333083	0.186433	0.547335	1.40724	31	Ecscr Gas6 Kdr Tie1 Ramp2 Gsn Ager Nfe2l2 Prkci Cd40
GO_CEREBRAL_CORTEX_DEVELOPMENT	0.0629515	0.334451	0.179782	0.485694	1.34184	61	Sema3b Ccdc85c Lamb2 Fgfr3 Nkx2-1 Dab2ip Erbb2 Col7a1 Sema3g Lrp5 Col4a1 Sema3c Ptprf Ldlr Plcb3 Cx3cr1 Rac3 Epas1 Cdh1
GO_REGULATION_OF_CELL_MIGRATION_INVOLVED_IN_SPROUTING_ANGIOGENESIS	0.0630202	0.334514	0.193813	0.591314	1.42632	20	Notch3 Hdac7 Mmrn2 Klf2 Notch4 Notch1 Dll4 Stard8
GO_POSITIVE_REGULATION_OF_STRESS_ACTIVATED_PROTEIN_KINASE_SIGNALING_CASCADE	0.0633299	0.335552	0.17822	0.463308	1.29861	80	Epha2 Ephb3 Sema4c Ephb4 Lrrc23 Rassf2 Rasgrp2 Dab2ip Fgd2 Wnt7b Zap70 Lrrc43 Gadd45a Map3k4 Tlr12 Map4k2 Ccr7 Plcb3 Fzd1 Il1b
GO_REGULATION_OF_EXTENT_OF_CELL_GROWTH	0.063278	0.335552	0.179782	0.493008	1.35381	53	Sema3b Epha2 Ephb3 Sema4c Sema3f Ephb4 Plxnb1 Sema3g Sema7a Limk2 Sema3c L1cam Sema4d Macf1 Plxna1 Plxnb2 Rnd2 Arhgap4 Nrp2
GO_ACTIVATION_OF_GTPASE_ACTIVITY	0.0636943	0.337169	0.181383	0.503353	1.35706	45	Epha2 Foxj1 Ephb3 Ephb4 Rasgrp2 Sipa1l2 Arhgef10l Dock6 Ccr7 Tbc1d10c Adprh Akt3 Tsc1
GO_RESPONSE_TO_NICOTINE	0.06375	0.337169	0.197822	0.614731	1.42311	16	Tacr1 Bcl2 Rapgef3 Nfkb1 Atp1a3 Atp1a1 Rela Hmox1 Nfkb2 Tnf Hdac1 Relb
GO_SERINE_TYPE_ENDOPEPTIDASE_INHIBITOR_ACTIVITY	0.063854	0.337416	0.188204	0.568535	1.41708	24	Wfdc1 Wfdc2 Spint2 Serpinh1 Serpine2 Col7a1 Col4a1 Itih4 Serpina3g
GO_CHONDROCYTE_DIFFERENTIATION	0.064554	0.338074	0.190023	0.585703	1.42314	21	Mapk11 Fgfr3 Serpinh1 Col7a1 Wnt7b Col4a1 Runx3 Snx19 Chst11
GO_GROWTH_PLATE_CARTILAGE_DEVELOPMENT	0.0644341	0.338074	0.287805	-0.775224	-1.52893	4	Tgfbr2
GO_HAIR_CYCLE	0.0644809	0.338074	0.183024	0.544759	1.4095	32	Notch3 Lama5 Fgfr3 Celsr1 Sox18 Bcl2 Erbb2 Pdgfa Notch4 Cdh1 Zdhhc21 Ldb1 Tgfb2 Notch1 Igfbp5
GO_INORGANIC_ANION_TRANSPORT	0.0643777	0.338074	0.181383	0.523411	1.37474	37	Gabrp Slc1a4 Fxyd1 Clic3 Fxyd3 Slc4a3 Ank Slc37a1 Slc20a2 Ttyh3 Slc12a9 Slc11a2 Slc26a2
GO_MOLTING_CYCLE	0.0644809	0.338074	0.183024	0.544759	1.4095	32	Notch3 Lama5 Fgfr3 Celsr1 Sox18 Bcl2 Erbb2 Pdgfa Notch4 Cdh1 Zdhhc21 Ldb1 Tgfb2 Notch1 Igfbp5
GO_NEGATIVE_REGULATION_OF_EPITHELIAL_TO_MESENCHYMAL_TRANSITION	0.064554	0.338074	0.190023	0.586043	1.42396	21	Tsku Lrrc23 Nkx2-1 Dab2ip Efna1 Drc3 Hpn Lrrc32 Dnaaf1 Mad2l2
GO_REGULATION_OF_ACTIN_CYTOSKELETON_REORGANIZATION	0.0641593	0.338074	0.184706	0.555082	1.41973	28	Sema3b Rapgef3 Sema3g Tie1 Sema3c Phpt1 Pdgfrb
GO_REGULATION_OF_CELLULAR_RESPONSE_TO_TRANSFORMING_GROWTH_FACTOR_BETA_STIMULUS	0.0642857	0.338074	0.176694	0.469258	1.31002	75	Cidea Itga2b Tsku Lrrc23 Nkx2-1 Gipc3 Gipc1 Itga3 Ltbp4 Bgn Hspa2 Adamtsl2 Npnt Smad6 Drc3 Lrrc32 Dnaaf1 Eng Bcl9
GO_REGULATION_OF_MICROTUBULE_BASED_PROCESS	0.0643216	0.338074	0.175204	0.424229	1.2229	146	Epha2 Dnah6 Camsap3 Dnah2 Dlg3 Ttll6 Myh14 Hdac7 Ephb3 Hap1 Ephb4 Lrrc23 Gpsm1 Erbb2 Lrrc43 Arhgef10l Trim37 Dnaaf1 Tlr12 Cep63 Dnah11 Cep85 Chd3 Kif3b Vps4a Dlg4 Macf1 Lzts2 Eml2 Cep131 Stmn1 Pcnt Sirt3 Mid1ip1 Rock2 Tubb4b Tubb2a Rbm14
GO_REGULATION_OF_TRANSFORMING_GROWTH_FACTOR_BETA_RECEPTOR_SIGNALING_PATHWAY	0.0642857	0.338074	0.176694	0.469258	1.31002	75	Cidea Itga2b Tsku Lrrc23 Nkx2-1 Gipc3 Gipc1 Itga3 Ltbp4 Bgn Hspa2 Adamtsl2 Npnt Smad6 Drc3 Lrrc32 Dnaaf1 Eng Bcl9
GO_NF_KAPPAB_BINDING	0.0646803	0.338434	0.287805	-0.401251	-1.41876	23	Ep300 Anxa4 Npm1 Cdkn2a Psma6 Bcl10 Apex1 Ppard
GO_STRIATED_MUSCLE_CONTRACTION	0.0647558	0.338528	0.179782	0.500923	1.35051	45	Ccdc78 Scn5a Myh14 Csrp2 Tnni3 Myl6 Smad5 Scn1b Tpm1 Cxcr4 Grk3 Cacnb1 Ikbkb Atp1a3 Map2k3 Atp8b2 Gpd1l Slc9a1
GO_EXTRACELLULAR_MATRIX_BINDING	0.0652655	0.340403	0.183024	0.554722	1.41881	28	Itga2b Adamts15 Col7a1 Itga3 Bgn Ccn1 Col4a1 Gpc1 Bcam Tinagl1
GO_PHOSPHATIDYLINOSITOL_3_KINASE_ACTIVITY	0.0652655	0.340403	0.183024	0.554864	1.41918	28	Fgfr3 Erbb2 Pik3r3 Fgf1 Pdgfa Pdgfb Cd19 Pdgfrb
GO_RESPONSE_TO_ANTIBIOTIC	0.0652884	0.340403	0.181383	0.535152	1.39284	34	Scn5a Hyal1 Hid1 Hspa2 Hyal2 Zc3h8 Rab8b Ppp1r15a Endog Hmbs Id1 Jak2 Il1b
GO_NEGATIVE_REGULATION_OF_OXIDATIVE_STRESS_INDUCED_INTRINSIC_APOPTOTIC_SIGNALING_PATHWAY	0.0654546	0.340967	0.191892	0.597862	1.41196	18	Hspb1 Nono Hsph1 Nfe2l2 Vnn3 Epas1 Akt3 Sirt3
GO_NEGATIVE_REGULATION_OF_MUSCLE_CELL_DIFFERENTIATION	0.0655738	0.341286	0.181383	0.540597	1.39873	32	Id3 Notch3 Hdac7 Csrp2 Tbx2 Tbx3 Pdgfb Notch4
GO_GOLGI_TRANSPORT_COMPLEX	0.0658415	0.342073	0.287805	-0.66754	-1.53762	7	Cog7 Cog1 Cog2 Cog8
GO_REGULATION_OF_GLIOGENESIS	0.0658174	0.342073	0.17822	0.499585	1.3469	45	Epha2 Notch3 Ephb3 Ephb4 Serpine2 Hes1 Csf1 Etv5 Notch4 Cdh1 Prkci Il1b Cxcr4 Sirt3
GO_PERINUCLEAR_REGION_OF_CYTOPLASM	0.0659341	0.342251	0.172324	0.388204	1.14513	399	Ccdc78 Ncs1 Epha2 Krt18 Ltf Ptpru Dlg3 Plekhg5 Hdac7 Syt5 Tsnaxip1 Wwc1 Lamb2 Ephb3 Hhatl Neurl1a Atp9a Epn3 S100a14 Ephb4 Pde2a Lrrc23 Esam Rasgrp2 Rapgef3 Rasip1 Ece1 Prkca Erbb2 Apbb1 Itga3 Grasp Csf1 Ckap4 Hspa2 Mxra8 Atp2a3 Lrrc43 Usp2 Dock6 Clu Hyal2 Plvap Vsig2 Itpr3 Vamp5 Gsn Limk2 Rere Ehd2 Dnaja4 Selenom Ica1 Trim37 Map3k4 Tlr12 Oas3 Cnp Rab3a Ppp1r16b Rab8b Kifc3 Bcl3 Cul9 Ambra1 Ldlr …
GO_ESTABLISHMENT_OF_ENDOTHELIAL_BARRIER	0.0661346	0.342687	0.184706	0.567306	1.41402	24	Pde2a Sox18 Tjp3 Rapgef3 Wnt7b Ptprf Eng Ppp1r16b
GO_LUNG_MORPHOGENESIS	0.0661346	0.342687	0.184706	0.567476	1.41445	24	Hoxa5 Yap1 Fgfr3 Celsr1 Nkx2-1 Wnt7b
GO_POSITIVE_REGULATION_OF_NITRIC_OXIDE_SYNTHASE_BIOSYNTHETIC_PROCESS	0.06625	0.342982	0.193813	0.613424	1.42009	16	Lrrc23 Kdr Fcer2a Lrrc43 Tlr12 Jak2 Fntb Map2k3
GO_SECRETORY_GRANULE	0.0663317	0.343103	0.172324	0.420051	1.21835	177	Ncs1 Ltf Notch3 Syt5 Clec3b Itga2b Tctex1d4 Lrrc23 Serpine2 Gas6 Ece1 Col7a1 Pecam1 Ckap4 Lrrc43 Stxbp1 Loxl1 Scgb1a1 Myo5c Hilpda Clu Rarres2 Pdgfa Itpr3 Col4a1 Pdgfb Ica1 Sftpb Cbarp Unc13d Tlr12 Rab3a Sftpd Notch4 Spaca9 Rab8b Spag8 Fra10ac1 Adam8 Itih4 Timp3 Qsox1 Akt3 Exoc3l Ctsw Il1b Cep131 Rnd2 Serpina3g Itgb7 Hspd1
GO_NEGATIVE_REGULATION_OF_COAGULATION	0.066586	0.344115	0.190023	0.598493	1.41349	17	Serpine2 Pdgfa Thbd Pdgfb Pdgfrb Cd34 Ubash3b Procr Anxa5 Apoe
GO_POSITIVE_REGULATION_OF_ERBB_SIGNALING_PATHWAY	0.0666667	0.34423	0.190023	0.59664	1.40907	18	Neurl1a Hap1 Arap3 Mmp9 Akt3
GO_ESTABLISHMENT_OF_PROTEIN_LOCALIZATION_TO_CHROMOSOME	0.0667491	0.344353	0.287805	-0.492387	-1.43314	12	Lrwd1 Sgf29
GO_FATTY_ACID_CATABOLIC_PROCESS	0.0674243	0.346619	0.287805	-0.310159	-1.26978	42	Acaa1b Cpt1a Lpin1 Scp2 Acad9 Eci1 Acox3 Cpt2 Ech1 Etfb Eci2 Acads Hadha Acot8
GO_PLASMA_MEMBRANE_RECEPTOR_COMPLEX	0.0672783	0.346619	0.172324	0.466639	1.30407	76	Itga7 Ltf Dlg3 Itgb4 Myh14 Itga2b Shank3 Lrrc23 Cd3d Nlgn2 Itga3 Zap70 Npnt Lrrc43 Grik5 Porcn Eng Tlr12 Ifnlr1
GO_POSITIVE_REGULATION_OF_PEPTIDYL_TYROSINE_PHOSPHORYLATION	0.0673469	0.346619	0.172324	0.46087	1.29337	81	Srcin1 Itga2b Neurl1a Fgfr3 Tnk2 Gas6 Erbb2 Hes1 Zap70 Flt3 Efna1 Mlst8 Hsph1 Ehd2 Arl2bp Pdgfb Ldlr Sema4d Jak2 Ace Cd40
GO_WIDE_PORE_CHANNEL_ACTIVITY	0.0673854	0.346619	0.287857	-0.754877	-1.4888	4	Vdac1 Tomm40 Vdac2
GO_POSITIVE_REGULATION_OF_CELL_CYCLE_PHASE_TRANSITION	0.0676133	0.347287	0.287805	-0.312993	-1.30873	45	Cdk6 Ep300 Rab1a Anxa1 Birc5 Ube2c Npm1 Plk1 Cul4a
GO_COLLAGEN_TRIMER	0.0680958	0.34885	0.191892	0.616163	1.40884	15	Tnxb Col7a1 Loxl1 Col4a1 Sftpd
GO_SIDE_OF_MEMBRANE	0.068	0.34885	0.169571	0.409876	1.19968	217	Epha2 Ltf Dlg3 Rgs9 Ephb3 Spa17 Dnaic2 Itga2b Il2rb Ephb4 Lrrc23 Gpihbp1 Thy1 Dab2ip Tnk2 Serpine2 Nlgn2 Ece1 Itga3 Zap70 Fcer2a Hspa2 Atp2a3 Lrrc43 Sema7a Stab1 Hyal2 Fermt2 Spn Cdh5 Dnaja4 Eng Tlr12 Cd19 Scnn1b H2-Q6 Eef1a1 Ldlr Mfge8 Ccr7 Cd34 Carmil2 Gsr Jak2 Cdh1 Dlg4 Bcam Gna11 Mcf2l Sdc1 Rgs19 Tnfrsf13b Cyth2 Ace Cd40 Cd79b
GO_SYMPATHETIC_NERVOUS_SYSTEM_DEVELOPMENT	0.0680628	0.34885	0.195789	0.655864	1.42096	11	Sema3b Sema3f Plxnb1 Sema3g Sema3c Plxna1 Plxnb2 Nrp2
GO_EMBRYONIC_HINDLIMB_MORPHOGENESIS	0.068299	0.349282	0.193813	0.625178	1.39818	13	Notch3 Tbx2 Tbx3 Wnt7b Notch4
GO_HINDLIMB_MORPHOGENESIS	0.068299	0.349282	0.193813	0.625178	1.39818	13	Notch3 Tbx2 Tbx3 Wnt7b Notch4
GO_LATERAL_PLASMA_MEMBRANE	0.0685528	0.350275	0.176694	0.529589	1.37836	34	Cldn4 Scn5a Dlg3 Cldn3 Cldn7 Erbb2 Mark4 Myo1d Cdh1 Dlg4
GO_OLFACTORY_LOBE_DEVELOPMENT	0.0690073	0.351985	0.186433	0.591685	1.39742	17	Sema3b Fgfr3 Erbb2 Sema3g Sema7a Sema3c Rac3
GO_RUFFLE_MEMBRANE	0.069001	0.351985	0.170932	0.477615	1.32448	65	Epha2 Wwc1 Ephb3 Itga2b Ephb4 Rasgrp2 Spata13 Fgd2 Eps8l2 Fermt2 Adgre5 Eef1a1 Rac3 Tpm1 Macf1 Akt3
GO_REGULATION_OF_MRNA_3_END_PROCESSING	0.0692784	0.353062	0.287805	-0.46501	-1.47394	17	Tob1 Pabpc1 Leo1 Tnrc6a
GO_CARDIOCYTE_DIFFERENTIATION	0.0693703	0.353224	0.173748	0.504386	1.35333	44	Notch3 Myh14 Csrp2 Tbx2 Tbx3 Sox18 Ece1 Hes1 Notch4 Pdgfrb
GO_BONE_MORPHOGENESIS	0.0696409	0.354294	0.175204	0.529244	1.37746	34	Ltf Mmp15 Fgfr3 Serpinh1 Col7a1 Lrp5 Tie1 Col4a1
GO_POSITIVE_REGULATION_OF_INTERLEUKIN_17_PRODUCTION	0.0700809	0.356224	0.282013	-0.749204	-1.47761	4	Ly9 Tgfb1 Myd88
GO_ANCHORED_COMPONENT_OF_EXTERNAL_SIDE_OF_PLASMA_MEMBRANE	0.0702247	0.356647	0.199915	0.724768	1.43131	7	Gpihbp1 Thy1 Hyal2
GO_G_PROTEIN_COUPLED_RECEPTOR_ACTIVITY	0.0704801	0.357326	0.168238	0.472364	1.31407	69	Tacr1 Celsr1 Lrrc23 Adgrl4 Npr1 Gpr132 Vipr1 Lrrc43 Gpr182 Grik5 Tlr12 Adgre5 Pdgfrb Calcrl Ccr7 Cx3cr1 Fzd1 Cmklr1 Igf2r Adgrf5 Ptafr S1pr4 Cxcr4 Agtrap Ltb4r1 Cxcr2 Adipor1
GO_MYOFIBRIL_ASSEMBLY	0.0704225	0.357326	0.181383	0.582746	1.41595	21	Krt8 Myh14 Csrp2 Prkar1b Pdgfrb Tpm1
GO_EXODEOXYRIBONUCLEASE_ACTIVITY	0.0710227	0.359767	0.287857	-0.728472	-1.55006	5	Fen1 Rad9a Apex1 Haus7 Pold1
GO_POSITIVE_REGULATION_OF_CYCLIC_NUCLEOTIDE_METABOLIC_PROCESS	0.0711207	0.359953	0.172324	0.510266	1.35042	40	Adcy6 Lrrc23 Rapgef3 Ece1 Prkca Npr1 Ncald Lrrc43 Ramp2 Adcy4 Tlr12 Calcrl Fzd1 Calm3
GO_HEART_GROWTH	0.0714286	0.359961	0.190023	0.637061	1.40419	12	Notch3 Prkar1b Smad5 Notch4 Ndrg2 Tgfb2 Notch1
GO_MAST_CELL_GRANULE	0.0714286	0.359961	0.190023	0.638499	1.40736	12	Gata2 Lat Rasgrp2 Cxcr2
GO_POSITIVE_REGULATION_OF_CELLULAR_EXTRAVASATION	0.0713154	0.359961	0.2114	0.807449	1.37045	4	Plvap Adam8 Ptafr
GO_POSITIVE_REGULATION_OF_PROTEIN_MATURATION	0.0714286	0.359961	0.190023	0.638787	1.408	12	Myh14 Clec3b Gsn Hpn C4b C6 Adam8
GO_POSITIVE_REGULATION_OF_SKELETAL_MUSCLE_TISSUE_DEVELOPMENT	0.0714286	0.359961	0.190023	0.636719	1.40344	12	Tbx1 Bcl2 Usp2 Gpc1
GO_METANEPHRIC_NEPHRON_MORPHOGENESIS	0.0719063	0.361439	0.216543	0.858446	1.3631	3	Hes1 Pdgfrb
GO_POSITIVE_REGULATION_OF_DIGESTIVE_SYSTEM_PROCESS	0.0719063	0.361439	0.216543	0.860493	1.36635	3	Tacr1 Aqp1
GO_RESPONSE_TO_INSECTICIDE	0.0719063	0.361439	0.216543	0.858734	1.36355	3	Scn5a Scn1b
GO_POSITIVE_REGULATION_OF_FATTY_ACID_METABOLIC_PROCESS	0.0720844	0.362024	0.287805	-0.509629	-1.5394	14	Cpt1a Anxa1 Fabp1 Irs2 Nr1h2 Mlycd Abcd1 Akt1
GO_CALCIUM_CHANNEL_REGULATOR_ACTIVITY	0.0724971	0.362699	0.176694	0.569129	1.40918	23	Nrxn2 Prkca Tnni3 Pacsin3 Itpr3 Phpt1 Tspan13 Fkbp1a Cacnb1
GO_CELLULAR_RESPONSE_TO_BMP_STIMULUS	0.0725275	0.362699	0.172324	0.541641	1.39416	30	Myh14 Bmp1 Col7a1 Smad6 Col4a1 Smad5 Eng Acvrl1 Egr1 Id1
GO_NEGATIVE_REGULATION_OF_CELLULAR_RESPONSE_TO_GROWTH_FACTOR_STIMULUS	0.0723751	0.362699	0.165657	0.464798	1.29893	76	Notch3 Cidea Tsku Lrrc23 Nbl1 Nkx2-1 Dab2ip Mmrn2 Bgn Hspa2 Adamtsl2 Smad6 Drc3 Lrrc32 Dnaaf1 Eng Bcl9 Notch4 Gpc1 Pdcd6 Fzd1 Dand5 Chst11
GO_POTASSIUM_CHANNEL_COMPLEX	0.0725	0.362699	0.184706	0.61018	1.41258	16	Lrrc26 Kcnh3 Dlg3 Kcnh4 Dlg4 Calm3
GO_RESPONSE_TO_BMP	0.0725275	0.362699	0.172324	0.541641	1.39416	30	Myh14 Bmp1 Col7a1 Smad6 Col4a1 Smad5 Eng Acvrl1 Egr1 Id1
GO_MULTICELLULAR_ORGANISMAL_RESPONSE_TO_STRESS	0.0726257	0.362882	0.173748	0.554353	1.40527	27	Tacr1 Scn5a Gja4 Bcl2 Prkca Grik5 Git2 Deaf1
GO_EMBRYONIC_EYE_MORPHOGENESIS	0.0727969	0.363428	0.186433	0.622182	1.40492	14	Tbx2 Tbx3 Mfap2
GO_NEGATIVE_REGULATION_OF_MYELOID_LEUKOCYTE_DIFFERENTIATION	0.0729614	0.363631	0.169571	0.506723	1.34736	41	Ltf Gata2 Tsku Lrrc23 Cldn18 Lrrc43 Drc3 Lrrc32 Dnaaf1 Tlr12
GO_REGULATION_OF_RENAL_SODIUM_EXCRETION	0.0729002	0.363631	0.208955	0.805882	1.36779	4	Tacr1 Npr1
GO_DENSE_CORE_GRANULE	0.0738461	0.366302	0.204295	0.78495	1.4094	5	Ncs1 Syt5 Adam8 Syt7 Sod1
GO_DETECTION_OF_MECHANICAL_STIMULUS_INVOLVED_IN_SENSORY_PERCEPTION_OF_SOUND	0.0738461	0.366302	0.204295	0.786517	1.41221	5	Col7a1 Col4a1 Hpn
GO_NEURONAL_POSTSYNAPTIC_DENSITY	0.0736264	0.366302	0.170932	0.539934	1.38977	30	Dlg3 Shank3 Dab2ip Nlgn2 Prkca Clstn1 Palm Dlg4 Cnksr3
GO_POSITIVE_REGULATION_OF_RECEPTOR_BIOSYNTHETIC_PROCESS	0.0738714	0.366302	0.191892	0.678782	1.4153	9	Hoxa5 Hdac7 Epas1 Cnpy2
GO_REGULATION_OF_SYNAPTIC_TRANSMISSION_GLUTAMATERGIC	0.07375	0.366302	0.183024	0.608641	1.40902	16	Nrxn2 Shank3 Serpine2 Nlgn2 Grik5
GO_RESPONSE_TO_PURINE_CONTAINING_COMPOUND	0.0735887	0.366302	0.16318	0.439229	1.25368	102	Wdr93 Aldh3a1 P2rx6 Gstm2 Pde2a Ldhb Aqp1 Rapgef3 Col7a1 Tie1 Itpr3 Col4a1 Thbd Slc6a8 Ssh2 Pygb Cdo1 Ppp1r15a Epas1 Sdc1 Asph Il1b Ptafr Jun Jund
GO_POSITIVE_REGULATION_OF_STEM_CELL_PROLIFERATION	0.0741935	0.36759	0.168238	0.520513	1.36551	36	Tbx1 Notch3 Fgfr3 Tbx2 Tbx3 Lrp5 Smarcd3 Pdgfa Notch4 Cx3cr1 Epas1 Ltbp3
GO_BIOTIN_METABOLIC_PROCESS	0.0744382	0.367793	0.193813	0.719607	1.42112	7	Pcx Acacb Vnn3 Mccc2 Btd
GO_CELL_MIGRATION_INVOLVED_IN_HEART_DEVELOPMENT	0.0744382	0.367793	0.193813	0.719972	1.42184	7	Notch3 Eng Notch4 Pdgfrb Ndrg2 Notch1
GO_ENDOPLASMIC_RETICULUM_ORGANIZATION	0.0743051	0.367793	0.287805	-0.39704	-1.38247	21	Tor1aip2 Vapa Cav2 Bnip1 Gm44504 Stx18 Arl6ip1
GO_POSITIVE_REGULATION_OF_DENDRITIC_SPINE_MORPHOGENESIS	0.0744849	0.367793	0.206588	0.803167	1.36319	4	Itpka Ldlr
GO_POSITIVE_REGULATION_OF_MITOCHONDRIAL_MEMBRANE_PERMEABILITY	0.0746073	0.368088	0.186433	0.647568	1.40299	11	Eya2 Bloc1s2 Bbc3 Rtl8b Slc9a1
GO_BANDED_COLLAGEN_FIBRIL	0.0753846	0.368757	0.202072	0.783826	1.40738	5	Tnxb Col7a1 Col4a1
GO_CELLULAR_RESPONSE_TO_CALCIUM_ION	0.0752212	0.368757	0.169571	0.548006	1.40164	28	Adcy6 Scn5a Rasgrp2 Dpep1 Endog Ppif Asph Jun Jund
GO_CELL_CELL_RECOGNITION	0.075431	0.368757	0.166934	0.522063	1.36839	35	Epha2 Dlg3 Ephb3 Spa17 Ephb4 Hspa2 Dock6 Ccr7 Dlg4 Ubap2 Catsperd
GO_CELL_DIFFERENTIATION_INVOLVED_IN_METANEPHROS_DEVELOPMENT	0.0753846	0.368757	0.202072	0.782678	1.40532	5	Lamb2 Pdgfb Cd34
GO_COMPLEX_OF_COLLAGEN_TRIMERS	0.0753846	0.368757	0.202072	0.783826	1.40738	5	Tnxb Col7a1 Col4a1
GO_CYTOKINE_PRODUCTION	0.0754332	0.368757	0.161979	0.460754	1.2893	78	Wnt11 Notch3 Dlg3 Lrrc23 Rasgrp2 Gas6 Lrrc43 Mrc2 Ash1l Irak4 Tlr12 Notch4 Klrb1b Azi2 Ccr7 Adamts14 Epas1 Dlg4 Ltbp3 S100a9 Il1b Ptafr Hspd1 Sirt3
GO_NEURAL_RETINA_DEVELOPMENT	0.075	0.368757	0.181383	0.604613	1.39969	16	Ptpru Thy1 Pear1 Smarcd3 Ahi1
GO_POSITIVE_REGULATION_OF_LIGASE_ACTIVITY	0.074908	0.368757	0.287805	-0.276434	-1.22383	69	Psme2b Rab1a Cul1 Psmd11 Ube2c Plk1 Bub1b Psma6 Psme3 Psma7 Psmb7 Psmb3 Psmb9 Arrdc4 Axin1 Psmb10 Ube2l3 Anapc15 Psmc3 Dcun1d1 Ube2d1
GO_REGULATION_OF_ENDOTHELIAL_CELL_DEVELOPMENT	0.0752394	0.368757	0.190023	0.677519	1.41266	9	Cldn5 Cdh5 Il1b Rock2 Ikbkb
GO_REGULATION_OF_ESTABLISHMENT_OF_ENDOTHELIAL_BARRIER	0.0752394	0.368757	0.190023	0.677519	1.41266	9	Cldn5 Cdh5 Il1b Rock2 Ikbkb
GO_SERINE_HYDROLASE_ACTIVITY	0.0753354	0.368757	0.16318	0.476929	1.31762	61	Aebp1 Ltf St14 Mmp15 Hp Prss8 Bmp1 Klk8 Hpn Mmp9 Gzma C4b Adam8 Pik3ip1 Dpp8 C2 Ace Rhbdl1 Pcsk7 Mbtps1 Endou
GO_RESPONSE_TO_ESTRADIOL	0.0755102	0.368826	0.161979	0.461227	1.29269	79	Wfdc1 Tacr1 Mmp15 Igfbp2 Mapk15 Erbb2 Col7a1 Wnt7b Ccnd1 Ramp2 Pdgfa Col4a1 Pdgfb Slc6a8 C4b Pdgfrb Endog Epas1 Hmbs Il1b
GO_REGULATION_OF_BLOOD_PRESSURE	0.0756646	0.369273	0.161979	0.463529	1.28997	72	Tacr1 Myh14 Erap1 Nkx2-1 Gas6 Ece1 Npr1 Col7a1 Tnni3 Ncald Lrp5 Ramp2 Col4a1 Pdgfb Eng Acvrl1 Plcb3 Cd34 Tpm1 Adh5 Ace Ptafr Emp2 Agtrap Oxsr1 F11r Sod1 Atp1a3
GO_NEGATIVE_REGULATION_OF_INTERLEUKIN_17_PRODUCTION	0.0758427	0.369529	0.191892	0.717277	1.41652	7	Lrrc23 Lrrc43 Tlr12
GO_PLATELET_DENSE_TUBULAR_NETWORK	0.0758427	0.369529	0.191892	0.717096	1.41616	7	Atp2a3 Itpr3 Ehd2 Ehd4 Atp2a2
GO_BLOOD_VESSEL_REMODELING	0.07625	0.370285	0.179782	0.602625	1.39509	16	Sema3b Csrp2 Bgn Sema3c Acvrl1 Epas1 Ace Tgfb2 Dll4
GO_CELL_FATE_COMMITMENT_INVOLVED_IN_FORMATION_OF_PRIMARY_GERM_LAYER	0.0761905	0.370285	0.188204	0.659794	1.40457	10	Eya2 Hnf1b Klf2 Smad5
GO_NEGATIVE_REGULATION_OF_ENDOTHELIAL_CELL_APOPTOTIC_PROCESS	0.07625	0.370285	0.179782	0.602227	1.39417	16	Gas6 Kdr Tie1 Ramp2 Nfe2l2
GO_REGULATION_OF_GASTRULATION	0.07625	0.370285	0.179782	0.602619	1.39507	16	Fgfr3 Hnf1b Col7a1 Klf2 Col4a1 Fzd1
GO_TRANSCRIPTION_COFACTOR_BINDING	0.0766283	0.371815	0.181383	0.621983	1.40447	14	Nr1d1 Klf2 Nfe2l2 Nfya Foxo1 Mafk
GO_ATP_DEPENDENT_MICROTUBULE_MOTOR_ACTIVITY	0.0769231	0.372323	0.208955	0.854661	1.35709	3	Kif26a Kifc3 Kif3b
GO_REGULATION_OF_MESENCHYMAL_CELL_APOPTOTIC_PROCESS	0.0769231	0.372323	0.208955	0.854506	1.35684	3	Tbx1 Hnf1b Epas1
GO_SKELETAL_MUSCLE_ORGAN_DEVELOPMENT	0.0768443	0.372323	0.160801	0.470269	1.30642	68	Klf5 Notch3 Mapk11 Myh14 AU021092 Asb2 Csrp2 Neurl1a Pear1 Fgfrl1 Vamp5 Myl6 Flnb Hivep1 Bcl9 Notch4 Egr1
GO_ALPHA_LINOLENIC_ACID_METABOLIC_PROCESS	0.0771176	0.372957	0.287805	-0.483585	-1.40752	12	Acaa1b Scp2 Acsl5 Acot8 Abcd1 Elovl5 Elovl1 Hsd17b4 Acaa1a
GO_T_HELPER_1_TYPE_IMMUNE_RESPONSE	0.0773196	0.373627	0.181383	0.614346	1.37395	13	Lrrc23 Lrrc43 Tlr12 Bcl3 Ebi3 Sema4a Hras Rela
GO_LUNG_ALVEOLUS_DEVELOPMENT	0.0774648	0.374021	0.172324	0.576962	1.4019	21	Hoxa5 Fgfr3 Nkx2-1 Pdgfa Sftpd Fzd1
GO_PHOSPHATIDYLINOSITOL_4_5_BISPHOSPHATE_BINDING	0.0775956	0.374345	0.165657	0.531299	1.37468	32	Lrrc23 Anxa8 Lrrc43 Gsn Tlr12 Vill Mark4 Plcb3 Myo1d Syt7 Mapkap1 Myo1c Slc9a1 Snx21
GO_POSITIVE_REGULATION_OF_INTERLEUKIN_12_PRODUCTION	0.0776805	0.374447	0.165657	0.544561	1.39994	29	Mapk11 Lrrc23 Lrrc43 Ltb Tlr12 Ager H2-Q6 Ccr7 Plcb3 Cd40 Hspd1 H2-Q4
GO_AMINO_SUGAR_METABOLIC_PROCESS	0.0778345	0.374882	0.287805	-0.533744	-1.58045	13	Chia1 Oga Renbp Chil1 Amdhd2 Uap1l1 Slc35a3
GO_DIVALENT_INORGANIC_ANION_HOMEOSTASIS	0.0782123	0.375895	0.287805	-0.758748	-1.49643	4	Slc34a2 Gpcpd1
GO_MCM_COMPLEX	0.0782123	0.375895	0.287805	-0.760629	-1.50014	4	Mcm2 Mcm3 Mcm7
GO_ORGAN_REGENERATION	0.0782368	0.375895	0.287805	-0.309311	-1.29247	52	Cdk6 Tgfbr2 Pfkfb3 Cav1 Anxa3 Nnmt Ugt1a6b Lpin1 Sulf2 Ucp3 Cast Lcp1 C5ar1 Afp F7 Pfkfb4
GO_REGULATION_OF_PROTEIN_TYROSINE_KINASE_ACTIVITY	0.078346	0.376112	0.164406	0.524658	1.36553	34	Srcin1 Neurl1a Cblc Gas6 Erbb2 Hyal2 Hsph1 Pdgfb Ldlr
GO_3_5_DNA_HELICASE_ACTIVITY	0.0788643	0.378291	0.287857	-0.68014	-1.51876	6	Gins2 Snrnp200 Fbh1
GO_CENTRIOLE	0.0794979	0.381019	0.159647	0.486009	1.32315	49	Ccdc78 Ccdc151 Hap1 Lrrc23 Wdr34 Hspa2 Lrrc43 Fbf1 Ahi1 Tlr12 Cep63 Cntrob Crocc Pcnt Sirt3 Rock2
GO_HEART_TRABECULA_FORMATION	0.08	0.382801	0.195789	0.778837	1.39842	5	Adamts15 Tie1 Fkbp1a
GO_SODIUM_CHANNEL_ACTIVITY	0.08	0.382801	0.195789	0.779177	1.39903	5	Scn5a Scn1b Scnn1b
GO_RNA_POLYMERASE_II_TRANSCRIPTION_FACTOR_ACTIVITY_SEQUENCE_SPECIFIC_DNA_BINDING	0.0801603	0.383256	0.155242	0.413811	1.20398	184	Aebp1 Nfatc4 Foxj1 Nr1i2 Dbp Gata2 Klf5 Hoxa5 Elf3 Tbx2 Hnf1b Nkx2-1 Tbx3 Sox18 Zfp956 Hes1 Nr1d1 Klf2 Bcl6b Nr4a1 Foxj2 Zkscan17 Smad5 Foxp4 Zc3h8 Hivep1 Gzf1 Etv5 Runx3 Spib Nfe2l2 Egr1 Hcfc1 Epas1 Foxo1 Borcs8 Klf13 Mafk Nfatc3 Jun Tfap4 Nfkb1 Jund
GO_ACTIVATION_OF_NF_KAPPAB_INDUCING_KINASE_ACTIVITY	0.0805195	0.384348	0.17822	0.628611	1.38557	12	Lrrc23 Card10 Lrrc43 Tlr12 Irak1
GO_HEART_VALVE_DEVELOPMENT	0.0804598	0.384348	0.176694	0.616176	1.39136	14	Notch3 Efna1 Fgfrl1 Smad6 Ccn1 Notch4
GO_HIPPOCAMPUS_DEVELOPMENT	0.0808743	0.385728	0.161979	0.522121	1.35464	33	Epha2 Ephb3 Ephb4 Plxnb1 Nkx2-1 Ptprf Ldlr Plxna1 Plxnb2 Tsc1
GO_NEGATIVE_REGULATION_OF_MYOBLAST_DIFFERENTIATION	0.08125	0.387206	0.173748	0.599122	1.38698	16	Id3 Notch3 Csrp2 Tbx2 Tbx3 Notch4
GO_BLOOD_COAGULATION_FIBRIN_CLOT_FORMATION	0.0820189	0.388351	0.282013	-0.67431	-1.50574	6	Slc16a6 F10 F7
GO_CENTROMERE_COMPLEX_ASSEMBLY	0.0816488	0.388351	0.287805	-0.556709	-1.50843	10	Rbbp7 Cenpa Npm1 Cenpv Cenpx Hjurp H4c4
GO_MICROVILLUS_MEMBRANE	0.0818182	0.388351	0.176694	0.626946	1.3819	12	Adcy6 Podxl Adcy4 Dpep1
GO_NEGATIVE_REGULATION_OF_CELLULAR_RESPONSE_TO_OXIDATIVE_STRESS	0.0820046	0.388351	0.164406	0.555872	1.38832	25	Hspb1 Hp Nono Hsph1 Nfe2l2 Vnn3 Epas1 Akt3 Sirt3 Pink1 Epor Pycr2 Park7
GO_NEGATIVE_REGULATION_OF_DNA_DEPENDENT_DNA_REPLICATION	0.0815798	0.388351	0.287805	-0.734057	-1.56195	5	Zranb3 Mre11a Fbh1
GO_NEGATIVE_REGULATION_OF_RESPONSE_TO_OXIDATIVE_STRESS	0.0820046	0.388351	0.164406	0.555872	1.38832	25	Hspb1 Hp Nono Hsph1 Nfe2l2 Vnn3 Epas1 Akt3 Sirt3 Pink1 Epor Pycr2 Park7
GO_POSITIVE_REGULATION_OF_NEURON_DEATH	0.081741	0.388351	0.158514	0.491264	1.32447	45	Epha2 Hdac7 Ephb3 Ephb4 Ddit4 Zfp956 Grik5 Clu Ager Bbc3 Jun Trp53bp2 Ikbkb Ccl3 Tgfb2
GO_STABILIZATION_OF_MEMBRANE_POTENTIAL	0.0819398	0.388351	0.202072	0.849463	1.34883	3	Kcnk12 Kcnk5
GO_RESPONSE_TO_MECHANICAL_STIMULUS	0.0824121	0.389898	0.153159	0.425557	1.22234	121	Tacr1 Mmp15 Mapk11 Hdac7 Csrp2 Nrxn2 Igfbp2 Shank3 Tsku Pde2a Lrrc23 Aqp1 Serpine2 Ece1 Col7a1 Lrrc43 Gadd45a Drc3 Col4a1 Cradd Hpn Lrrc32 Dnaaf1 Tlr12 Cnn2 Endog Rac3 Epas1 Timp3 Akt3 Il1b Cd40 Jun Nfkb1 Jund
GO_REGULATION_OF_OSTEOBLAST_DIFFERENTIATION	0.0829918	0.39201	0.154191	0.464436	1.28999	67	Id3 Ltf Notch3 Hdac7 Fgfr3 Rassf2 Ifitm1 Wnt7b Lrp5 Npnt Ccn1 Riox1 Smad5 Ifitm3 Notch4 Sema4d Ifitm2 Fzd1 Id1
GO_STEM_CELL_PROLIFERATION	0.0829646	0.39201	0.160801	0.546295	1.39726	28	Fgfr3 Plxnb1 Wnt7b Nes Sox13 Dock6 Numbl Rab8b Cd34 Eml2 Plxna1 Plxnb2
GO_ORGAN_MATURATION	0.0832283	0.392495	0.172324	0.602971	1.37868	15	Fgfr3 Plxnb1 Sema4d Plxna1 Plxnb2
GO_RESPONSE_TO_IRON_ION	0.0832283	0.392495	0.172324	0.603292	1.37942	15	Ltf Bcl2 Apbb1 Ccnd1
GO_REGULATION_OF_LONG_TERM_SYNAPTIC_POTENTIATION	0.0834473	0.393213	0.179782	0.67264	1.40249	9	Nrgn Shank3 Nlgn2 Cx3cr1
GO_ADHERENS_JUNCTION_ASSEMBLY	0.0843786	0.397282	0.161979	0.558195	1.39131	24	Ptpru Lama5 Thy1 Bcl2 Ramp2 Fermt2
GO_POSITIVE_REGULATION_OF_CALCIUM_ION_TRANSMEMBRANE_TRANSPORTER_ACTIVITY	0.0846868	0.397777	0.16318	0.565308	1.38968	22	Gstm2 Hap1 Hspa2 Cracr2a Asph Calm3 Cacnb1 Slc9a1 Gsto1 Gstm1
GO_REGULATION_OF_EXCRETION	0.0846154	0.397777	0.190023	0.774605	1.39082	5	Tacr1 Npr1
GO_TOLL_LIKE_RECEPTOR_9_SIGNALING_PATHWAY	0.0846868	0.397777	0.16318	0.564818	1.38847	22	Tsku Lrrc23 Lrrc43 Drc3 Irak4 Lrrc32 Dnaaf1 Tlr12
GO_COA_HYDROLASE_ACTIVITY	0.0850273	0.39874	0.287805	-0.551121	-1.49329	10	Acsbg3 Ppt1 Acot2 Acot13 Acot8
GO_ENDONUCLEASE_ACTIVITY_ACTIVE_WITH_EITHER_RIBO_OR_DEOXYRIBONUCLEIC_ACIDS_AND_PRODUCING_3_PHOSPHOMONOESTERS	0.0850273	0.39874	0.287805	-0.552403	-1.49677	10	Rnase4 Ear1 Dnase2a Ear2
GO_AXIS_SPECIFICATION	0.0851293	0.398899	0.156312	0.515548	1.35131	35	Nrarp Mns1 Notch3 Tbx2 Tbx3 Wnt7b Lrp5 Smad6 Ift172 Ahi1 Notch4 Rgs19 Tbx6
GO_NEGATIVE_REGULATION_OF_PROTEIN_SERINE_THREONINE_KINASE_ACTIVITY	0.0855397	0.400503	0.151149	0.453411	1.2734	82	Ppp1r1b Lax1 Hspb1 Cblc Sfn Dab2ip Gps1 Lrp5 Dusp14 Hyal2 Dusp2 Cdkn2d Prkar1b Dusp8 Fbxo31 Dnaja4 Dusp16
GO_B_CELL_HOMEOSTASIS	0.0857503	0.40085	0.169571	0.601294	1.37485	15	Spns2 Bcl2 Epas1 Tnfrsf13b Pkn3 Tnfaip3
GO_RESPONSE_TO_PROSTAGLANDIN_E	0.0857503	0.40085	0.169571	0.600968	1.3741	15	Adcy6 Adamts15 Adcy4 Ccr7 Akt3
GO_NEUROTROPHIN_RECEPTOR_BINDING	0.0862534	0.402881	0.252961	-0.737245	-1.45403	4	Pik3r1
GO_GLUTATHIONE_PEROXIDASE_ACTIVITY	0.0863874	0.403187	0.172324	0.640456	1.38758	11	Gpx2 Gpx3 Mgst1 Prdx6 Gpx4
GO_CARDIAC_CHAMBER_FORMATION	0.0870786	0.405769	0.17822	0.709153	1.40047	7	Notch3 Smarcd3 Notch4 Notch1
GO_NEGATIVE_REGULATION_OF_T_CELL_DIFFERENTIATION	0.0870114	0.405769	0.168238	0.600665	1.37341	15	Nrarp Foxj1 Dtx1 Erbb2 Zc3h8 Tmem131l
GO_LYMPHANGIOGENESIS	0.0871632	0.405841	0.190023	0.79585	1.35077	4	Sox18 Acvrl1
GO_LIGAND_GATED_CHANNEL_ACTIVITY	0.0874317	0.406764	0.155242	0.524217	1.35635	32	Gabrp Dlg3 P2rx6 Aqp1 Ncald Grik5 Itpr3 Scnn1b Dlg4 Calm3 Tpcn1 Fkbp1a Trpv4
GO_VOLTAGE_GATED_CATION_CHANNEL_ACTIVITY	0.0875	0.406764	0.166934	0.594795	1.37696	16	Ncs1 Kcnh3 Gas6 Cacna1i Kcnh4 Kcnk5 Tpcn1 Cacnb1
GO_LAMELLIPODIUM	0.0877016	0.407057	0.148261	0.420388	1.20895	136	Amotl1 Srcin1 Epha2 Ptpru Myh14 Plekhg5 Ephb3 Ephb4 Plxnb1 Arap3 Bcar1 Spata13 Rapgef3 Podxl Fgd2 Apbb1 Ablim1 Fermt2 Gsn Ssh2 Vill Myo1d Carmil2 Parva Rac3 Cdh1 Plxna1 Plxnb2 Igf2bp2 Inppl1 Tsc1 Rock2 Trpv4 Fscn1 Pstpip1 Myo1c Pkn3
GO_REGULATION_OF_METANEPHROS_DEVELOPMENT	0.0876963	0.407057	0.170932	0.636425	1.37885	11	Yap1 Hnf1b Pdgfa Pdgfb Pdgfrb Egr1
GO_GLIAL_CELL_DIFFERENTIATION	0.0878447	0.4074	0.149208	0.459919	1.28158	74	Notch3 Mmp15 Lamb2 Lrrc23 Nkx2-1 Dtx1 Nlgn2 Erbb2 Hes1 Mxra8 Lrrc43 Arhgef10l Clu Gsn Tlr12 Cnp Notch4 Gpc1 Bok Hmbs Cdh1 Akt3 S100a9 Metrn Sirt3
GO_MITOTIC_G2_DNA_DAMAGE_CHECKPOINT	0.0886525	0.408246	0.287857	-0.607538	-1.50552	8	Mre11a Taok1 Taok3
GO_MITOTIC_G2_M_TRANSITION_CHECKPOINT	0.0886525	0.408246	0.287857	-0.607538	-1.50552	8	Mre11a Taok1 Taok3
GO_NEGATIVE_REGULATION_OF_GLYCOPROTEIN_BIOSYNTHETIC_PROCESS	0.0886525	0.408246	0.287857	-0.607417	-1.50523	8	Abca2 Tinf2 Acot8 Tmem59
GO_POSITIVE_REGULATION_OF_CAMP_METABOLIC_PROCESS	0.088172	0.408246	0.153159	0.512133	1.34352	36	Adcy6 Lrrc23 Rapgef3 Ece1 Prkca Ncald Lrrc43 Ramp2 Adcy4 Tlr12 Calcrl
GO_PROTEIN_HYDROXYLATION	0.0883117	0.408246	0.169571	0.62117	1.36916	12	Pdia2 P4ha2 P3h3 Asph Hif1an P3h1
GO_RECEPTOR_AGONIST_ACTIVITY	0.0886288	0.408246	0.193813	0.843724	1.33972	3	Gas6 Wnt7b
GO_REGULATION_OF_EXIT_FROM_MITOSIS	0.0884783	0.408246	0.287805	-0.521621	-1.54456	13	Mad2l1bp Birc5 Ube2c Tgfb1 Capn1 Sirt2 Ppp1r9b Phb2 Capn2
GO_REGULATION_OF_RESPONSE_TO_OXIDATIVE_STRESS	0.0881104	0.408246	0.152145	0.487238	1.31362	45	Hspb1 Hp Pdia2 Hdac7 Nono Hsph1 Nfe2l2 Sesn1 Endog Vnn3 Epas1 Akt3 Sirt3
GO_REGULATION_OF_SYSTEMIC_ARTERIAL_BLOOD_PRESSURE	0.0885246	0.408246	0.154191	0.519338	1.34742	33	Tacr1 Nkx2-1 Gas6 Ece1 Tnni3 Ncald Pdgfb Eng Plcb3 Tpm1 Ace Emp2
GO_INTESTINAL_EPITHELIAL_CELL_DEVELOPMENT	0.0892308	0.409305	0.184706	0.769029	1.38081	5	Klf5 Hoxa5 Epas1
GO_INTESTINAL_EPITHELIAL_CELL_DIFFERENTIATION	0.0892308	0.409305	0.184706	0.769029	1.38081	5	Klf5 Hoxa5 Epas1
GO_NEUROLOGICAL_SYSTEM_PROCESS_INVOLVED_IN_REGULATION_OF_SYSTEMIC_ARTERIAL_BLOOD_PRESSURE	0.0892308	0.409305	0.184706	0.769607	1.38185	5	Tacr1 Tnni3
GO_POSITIVE_REGULATION_OF_INTERLEUKIN_2_PRODUCTION	0.0889989	0.409305	0.287805	-0.445493	-1.52969	19	Irf4 Card11 Anxa1 Sptbn1
GO_TCTN_B9D_COMPLEX	0.0890511	0.409305	0.179782	0.738551	1.40658	6	B9d1 Ahi1 Tmem216
GO_POSITIVE_REGULATION_OF_CYTOSKELETON_ORGANIZATION	0.0897177	0.410898	0.146416	0.431242	1.23229	108	Wnt11 Epha2 Tacr1 Dlg3 Ephb3 Ephb4 Plxnb1 Rapgef3 Arhgef15 Cdc42ep1 Nes Tie1 Arhgef10l Gsn Mlst8 Limk2 Sdc4 Vill Ccr7 Carmil2 Rac3 Tpm1 Id1 Vps4a Dlg4 Plxna1 Cdc42ep2 Plxnb2 Sirt3 Rock2
GO_REGULATION_OF_CELL_AGING	0.0896713	0.410898	0.287805	-0.420514	-1.46131	20	Cdk6 Nek4 Lmna Cdkn2a
GO_CELLULAR_RESPONSE_TO_LIPID	0.09	0.411549	0.145516	0.395341	1.16076	249	Adcy6 Wnt11 Tbx1 Epha2 Nr1i2 Id3 Mapk11 Hdac7 Yap1 Ptk7 Ephb3 Adamts15 Tsku Ephb4 Pgrmc2 Lrrc23 Aqp1 Dab2ip Erbb2 Col7a1 Wnt7b Nr1d1 Klf2 Flt3 Lrp5 Lrrc43 Smarcd3 Drc3 Nr4a1 Adcy4 Col4a1 Dnaja4 Lrrc32 Dnaaf1 Tlr12 Ager Rbfox2 Ldlr Cx3cr1 Med24 Epas1 Hmbs Fzd1 Jak2 Foxo1 Akt3 Il1b Ptafr Cd40 Tfap4 Nfkb1 Selenos Rock2 Cbx1 Rbm14 Irak1
GO_POSITIVE_REGULATION_OF_NF_KAPPAB_IMPORT_INTO_NUCLEUS	0.0899772	0.411549	0.156312	0.548024	1.36872	25	Tsku Lrrc23 Lrrc43 Drc3 Lrrc32 Dnaaf1 Tlr12 Il1b
GO_ENZYME_INHIBITOR_ACTIVITY	0.0904523	0.413242	0.145516	0.413806	1.19603	160	Ppp1r1b Wfdc1 Chad Trib2 Hspb1 Notch3 Wfdc2 Spint2 Sfn Serpinh1 Tnk2 Serpine2 Gas6 Podn Col7a1 Gps1 Ppp1r14a Bgn Lrp5 Scgb1a1 Hyal2 Cdkn2d Prkar1b Gsn Oaz2 Col4a1 Pi16 Notch4 C4b Dpep1 Vill Itih4 Faf2 Timp3 Ppp1r8 Podnl1 Prpsap1
GO_PROTEIN_HORMONE_RECEPTOR_ACTIVITY	0.090511	0.413242	0.17822	0.728958	1.38831	6	Lrrc23 Lrrc43 Tlr12 Adipor1
GO_AMINOGLYCAN_BIOSYNTHETIC_PROCESS	0.0907151	0.413585	0.15017	0.49386	1.32509	44	Hspg2 B3gnt4 Hyal1 Chst15 Bgn Sdc4 Gpc1 B4galt4 Fra10ac1 Pdgfrb Chst11 Sdc1 Il1b B4galt6 Hexb Cemip2 Abcc1
GO_DNA_PACKAGING_COMPLEX	0.0907269	0.413585	0.287805	-0.443102	-1.52149	19	Irf4 H2aj Ncapd2 Cenpa H1f3 H2ax Kat6b
GO_PRESYNAPTIC_MEMBRANE	0.0909091	0.414094	0.160801	0.581575	1.37349	18	Nrxn2 Pde2a Nlgn2 Apbb1 Grik5
GO_PLASMA_MEMBRANE_PROTEIN_COMPLEX	0.0910911	0.414579	0.144631	0.403952	1.17978	199	Krt8 Lrrc26 Itga7 Kcnh3 Ltf Fxyd1 Scn5a Dlg3 Itgb4 Myh14 Rgs9 Itga2b Gja4 Shank3 Lrrc23 Cd3d Tnk2 Nlgn2 Erbb2 Itga3 Zap70 Lrp5 Hspa2 Npnt Lrrc43 Grik5 H2-DMb2 Cacna1i Scn1b Porcn Kcnh4 Eng Tlr12 H2-Q6 Ifnlr1 C6 Adam8 Cdh1 Dlg4 Gna11 Rgs19 Calm3 Cd40 Cd79b Itgb7 Gng12 Cacnb1 Irak1 Tspan32 Catsperd H2-Oa H2-Q4 Ikbkb
GO_REGULATION_OF_PHOSPHOLIPID_BIOSYNTHETIC_PROCESS	0.0911565	0.414579	0.170932	0.650659	1.38512	10	Slc27a4 Pdgfa Pdgfb Lpcat1 Adgrf5 Lpcat2 Idh2
GO_TOR_COMPLEX	0.0916667	0.416576	0.172324	0.685254	1.39256	8	Mlst8 Rpl23a Rptor Mapkap1 Pink1 Larp1
GO_ACTION_POTENTIAL	0.0923603	0.417214	0.154191	0.552462	1.37702	24	Scn5a Myh14 Grik5 Cacna1i Scn1b Gna11 Tpcn1 Fkbp1a Cacnb1 Atp1a3 Gpd1l
GO_COPI_COATED_VESICLE_MEMBRANE	0.0924698	0.417214	0.287805	-0.514932	-1.52475	13	Copb2 Cope Copa Copg1 Golga5 Scyl1 Copz1 Tmed2 Arcn1 Kdelr2
GO_DETECTION_OF_MOLECULE_OF_BACTERIAL_ORIGIN	0.092517	0.417214	0.169571	0.649557	1.38277	10	Lrrc23 Lrrc43 Tlr12 C4b
GO_MEMBRANE_DEPOLARIZATION_DURING_CARDIAC_MUSCLE_CELL_ACTION_POTENTIAL	0.0919708	0.417214	0.176694	0.726962	1.38451	6	Scn5a Cacna1i Scn1b Cacnb1 Atp1a3
GO_NEGATIVE_REGULATION_OF_HOMOTYPIC_CELL_CELL_ADHESION	0.0922131	0.417214	0.145516	0.461305	1.28152	68	Lax1 Nrarp Foxj1 Dlg3 Dtx1 Serpine2 Erbb2 Scgb1a1 Prkar1b Spn Zc3h8 Sftpd H2-Q6
GO_NEGATIVE_REGULATION_OF_LYMPHOCYTE_DIFFERENTIATION	0.0921212	0.417214	0.159647	0.579573	1.36876	18	Nrarp Foxj1 Dtx1 Erbb2 Pglyrp1 Zc3h8
GO_POSITIVE_REGULATION_OF_FILOPODIUM_ASSEMBLY	0.0921212	0.417214	0.159647	0.579581	1.36878	18	Neurl1a Arap3 Nlgn2 Palm Ccr7 Fscn1
GO_REGULATION_OF_LAMELLIPODIUM_ORGANIZATION	0.0923738	0.417214	0.149208	0.497	1.31433	39	Epha2 Hdac7 Ephb3 Ephb4 Plxnb1 Gsn Ssh2 Vill Carmil2 Rac3 Plxna1 Plxnb2
GO_RESPONSE_TO_PROSTAGLANDIN	0.0925	0.417214	0.161979	0.591674	1.36973	16	Adcy6 Adamts15 Adcy4 Ccr7 Akt3
GO_STEROID_HYDROXYLASE_ACTIVITY	0.0923077	0.417214	0.181383	0.764837	1.37328	5	Cyp2a5 Cyp2s1 Cyp2f2
GO_CELL_FATE_SPECIFICATION	0.0933333	0.420573	0.158514	0.578703	1.36671	18	Tbx1 Notch3 Eya2 Hnf1b Sox18 Notch4 Tbx6 Nrp2 Notch1 Dll4
GO_EXTRACELLULAR_MATRIX_DISASSEMBLY	0.09358	0.421038	0.149208	0.512808	1.33468	34	Hspg2 Eln Mmp15 Adamts15 Bmp1 Gsn Hpn Mmp9 Eng Adam8 Cdh1
GO_VESICLE_LUMEN	0.0935551	0.421038	0.145516	0.479558	1.31571	52	Ltf Hp Clec3b Gas6 Erbb2 Scgb3a2 Clu Rarres2 Pdgfa Hsph1 Pdgfb Itih4 Timp3 Qsox1 Ctsw Serpina3g
GO_POSITIVE_REGULATION_OF_CAMP_MEDIATED_SIGNALING	0.09375	0.42148	0.248911	-0.69996	-1.4894	5	Cxcl15 Gnas
GO_REGULATION_OF_CELLULAR_RESPONSE_TO_VASCULAR_ENDOTHELIAL_GROWTH_FACTOR_STIMULUS	0.0943912	0.424039	0.168238	0.666652	1.39	9	Dab2ip Adamts14 Myo1d Myo1c Dll4
GO_CIRCULATORY_SYSTEM_PROCESS	0.0954774	0.427362	0.141225	0.412525	1.19245	159	Adcy6 Eln Tacr1 Ptpru Scn5a Myh14 Erap1 Csrp2 Bcr Pde2a Nkx2-1 Gas6 Ece1 Npr1 Col7a1 Tnni3 Ncald Lrp5 Tie1 Ramp2 Adcy4 Myl6 Col4a1 Smad5 Pdgfb Scn1b Eng Acvrl1 Plcb3 Cd34 Epas1 Tpm1 Adh5 Akt3 Ace Ptafr Emp2 Cxcr4 Agtrap Grk3 Cacnb1 Trpv4 Oxsr1 F11r Sod1 Atp1a3 Nfe2 Map2k3 Gpd1l Slc9a1 Src Dll4
GO_COSTAMERE	0.0957854	0.427362	0.160801	0.60023	1.35535	14	Krt8 Flnb Sdc4 Macf1
GO_ENDOPEPTIDASE_ACTIVITY	0.0954774	0.427362	0.141225	0.417529	1.20211	139	Thsd4 Ltf St14 Mmp15 Hp Prss8 Erap1 Adamts15 Mmp23 Bmp1 Ece1 Adamtsl2 Usp2 Klk8 Usp10 Hpn Mmp9 Gzma C4b Usp37 Pdcd6 Adam8 Adamts14 Usp20 Adam19 Pik3ip1 Mipep Tinagl1 Ctsw C2 Ace
GO_PLASMA_MEMBRANE_ORGANIZATION	0.0956697	0.427362	0.141225	0.420056	1.20714	131	Crb3 Krt18 Dlg3 Myh14 Lama5 Pkp3 Gas6 Col7a1 Lrp5 Atp2a3 Stxbp1 Myo5c Clu Ramp2 Pacsin3 Vamp5 Col4a1 Ehd2 Palm Rab8b Mtss1 Rac3 Cdh1 Dlg4 Prkci Macf1 Akt3 Rap2a Emp2 Cxcr4 Rock2 Syt7 Cacnb1 F11r Ikbkb Ehd4 Sod1 Ttc7b
GO_POSITIVE_REGULATION_OF_NUCLEAR_TRANSCRIBED_MRNA_CATABOLIC_PROCESS_DEADENYLATION_DEPENDENT_DECAY	0.0957447	0.427362	0.276501	-0.598748	-1.48374	8	Tob1 Pabpc1 Tnrc6a
GO_POSITIVE_REGULATION_OF_NUCLEAR_TRANSCRIBED_MRNA_POLY_A_TAIL_SHORTENING	0.0957447	0.427362	0.276501	-0.598748	-1.48374	8	Tob1 Pabpc1 Tnrc6a
GO_REGULATION_OF_NUCLEAR_TRANSCRIBED_MRNA_CATABOLIC_PROCESS_DEADENYLATION_DEPENDENT_DECAY	0.0957447	0.427362	0.276501	-0.598748	-1.48374	8	Tob1 Pabpc1 Tnrc6a
GO_REGULATION_OF_NUCLEAR_TRANSCRIBED_MRNA_POLY_A_TAIL_SHORTENING	0.0957447	0.427362	0.276501	-0.598748	-1.48374	8	Tob1 Pabpc1 Tnrc6a
GO_TRANSFORMING_GROWTH_FACTOR_BETA_RECEPTOR_SIGNALING_PATHWAY	0.0957776	0.427362	0.142901	0.457147	1.26772	65	Ptpru Col7a1 Cldn5 Ltbp4 Smad6 Pdgfa Fermt2 Col4a1 Cdh5 Smad5 Pdgfb Eng Acvrl1 Pml Id1 Fnta Prkci Jun Fkbp1a Tab1 F11r Tgfb2 Src Arrb1 Rps27a
GO_POSITIVE_REGULATION_OF_MAPK_CASCADE	0.096	0.427994	0.140406	0.397347	1.16518	243	Tbx1 Kiss1 Epha2 Mapk11 Igfbp3 Wwc1 Ephb3 Sema4c Fgfr3 Ephb4 Ryk Tnfrsf25 Denn2b Lrrc23 Rassf2 Rasgrp2 Dab2ip Gas6 Kdr Prkca Erbb2 Fgd2 Wnt7b Zap70 Flt3 Efna1 Npnt Lrrc43 Sema7a Tie1 Fgf1 Gadd45a Pdgfa Pdgfb Map3k4 Tnfrsf4 Tlr12 Map4k2 C4b Igfbp4 Pdgfrb Adam8 Ccr7 Plcb3 Maged1 Fzd1 Jak2 Cdh1 Prkci Il1b Avpi1 Cd40 Ndrg2 Jun Gadd45b Cxcr4
GO_ACTIVATION_OF_MAPKKK_ACTIVITY	0.0971272	0.42879	0.165657	0.661779	1.37984	9	Dab2ip Gadd45a Map4k2 Gadd45b Tab1
GO_AMINO_SUGAR_CATABOLIC_PROCESS	0.0965517	0.42879	0.271289	-0.642102	-1.47903	7	Chia1 Renbp Chil1 Amdhd2
GO_BLOOD_COAGULATION_INTRINSIC_PATHWAY	0.0965909	0.42879	0.245042	-0.697144	-1.48341	5	Slc16a6 F10
GO_CARDIAC_CONDUCTION_SYSTEM_DEVELOPMENT	0.0971272	0.42879	0.165657	0.660203	1.37656	9	Notch3 Tbx2 Tbx3 Notch4
GO_DRUG_TRANSPORTER_ACTIVITY	0.097035	0.42879	0.237794	-0.727893	-1.43558	4	Ebp Mfsd10 Slc22a18 Slc38a7
GO_EXTRACELLULAR_NEGATIVE_REGULATION_OF_SIGNAL_TRANSDUCTION	0.09699	0.42879	0.184706	0.840546	1.33467	3	Nbl1 Dand5 Lrpap1
GO_EXTRACELLULAR_REGULATION_OF_SIGNAL_TRANSDUCTION	0.09699	0.42879	0.184706	0.840546	1.33467	3	Nbl1 Dand5 Lrpap1
GO_METALLOCARBOXYPEPTIDASE_ACTIVITY	0.09699	0.42879	0.184706	0.839426	1.3329	3	Aebp1 Cpxm1
GO_NATURAL_KILLER_CELL_DIFFERENTIATION	0.0965517	0.42879	0.271289	-0.642305	-1.47949	7	Id2 Mertk Axl
GO_POSITIVE_REGULATION_OF_JAK_STAT_CASCADE	0.0968444	0.42879	0.146416	0.509983	1.32733	34	Notch3 Fgfr3 Erbb2 Hes1 Flt3 Arl2bp Notch4 Jak2 Cd40 Adipor1 Stap2 Notch1 Src
GO_POSITIVE_REGULATION_OF_STAT_CASCADE	0.0968444	0.42879	0.146416	0.509983	1.32733	34	Notch3 Fgfr3 Erbb2 Hes1 Flt3 Arl2bp Notch4 Jak2 Cd40 Adipor1 Stap2 Notch1 Src
GO_REGULATION_OF_OSTEOCLAST_DIFFERENTIATION	0.096463	0.42879	0.145516	0.492143	1.3081	42	Ltf Tsku Lrrc23 Rassf2 Cldn18 Csf1 Lrrc43 Drc3 Lrrc32 Dnaaf1 Tlr12
GO_REGULATION_OF_P38MAPK_CASCADE	0.0966628	0.42879	0.151149	0.556157	1.37706	23	Dlg3 Rasgrp2 Dab2ip Gadd45a Hsph1 Map3k4 Dlg4 Gadd45b
GO_REGULATION_OF_PROTEIN_AUTOPHOSPHORYLATION	0.0974478	0.429882	0.151149	0.554183	1.36233	22	Epha2 Ephb3 Ephb4 Rassf2 Pdgfa Pdgfb Eng Calm3 Rap2a Ace Jun
GO_ANATOMICAL_STRUCTURE_MATURATION	0.0977528	0.430511	0.148261	0.539534	1.35851	26	Fgfr3 Plxnb1 Rere Cdh5 Acvrl1 Sema4d Plxna1 Plxnb2 Tgfb2 Mmp2
GO_G_PROTEIN_COUPLED_CHEMOATTRACTANT_RECEPTOR_ACTIVITY	0.0978102	0.430511	0.170932	0.719894	1.37105	6	Ccr7 Cx3cr1 Cmklr1 Cxcr4 Cxcr2 Ccrl2
GO_REGULATION_OF_LAMELLIPODIUM_ASSEMBLY	0.0978022	0.430511	0.146416	0.521848	1.34322	30	Epha2 Hdac7 Ephb3 Ephb4 Plxnb1 Ssh2 Carmil2 Rac3 Plxna1 Plxnb2
GO_NEGATIVE_REGULATION_OF_EMBRYONIC_DEVELOPMENT	0.0980629	0.431301	0.154191	0.575854	1.36003	17	Nrarp Tbx2 Tbx3 Col7a1 Mfng Col4a1 Fzd1
GO_FRIZZLED_BINDING	0.0981675	0.431438	0.160801	0.629061	1.3629	11	Wnt11 Ryk Wnt7b Lrp5 Fzd1
GO_FOREBRAIN_NEURON_FATE_COMMITMENT	0.0984615	0.432084	0.175204	0.762004	1.3682	5	Gata2 Nkx2-1
GO_SMALL_SUBUNIT_PROCESSOME	0.0984258	0.432084	0.287805	-0.374492	-1.32414	23	Utp3 Nop56 Dcaf13 Imp4
GO_ACID_SECRETION	0.0986079	0.432403	0.15017	0.553111	1.35969	22	Slc6a9 Stard10 Gipc3 Gipc1 Stxbp1 Rab3a Ace Tspoap1 Cacnb1
GO_AMINO_ACID_ACTIVATION	0.0988791	0.432624	0.287805	-0.357039	-1.34695	33	Nars Lars2 Sars2 Aimp2 Aarsd1 Lars Lrrc47 Yars
GO_MIDBRAIN_DEVELOPMENT	0.0987526	0.432624	0.141225	0.4725	1.29886	54	Fgfr3 Dynll2 Ryk Ldhb Hes1 Ckb Lrp5 Hspa2 Kdm7a Smad5 Cnp Fzd1 Calm3 Atp5j Ndrg2 Sirt3 Mapkap1 Mbp
GO_TRNA_AMINOACYLATION	0.0988791	0.432624	0.287805	-0.357039	-1.34695	33	Nars Lars2 Sars2 Aimp2 Aarsd1 Lars Lrrc47 Yars
GO_CELL_CHEMOTAXIS	0.0989899	0.432786	0.138805	0.437411	1.24589	94	Epha2 Plekhg5 Ephb3 Il17rc Ephb4 Plxnb1 Bcar1 Gas6 Zap70 Csf3r Nr4a1 Pdgfb Eng Adgre5 Sftpd Pdgfrb Adam8 Ccr7 Cx3cr1 Parva Rac3 Cklf S100a9 Il1b Plxna1 Plxnb2 Itgb7 Cxcr4
GO_OXIDOREDUCTASE_ACTIVITY_ACTING_ON_PAIRED_DONORS_WITH_INCORPORATION_OR_REDUCTION_OF_MOLECULAR_OXYGEN_NAD_P_H_AS_ONE_DONOR_AND_INCORPORATION_OF_ONE_ATOM_OF_OXYGEN	0.0992908	0.433457	0.271289	-0.596329	-1.47775	8	Msmo1 Mical1 Mical3 Cyp4f16 Cyp4f18
GO_PENTOSE_PHOSPHATE_SHUNT	0.0992908	0.433457	0.271289	-0.594284	-1.47268	8	Rpia Taldo1 Pgd G6pdx Pgls Tpi1 Dera
GO_DENDRITIC_CELL_DIFFERENTIATION	0.0995372	0.433944	0.287805	-0.361844	-1.29136	25	Irf4 Tgfbr2 Psen1 Batf2 Mertk Axl Lilr4b Tgfb1 Batf Trem2 Pirb
GO_G_PROTEIN_COUPLED_RECEPTOR_BINDING	0.0996979	0.433944	0.138022	0.427026	1.21978	106	Wnt11 Ppp1r1b Kiss1 Dlg3 Itgb4 Shank3 S100a14 Ryk Arap3 Wnt7b Lrp5 Hspa2 Atp2a3 Grik5 Dnaja4 Sftpb C4b Palm Usp20 Fzd1 Jak2 Cklf Dlg4 Gna11 Calm3 Ace
GO_NUCLEOTIDE_SUGAR_BIOSYNTHETIC_PROCESS	0.099631	0.433944	0.276501	-0.582677	-1.50839	9	Gmds Renbp Gmppb Amdhd2 Uap1l1 Mpi Pmm2
GO_PHAGOLYSOSOME_ASSEMBLY	0.0996676	0.433944	0.287805	-0.536835	-1.45458	10	Myo7a Coro1b Rab14 Rab7 P2rx7
GO_CARDIAC_MUSCLE_TISSUE_MORPHOGENESIS	0.1	0.433973	0.146416	0.537937	1.35449	26	Notch3 Myh14 Fgfr3 Col7a1 Tnni3 Col4a1 Notch4 Tpm1 Fkbp1a
GO_MEMBRANE_DEPOLARIZATION_DURING_ACTION_POTENTIAL	0.0998632	0.433973	0.16318	0.657155	1.3702	9	Scn5a Cacna1i Scn1b Tpcn1 Cacnb1 Atp1a3
GO_PROTEIN_KINASE_C_ACTIVITY	0.0998632	0.433973	0.16318	0.657867	1.37169	9	Prkca Prkci Pkn3 Prkd2 Ccl3
GO_REGULATION_OF_MITOCHONDRIAL_OUTER_MEMBRANE_PERMEABILIZATION_INVOLVED_IN_APOPTOTIC_SIGNALING_PATHWAY	0.1	0.433973	0.142901	0.506336	1.32831	36	Dynll2 Sfn Tmem102 Bcl2 Hspa2 Ppp1r13b Bbc3 Trp53bp2 Mul1
GO_SIGNAL_RELEASE	0.100205	0.43454	0.138805	0.455902	1.26875	72	Slc6a9 Septin5 Syt5 Nrxn2 Tbx2 Syt15 Hnf1b Tbx3 Nlgn2 Wnt7b C2cd4b Ltbp4 Hspa2 Stxbp1 Myo5c
GO_ACTIN_FILAMENT_BASED_MOVEMENT	0.10075	0.436584	0.142057	0.490478	1.30368	42	Des Scn5a Myh14 Tnni3 Myo5c Myl6 Gsn Scn1b Vill Myo1d Parva Tpm1 Emp2 Rock2 Cacnb1 Myo1c Gpd1l Slc9a1
GO_RESPONSE_TO_LITHIUM_ION	0.100883	0.436836	0.155242	0.588982	1.34669	15	Adcy6 Nfatc4 Igfbp2 Cdh1
GO_MAINTENANCE_OF_GASTROINTESTINAL_EPITHELIUM	0.101124	0.437067	0.164406	0.699923	1.38224	7	Lrrc23 Lrrc43 Tlr12 Serpina3g
GO_REGULATION_OF_FAT_CELL_DIFFERENTIATION	0.101159	0.437067	0.140406	0.479949	1.30027	47	Trib2 Gata2 Klf5 Mapk11 Hdac7 Hes1 Nr1d1 Lrp5 Rarres2 Cmklr1 Foxo1 Akt3 Aamdc Sirt3
GO_TRANSMEMBRANE_RECEPTOR_PROTEIN_SERINE_THREONINE_KINASE_SIGNALING_PATHWAY	0.101112	0.437067	0.137251	0.44031	1.24939	89	Ptpru Mapk11 Myh14 Atoh8 Bmp1 Col7a1 Cldn5 Ltbp4 Smad6 Pdgfa Fermt2 Col4a1 Cdh5 Smad5 Pdgfb Eng Acvrl1 Egr1 Pml Id1 Fnta Prkci Jun Fkbp1a Tab1 Rbm14 Irak1 F11r
GO_NEGATIVE_REGULATION_OF_OSTEOCLAST_DIFFERENTIATION	0.10177	0.439383	0.143759	0.528892	1.35275	28	Ltf Tsku Lrrc23 Cldn18 Lrrc43 Drc3 Lrrc32 Dnaaf1 Tlr12
GO_CELLULAR_RESPONSE_TO_FATTY_ACID	0.102285	0.440362	0.142057	0.505508	1.31568	34	Adcy6 Id3 Adamts15 Smarcd3 Adcy4 Ager Akt3 Il1b Ptafr
GO_PROTEIN_HETEROOLIGOMERIZATION	0.102296	0.440362	0.138805	0.474689	1.29632	51	Cldn4 Cldn3 P2rx6 Cldn7 Nlgn2 Col7a1 Fgfrl1 Itpr3 Col4a1 Prkab1 Acvrl1 Med24 Cdh1 Prkci
GO_RESPONSE_TO_FOLLICLE_STIMULATING_HORMONE	0.10219	0.440362	0.166934	0.71833	1.36807	6	Notch3 Notch4 Por Notch1
GO_SMAD_BINDING	0.102098	0.440362	0.287805	-0.298699	-1.19822	40	Tob1 Tgfbr2 Ctnnb1 Ep300 Ski Acvr1 Ldlrad4 Ppm1b
GO_COPI_VESICLE_COAT	0.103321	0.440614	0.271289	-0.575157	-1.48893	9	Copb2 Cope Copa Copg1
GO_DOLICHOL_LINKED_OLIGOSACCHARIDE_BIOSYNTHETIC_PROCESS	0.103321	0.440614	0.271289	-0.570642	-1.47724	9	Mvd Alg3 Dhdds Dolpp1 Mpdu1 Dpagt1 Pqlc3
GO_INTRAMOLECULAR_OXIDOREDUCTASE_ACTIVITY_INTERCONVERTING_ALDOSES_AND_KETOSES	0.103321	0.440614	0.271289	-0.572053	-1.48089	9	Hyi Rpia Mri1 Mpi Tpi1
GO_LENS_MORPHOGENESIS_IN_CAMERA_TYPE_EYE	0.102597	0.440614	0.156312	0.61538	1.3564	12	Epha2 Ephb3 Ephb4
GO_NEGATIVE_REGULATION_OF_GLYCOPROTEIN_METABOLIC_PROCESS	0.103321	0.440614	0.271289	-0.577632	-1.49533	9	Abca2 Tinf2 Acot8 Tmem59 Cst3
GO_OLIGOSACCHARIDE_LIPID_INTERMEDIATE_BIOSYNTHETIC_PROCESS	0.103321	0.440614	0.271289	-0.570642	-1.47724	9	Mvd Alg3 Dhdds Dolpp1 Mpdu1 Dpagt1 Pqlc3
GO_PHENOL_CONTAINING_COMPOUND_METABOLIC_PROCESS	0.103405	0.440614	0.153159	0.587335	1.34293	15	Lrrc51 Hdc Bcl2 Npr1 Myo5c Btbd9 Epas1
GO_POSITIVE_REGULATION_OF_FATTY_ACID_OXIDATION	0.102837	0.440614	0.266351	-0.585848	-1.45178	8	Cpt1a Fabp1 Irs2 Mlycd Abcd1 Akt1
GO_PRESYNAPTIC_PROCESS_INVOLVED_IN_SYNAPTIC_TRANSMISSION	0.102833	0.440614	0.138805	0.477662	1.29855	48	Slc6a9 Septin5 Syt5 Nrxn2 Syt15 Nlgn2 Wnt7b C2cd4b Hspa2 Stxbp1
GO_REGULATION_OF_EXECUTION_PHASE_OF_APOPTOSIS	0.103405	0.440614	0.153159	0.58803	1.34452	15	Cidea Ptgis Apaf1 Endog Bok Trp53bp2 Sirt3
GO_REGULATION_OF_PROTEIN_OLIGOMERIZATION	0.102906	0.440614	0.15017	0.573609	1.35473	17	Bik Cldn7 Clu Bbc3
GO_RELEASE_OF_CYTOCHROME_C_FROM_MITOCHONDRIA	0.102906	0.440614	0.15017	0.573831	1.35525	17	Sfn Bcl2 Clu Bbc3 Jun Timm50 Bcl2l1
GO_TOOTH_MINERALIZATION	0.103401	0.440614	0.159647	0.64197	1.36662	10	Tbx1 Col7a1 Col4a1 Foxo1
GO_VASCULAR_SMOOTH_MUSCLE_CELL_DIFFERENTIATION	0.103401	0.440614	0.159647	0.641274	1.36514	10	Notch3 Hes1 Ramp2 Notch4 Epc2 Notch1
GO_AMMONIUM_TRANSMEMBRANE_TRANSPORTER_ACTIVITY	0.103679	0.440823	0.17822	0.834771	1.3255	3	Slc44a4 Aqp1 Slc44a2
GO_CYTOKINE_BINDING	0.103556	0.440823	0.138022	0.475688	1.29506	49	Tsku Il2rb Lrrc23 Nbl1 Ltbp4 Hyal2 Drc3 Lrrc32 Dnaaf1 Eng Acvrl1 Ager Ccr7 Cx3cr1 Ifngr1 Ltbp3 Cxcr4 Gbp3 Cxcr2 Nrp2
GO_MITOTIC_SISTER_CHROMATID_SEGREGATION	0.103644	0.440823	0.287805	-0.359802	-1.37921	34	Ncapd2 Pdcd6ip Kif22 Becn1 Plk1 Cdca8 Chmp4b Champ1 Chmp3 Chmp7 Rab11b Chmp2a Kif2c
GO_NEGATIVE_REGULATION_OF_INTERLEUKIN_6_PRODUCTION	0.103939	0.441289	0.141225	0.526947	1.35466	29	Foxj1 Lrrc23 Gas6 Klf2 Lrrc43 Rabgef1 Tlr12 Inppl1 Selenos Nlrc5 Tnfaip3 Arrb1 Orm1
GO_PITUITARY_GLAND_DEVELOPMENT	0.103933	0.441289	0.161979	0.697779	1.37801	7	Gata2 Nkx2-1 Hes1 Cdh1 Kdm1a
GO_PROTEIN_O_LINKED_GLYCOSYLATION	0.104189	0.442032	0.1396	0.492619	1.30275	39	Thsd4 Muc5b B3gnt4 Adamts15 St6galnac2 Muc1 B3galnt2 Trak1 Pomgnt1 Galnt2 B4galt6
GO_POSITIVE_REGULATION_OF_NEURON_APOPTOTIC_PROCESS	0.104396	0.442589	0.141225	0.517054	1.33088	30	Epha2 Hdac7 Ephb3 Ephb4 Grik5 Ager Bbc3
GO_NUCLEOSIDE_DIPHOSPHATE_KINASE_ACTIVITY	0.104615	0.443201	0.169571	0.75713	1.35944	5	Ak1 Nme2 Cmpk1
GO_EUKARYOTIC_TRANSLATION_INITIATION_FACTOR_3_COMPLEX	0.104869	0.443316	0.271289	-0.519588	-1.40785	10	Eif3h Eif3g Eif3f Eif3b
GO_SEX_DIFFERENTIATION	0.104839	0.443316	0.134273	0.422063	1.2108	116	Bik Mmp15 Adamts15 Tbx2 Tsku Hnf1b Lrrc23 Nkx2-1 Tbx3 Bcl2 Asb1 Wnt7b Mfng Ccnd1 Lrp5 Lrrc43 Drc3 Smad5 Lrrc32 Dnaaf1 Tlr12 Pdgfrb Fanca Bok Nupr1 Sdc1 Tspyl1 Mgst1 Sirt3
GO_TRANSLATION_PREINITIATION_COMPLEX	0.104869	0.443316	0.271289	-0.519588	-1.40785	10	Eif3h Eif3g Eif3f Eif3b
GO_PURINE_NUCLEOSIDE_CATABOLIC_PROCESS	0.105114	0.443712	0.234393	-0.691098	-1.47054	5	Hprt Mlycd Ampd2 Pnp2
GO_PURINE_RIBONUCLEOSIDE_CATABOLIC_PROCESS	0.105114	0.443712	0.234393	-0.691098	-1.47054	5	Hprt Mlycd Ampd2 Pnp2
GO_CARDIAC_MUSCLE_CELL_ACTION_POTENTIAL	0.105195	0.443736	0.154191	0.612707	1.35051	12	Scn5a Cacna1i Scn1b Cacnb1 Atp1a3 Gpd1l Gpd1 Atp1a1 Snta1
GO_REGULATION_OF_PRI_MIRNA_TRANSCRIPTION_FROM_RNA_POLYMERASE_II_PROMOTER	0.105327	0.443975	0.148261	0.572077	1.35111	17	Nfatc4 Gnl3 Pdgfb Epas1 Nfatc3 Jun
GO_DNA_DEPENDENT_ATPASE_ACTIVITY	0.105758	0.44547	0.287805	-0.35295	-1.33152	33	Chtf18 Mre11a Anxa1 Rbbp7 Snrnp200 Mcm7 Chd5 Fbh1 Rfc3
GO_CALCIUM_ION_TRANSMEMBRANE_TRANSPORTER_ACTIVITY	0.106223	0.445628	0.138022	0.488427	1.29871	41	Ncs1 Atp2c2 Mcu Pde2a Gas6 Atp2a3 Cacna1i Itpr3 Orai2 Tpcn1 Cacfd1 Fkbp1a Cacnb1 Trpv4 Slc11a2
GO_CATION_AMINO_ACID_SYMPORTER_ACTIVITY	0.106181	0.445628	0.170932	0.783918	1.33052	4	Slc6a9 Slc6a8
GO_EPIDERMAL_GROWTH_FACTOR_RECEPTOR_BINDING	0.10625	0.445628	0.15017	0.580227	1.34324	16	Itga2b Cblc Tnk2 Erbb2
GO_PHENOL_CONTAINING_COMPOUND_BIOSYNTHETIC_PROCESS	0.106154	0.445628	0.168238	0.756637	1.35856	5	Hdc Myo5c Tgfb2
GO_PIGMENTATION	0.106141	0.445628	0.287805	-0.294747	-1.18237	40	Rab1a Hps6 Atrn Snapin Myo7a Hps4 Hps5 Atp6ap2 Rab32
GO_RECEPTOR_ACTIVATOR_ACTIVITY	0.106021	0.445628	0.154191	0.623491	1.35083	11	Gas6 Wnt7b Med16
GO_ENDONUCLEASE_ACTIVITY	0.106344	0.445703	0.287805	-0.270562	-1.18706	58	Rcl1 Rnase4 Zranb3 Mre11a Pop4 Ear1 Dnase2a Ang Pnkp Rnasel Fen1 Ear2 Dgcr8
GO_CORECEPTOR_ACTIVITY	0.106537	0.446197	0.147331	0.571864	1.3506	17	Ptk7 Ryk Nectin2 Lrp5 Ramp2 Cxcr4 Nrp2 Pvr Cd4
GO_CARDIAC_MUSCLE_CELL_CONTRACTION	0.106703	0.446255	0.157403	0.64563	1.34617	9	Scn5a Scn1b Cacnb1 Gpd1l Slc9a1 Gpd1
GO_LONG_TERM_SYNAPTIC_POTENTIATION	0.106667	0.446255	0.147331	0.570454	1.34723	18	Shank3 Serpine2 Nlgn2 Itpr3 Prkci
GO_NEGATIVE_REGULATION_OF_B_CELL_APOPTOTIC_PROCESS	0.107256	0.448246	0.245042	-0.64882	-1.44882	6	Noc2l Irs2 Cd74 Bcl10
GO_REGULATION_OF_CELL_SIZE	0.107646	0.449557	0.132147	0.426083	1.21697	103	Sema3b Epha2 Ephb3 Sema4c Sema3f Shank3 Ephb4 Plxnb1 Aqp1 Aqp5 Rapgef3 Sema3g Sema7a Limk2 Sema3c Slc6a8 Cep63 L1cam Sema4d Rac3 Epas1 Rptor Macf1 Akt3 Plxna1 Plxnb2 Rnd2 Tsc1 Trpv4 Arhgap4 Nrp2
GO_REGULATION_OF_INTERFERON_GAMMA_BIOSYNTHETIC_PROCESS	0.107879	0.45021	0.146416	0.570272	1.3468	18	Tsku Lrrc23 Lrrc43 Drc3 Lrrc32 Dnaaf1 Tlr12
GO_PROTEASOME_ACCESSORY_COMPLEX	0.108008	0.450429	0.287805	-0.431874	-1.48293	19	Psme2b Psmd11 Psme3
GO_NEGATIVE_REGULATION_OF_INTERLEUKIN_2_PRODUCTION	0.108247	0.450469	0.151149	0.599272	1.34024	13	Hdac7 Sftpd Cd34 Gbp3 Kat5 Tnfaip3
GO_POSITIVE_REGULATION_OF_DENDRITIC_SPINE_DEVELOPMENT	0.108204	0.450469	0.144631	0.560525	1.35206	20	Neurl1a Shank3 Nlgn2 Itpka Palm Ldlr
GO_STRIATED_MUSCLE_CELL_DIFFERENTIATION	0.108163	0.450469	0.132846	0.448864	1.25804	79	Krt8 Mapk11 Myh14 AU021092 Csrp2 Tbx2 Tbx3 Cacna1i Prkar1b Flnb Bcl9 Dyrk1b Pdgfrb Adam19 Tpm1 Cdh1 Sdc1 Akt3 Cby1 Tsc1 Cacnb1 Tanc2
GO_CARDIAC_MUSCLE_TISSUE_DEVELOPMENT	0.108607	0.451375	0.132846	0.452839	1.25778	67	Notch3 Myh14 Csrp2 Fgfr3 Tbx2 Tbx3 Col7a1 Tnni3 Prkar1b Col4a1 Smad5 Notch4 Pdgfrb Tpm1 Cby1 Ndrg2 Fkbp1a Tsc1
GO_CELL_SEPARATION_AFTER_CYTOKINESIS	0.108677	0.451375	0.287805	-0.531117	-1.43909	10	Pdcd6ip Chmp4b Mitd1 Chmp3 Chmp7 Chmp2a
GO_PYRIDOXAL_PHOSPHATE_BINDING	0.108696	0.451375	0.145516	0.561436	1.33725	19	Hdc Pygb Mocos Sptlc1 Gpt Oat Csad Kyat1 Got1 Alas1
GO_INORGANIC_ION_TRANSMEMBRANE_TRANSPORT	0.109109	0.452772	0.130777	0.402054	1.17342	190	Gabrp Slc1a4 Atp6v0e2 Ncs1 Kcnh3 Atp2c2 Kcnk12 Fxyd1 Scn5a Clic3 Fxyd3 Mcu Slc23a1 Pde2a Aqp1 Slc4a3 Gas6 Acacb Atp2a3 Cox4i2 Cacna1i Itpr3 Scn1b Hpn Kcnh4 Ank Scnn1b Kcnk5 Ccr7 Bbc3 Ndufa4 Orai2 Slc37a1 Atp6v1c2 Asph Slc20a2 Tpcn1 Atp5j Cacfd1 Fkbp1a Cyb5a Cacnb1 Trpv4 Ttyh3 Slc12a9 Atp6v0d1 Slc11a2 Slc26a2 Atp1a3 Ccl3 Slc9a1 Prkag2
GO_LYMPHOID_PROGENITOR_CELL_DIFFERENTIATION	0.109231	0.452957	0.165657	0.751745	1.34978	5	Bcl2 Flt3
GO_SECONDARY_METABOLITE_BIOSYNTHETIC_PROCESS	0.10935	0.453133	0.168238	0.783022	1.32899	4	Myo5c Coq6 Ddt
GO_PROSTATE_GLANDULAR_ACINUS_DEVELOPMENT	0.109551	0.453643	0.157403	0.692256	1.3671	7	Notch3 Fgfr3 Notch4 Notch1
GO_RIBOSOMAL_SMALL_SUBUNIT_BIOGENESIS	0.109645	0.453713	0.287805	-0.32496	-1.27006	38	Rcl1 Utp3 Dcaf13
GO_VASCULAR_PROCESS_IN_CIRCULATORY_SYSTEM	0.109959	0.454691	0.132846	0.458591	1.26076	59	Adcy6 Tacr1 Ptpru Bcr Pde2a Ece1 Npr1 Tie1 Ramp2 Adcy4 Epas1 Akt3 Ace Ptafr
GO_GLYCERALDEHYDE_3_PHOSPHATE_METABOLIC_PROCESS	0.110619	0.455278	0.287857	-0.462816	-1.37043	13	Aldh1a1 Rpia Taldo1 Pgd G6pdx Pgls Tpi1 Dera Aldh1b1
GO_LEUKOCYTE_PROLIFERATION	0.110643	0.455278	0.133555	0.47431	1.28499	47	Lrrc23 Impdh1 Bcl2 Flt3 Csf1 Lrrc43 Dock6 Clu Tnfrsf4 Tlr12 Azi2 Ace Cd40 Hspd1 Fkbp1a Ebi3 Slc11a2 Ikbke Src Cd151
GO_MECHANORECEPTOR_DIFFERENTIATION	0.110472	0.455278	0.140406	0.546559	1.35329	23	Lrrc51 Notch3 Fgfr3 Hes1 Sdc4 Notch4 Rac3 Fzd1 Sod1 Atp8b2 Notch1 Sec24b
GO_ODONTOGENESIS_OF_DENTIN_CONTAINING_TOOTH	0.110615	0.455278	0.138022	0.526105	1.33366	27	Tbx1 Scn5a Itgb4 Lama5 Lrp5 Csf3r Rogdi Foxo1
GO_REGULATION_OF_COAGULATION	0.110643	0.455278	0.133555	0.474338	1.28507	47	Lrrc23 Serpine2 Prkca Lbh Zap70 Lrrc43 Stab1 Pdgfa Thbd Pdgfb Tlr12 Nfe2l2 Pdgfrb Cd34 S100a9
GO_SOLUTE_CATION_SYMPORTER_ACTIVITY	0.110615	0.455278	0.138022	0.525761	1.33279	27	Slc6a9 Slc1a4 Slc23a1 Slc1a5 Slc6a8 Slc35a2 Slc28a2 Slc20a2 Slc12a9 Slc11a2
GO_SOMITOGENESIS	0.110615	0.455278	0.138022	0.525635	1.33247	27	Sema3b Nrarp Plxnb1 Mfng Lrp5 Sema3c Rgs19 Tbx6 Plxna1 Plxnb2
GO_FILOPODIUM_ASSEMBLY	0.111565	0.457789	0.153159	0.637299	1.35668	10	Spata13 Fgd2 S1pr2 Arhgef4
GO_POSITIVE_REGULATION_OF_PROTEIN_INSERTION_INTO_MITOCHONDRIAL_MEMBRANE_INVOLVED_IN_APOPTOTIC_SIGNALING_PATHWAY	0.111502	0.457789	0.141225	0.556571	1.35235	21	Dynll2 Sfn Bcl2 Ppp1r13b Bbc3 Trp53bp2
GO_REGULATION_OF_PROTEIN_INSERTION_INTO_MITOCHONDRIAL_MEMBRANE_INVOLVED_IN_APOPTOTIC_SIGNALING_PATHWAY	0.111502	0.457789	0.141225	0.556571	1.35235	21	Dynll2 Sfn Bcl2 Ppp1r13b Bbc3 Trp53bp2
GO_REGULATION_OF_WNT_SIGNALING_PATHWAY	0.111558	0.457789	0.129443	0.40813	1.17975	161	Wnt11 Nfatc4 Nrarp Notch3 Mapk11 Yap1 Igfbp2 Fgfr3 Tsku Hnf1b Lrrc23 Dab2ip Col7a1 Wnt7b Itga3 Ccnd1 Lrp5 Lrrc43 Col4a1 Tlr12 Notch4 Igfbp4 Egr1 Igfbp6 Mad2l2 Fzd1 Scyl2 Cdh1 Foxo1 Rgs19 Macf1 Atp6v1c2 Lzts2 Rnf213 Cby1 Tmem131l
GO_APOPTOTIC_PROCESS_INVOLVED_IN_DEVELOPMENT	0.112591	0.458796	0.142901	0.564007	1.33205	17	Notch3 Lrp5 Ccn1 Notch4
GO_APOPTOTIC_PROCESS_INVOLVED_IN_MORPHOGENESIS	0.112591	0.458796	0.142901	0.564007	1.33205	17	Notch3 Lrp5 Ccn1 Notch4
GO_BONE_RESORPTION	0.111902	0.458796	0.287805	-0.477562	-1.44254	14	Ctnnb1 Rac1 Rab3d Ncdn Rab7 Lrrk1 Acp5 Ctss Ctsk
GO_METANEPHROS_MORPHOGENESIS	0.112409	0.458796	0.158514	0.712041	1.35609	6	Foxj1 Hes1 Wnt7b Pdgfrb
GO_REGULATION_OF_COLLATERAL_SPROUTING	0.1125	0.458796	0.154191	0.669635	1.36082	8	Epha2 Ephb3 Ephb4 Sema4d Rnd2 Ist1
GO_REGULATION_OF_DEVELOPMENTAL_PIGMENTATION	0.112175	0.458796	0.153159	0.643581	1.3419	9	Spns2 Adamts15 Bcl2 Gna11 Bloc1s5
GO_REGULATION_OF_PROTEIN_SERINE_THREONINE_KINASE_ACTIVITY	0.112	0.458796	0.128789	0.386984	1.13907	288	Ppp1r1b Lax1 Trib2 Hspb1 Epha2 Ltf Mapk11 Ephb3 Slc27a4 Fgfr3 Cblc Ephb4 Lrrc23 Sfn Rasgrp2 Dab2ip Tnxb Erbb2 Fgd2 Gps1 Zap70 Flt3 Efna1 Ccnd1 Bccip Lrp5 Hspa2 Card10 Lrrc43 Dusp14 Fgf1 Gadd45a Hyal2 Pdgfa Dusp2 Cdkn2d Prkar1b Dusp8 Fbxo31 Dnaja4 Pdgfb Map3k4 Tlr12 Map4k2 Dusp16 Pdgfrb Adam8 Sesn1 Maged1 Strada Jak2 Rptor Akt3 Calm3 Il1b Avpi1 Cd40 Gadd45b Cxcr4 Sirt3 Tfap4
GO_RESPONSE_TO_PARATHYROID_HORMONE	0.112175	0.458796	0.153159	0.642834	1.34034	9	Hdac7 Adamts15 Kat2a Prkacb
GO_RESPONSE_TO_PHENYLPROPANOID	0.112409	0.458796	0.158514	0.710781	1.35369	6	Cidea Ly6d Ager Il1b
GO_SARCOMERE_ORGANIZATION	0.112591	0.458796	0.142901	0.564678	1.33363	17	Krt8 Myh14 Prkar1b Tpm1
GO_REGULATION_OF_VACUOLE_ORGANIZATION	0.113056	0.460372	0.287805	-0.336099	-1.20708	29	Ubqln2 Rab1a Lrsam1 Chmp4b Pip4k2b Rab7 Vps16 Rab5c
GO_CELLULAR_RESPONSE_TO_HEPATOCYTE_GROWTH_FACTOR_STIMULUS	0.113543	0.461396	0.152145	0.642186	1.33899	9	Bcar1 Gsn Vill Sirt3 Nrp2
GO_REGULATION_OF_MAMMARY_GLAND_EPITHELIAL_CELL_PROLIFERATION	0.113543	0.461396	0.152145	0.642211	1.33904	9	Hoxa5 Ccnd1 Deaf1
GO_RESPONSE_TO_HEPATOCYTE_GROWTH_FACTOR	0.113543	0.461396	0.152145	0.642186	1.33899	9	Bcar1 Gsn Vill Sirt3 Nrp2
GO_NEGATIVE_REGULATION_OF_COENZYME_METABOLIC_PROCESS	0.113889	0.461843	0.153159	0.667497	1.35647	8	Hdac7 Ddit4 Cbfa2t3
GO_NEGATIVE_REGULATION_OF_COFACTOR_METABOLIC_PROCESS	0.113889	0.461843	0.153159	0.667497	1.35647	8	Hdac7 Ddit4 Cbfa2t3
GO_NEGATIVE_REGULATION_OF_GLYCOLYTIC_PROCESS	0.113889	0.461843	0.153159	0.667497	1.35647	8	Hdac7 Ddit4 Cbfa2t3
GO_ALPHA_TUBULIN_BINDING	0.115	0.464376	0.143759	0.575416	1.3321	16	Arl4d Hdac7 Ncald Hsph1 Fnta Trpv4 1110017D15Rik Washc1
GO_CONTRACTILE_FIBER	0.115035	0.464376	0.127505	0.43052	1.22693	95	Krt8 Des Hspb1 Scn5a Myh14 Hdac7 Csrp2 Tnni3 Npnt Atp2a3 Fermt2 Myl6 Eno2 Flnb Sdc4 Parva Myl9 Tpm1 Macf1 Calm3
GO_LIGASE_ACTIVITY_FORMING_CARBON_OXYGEN_BONDS	0.115259	0.464376	0.287805	-0.36433	-1.34005	28	Nars Lars2 Sars2 Aarsd1 Lars Lrrc47 Yars
GO_NEGATIVE_REGULATION_OF_DENDRITIC_SPINE_DEVELOPMENT	0.115385	0.464376	0.160801	0.749415	1.34559	5	Nlgn2 Efna1 Apoe Hdac1
GO_NEUROTRANSMITTER_SODIUM_SYMPORTER_ACTIVITY	0.115385	0.464376	0.168238	0.825202	1.31031	3	Slc6a9 Slc6a8
GO_NEUROTRANSMITTER_TRANSPORTER_ACTIVITY	0.115385	0.464376	0.168238	0.825202	1.31031	3	Slc6a9 Slc6a8
GO_PRERIBOSOME_LARGE_SUBUNIT_PRECURSOR	0.115044	0.464376	0.282013	-0.460675	-1.36409	13	Noc2l Ftsj3 Mrto4 Rplp1 Eif6 Ppan Rplp2 Mak16 Rrp1
GO_REGULATION_OF_CHEMOKINE_BIOSYNTHETIC_PROCESS	0.115183	0.464376	0.147331	0.618664	1.34037	11	Lrrc23 Lrrc43 Tlr12 Sigirr Il1b
GO_REGULATION_OF_KERATINOCYTE_PROLIFERATION	0.115183	0.464376	0.147331	0.61754	1.33793	11	Ptpru Yap1 Sfn Cdh1 Prkd2
GO_RENAL_ABSORPTION	0.115329	0.464376	0.156312	0.708119	1.34862	6	Hnf1b Hyal2 Gsn
GO_SODIUM_AMINO_ACID_SYMPORTER_ACTIVITY	0.115385	0.464376	0.168238	0.825202	1.31031	3	Slc6a9 Slc6a8
GO_UBIQUITIN_LIKE_PROTEIN_LIGASE_BINDING	0.115462	0.464376	0.126876	0.401564	1.16585	180	Trib2 Scn5a Dlg3 Hdac7 Dtx1 Bcl2 Zfp956 Erbb2 Ckb Tuba1a Hspa2 Ube2s Smad6 Usp2 Grik5 Clu Jkamp Prkar1b Aktip Pcbp3 Hsph1 Dnaja4 Smad5 Trim37 Cul9 Ambra1 Pml Dnajb2 Epas1 Jak2 Dlg4 Faf2 Ube2h Foxo1 Cd40 Cxcr4 Hspd1 Prdx6 Casc3 Tubb4b Tubb2a
GO_PROTEIN_LOCALIZATION_TO_CELL_PERIPHERY	0.115927	0.46582	0.126876	0.428254	1.2223	98	Crb3 Krt18 Dlg3 Lama5 Pkp3 Gas6 Lrp5 Stxbp1 Myo5c Ramp2 Vamp5 Ehd2 Palm Rab8b Rac3 Cdh1 Dlg4 Prkci Macf1 Akt3 Rap2a Emp2 Rock2 Cacnb1 F11r Ikbkb Ehd4 Ttc7b
GO_REGULATION_OF_HEART_MORPHOGENESIS	0.115979	0.46582	0.145516	0.595961	1.33283	13	Notch3 Tbx2 Tbx3 Hes1 Notch4
GO_MITOGEN_ACTIVATED_PROTEIN_KINASE_KINASE_BINDING	0.116197	0.466268	0.138022	0.549965	1.3363	21	Trib2 Dlg3 Dab2ip Dlg4 Ace
GO_STEROID_BINDING	0.11625	0.466268	0.287805	-0.33783	-1.28823	35	S100g Cav1 Npc1 Ugt1a6b Scp2 Fabp1 Hsd17b10 Abca2 Abcg1 Aldh1a1
GO_GENITALIA_DEVELOPMENT	0.116528	0.466747	0.138805	0.555963	1.34105	20	Tbx2 Hnf1b Tbx3 Asb1 Lrp5
GO_TRANSLATION_INITIATION_FACTOR_ACTIVITY	0.116456	0.466747	0.287805	-0.332625	-1.1946	29	Eif5 Mcts1 Eif1b Eif4e2 Eif3h Eif3g Eif3f Eif3b Eif6
GO_REGULATION_OF_MACROPHAGE_CYTOKINE_PRODUCTION	0.117007	0.468346	0.149208	0.633078	1.34769	10	Lrrc23 Lrrc43 Sema7a Tlr12 Tgfb2
GO_APOPTOTIC_MITOCHONDRIAL_CHANGES	0.117155	0.468619	0.128789	0.471447	1.28351	49	Bik Eya2 Sfn Bcl2 Erbb2 Bloc1s2 Atp2a3 Clu Bbc3 Ppif Rtl8b Akt3 Jun
GO_VISUAL_BEHAVIOR	0.117257	0.468707	0.132846	0.51648	1.321	28	Ppp1r1b Lrrn4 Dab2ip Nlgn2 Epas1 Deaf1 Ndrg2 Ric8a Tanc2 Atp1a3
GO_ACTIN_MYOSIN_FILAMENT_SLIDING	0.117497	0.469029	0.143759	0.589576	1.33129	14	Des Myh14 Tnni3 Myl6 Tpm1
GO_MUSCLE_FILAMENT_SLIDING	0.117497	0.469029	0.143759	0.589576	1.33129	14	Des Myh14 Tnni3 Myl6 Tpm1
GO_DAMAGED_DNA_BINDING	0.117795	0.469287	0.287805	-0.342881	-1.29354	33	H2aj Ep300 Xpa Poli H2ax Cul4a Pnkp Fen1 Trp53 Xpc Apex1 Mgmt
GO_PROTEIN_O_LINKED_FUCOSYLATION	0.117647	0.469287	0.149208	0.640236	1.33492	9	Thsd4 Adamts15
GO_REGULATION_OF_TRANSCRIPTION_FROM_RNA_POLYMERASE_I_PROMOTER	0.117801	0.469287	0.145516	0.615614	1.33376	11	Erbb2 Dedd Smarcb1
GO_CEREBELLAR_CORTEX_DEVELOPMENT	0.117977	0.469672	0.133555	0.527667	1.32863	26	Myh14 Nrxn2 Serpine2 Wnt7b Hspa2 Rere
GO_ENDOCYTIC_VESICLE	0.118236	0.470384	0.125033	0.400214	1.16485	185	Atp6v0e2 Ltf Dlg3 Hp Plekhg5 Nrxn2 Tsku Lrrc23 Gipc3 Stx12 Gipc1 Dab2ip Nlgn2 Erbb2 Wnt7b Scgb3a2 Zap70 Lrp5 Lrrc43 Stab1 Hyal2 Drc3 Hsph1 Ehd2 Lrrc32 Sftpb Dnaaf1 Tlr12 Sftpd H2-Q6 Rab8b Kifc3 Ambra1 Ldlr Adam8 Mtss1 Rac3 Fzd1 Dlg4 Igf2r
GO_POSITIVE_REGULATION_OF_GLIOGENESIS	0.118436	0.470858	0.132846	0.522145	1.32362	27	Notch3 Serpine2 Hes1 Csf1 Etv5 Notch4 Prkci Il1b Cxcr4
GO_POSITIVE_REGULATION_OF_TOLL_LIKE_RECEPTOR_SIGNALING_PATHWAY	0.118586	0.471137	0.134273	0.538637	1.34256	24	Ltf Tsku Lrrc23 Lrrc43 Drc3 Lrrc32 Dnaaf1 Tlr12
GO_REGULATION_OF_MACROPHAGE_DERIVED_FOAM_CELL_DIFFERENTIATION	0.11874	0.471428	0.287805	-0.429189	-1.3604	17	Cxcl15 Lpl Abca2 Abcg1 Nr1h2 Cd36
GO_LYMPHOCYTE_MEDIATED_IMMUNITY	0.118852	0.471558	0.126254	0.450318	1.251	68	Dlg3 Clec2i Lrrc23 Lrrc43 Clu Unc13d Tlr12 C4b Klrb1b Bcl3 C6 Myo1d Exosc6 Dlg4 C2 Emp2 Inppl1 Hspd1 Tubb4b Tubb2a Myo1c Slc11a2 Rab27a Ctsh Ercc1 Pou2f2 Irf7
GO_POSITIVE_REGULATION_OF_TISSUE_REMODELING	0.119728	0.47439	0.147331	0.631976	1.34535	10	Zap70 Adam8 Pml
GO_REGULATION_OF_INFLAMMATORY_RESPONSE	0.119718	0.47439	0.124434	0.406446	1.17444	158	Wfdc1 Mapk11 Mapk13 Ptgis Il17rc Tsku Bcr Pde2a Lrrc23 Nr1d1 Klf2 Lrrc43 Sema7a Ash1l Tie1 Scgb1a1 Pglyrp1 Hyal2 Drc3 Spn Rabgef1 Lrrc32 Dnaaf1 Tlr12 Ager C4b C6 Calcrl Adam8 Ccr7 Cx3cr1 Pla2g7 Jak2 S100a9 Il1b C2 Nfkb1 Selenos Cdk19 Mta2 Trpv4 Oxsr1
GO_INFLAMMATORY_RESPONSE_TO_ANTIGENIC_STIMULUS	0.120051	0.474711	0.142057	0.586633	1.32465	14	Notch3 Rasgrp2 Notch4 Il1b Notch1 Cd6 Kdm6b Notch2 Tnf
GO_NEGATIVE_REGULATION_OF_IMMUNE_SYSTEM_PROCESS	0.12	0.474711	0.123842	0.394052	1.15371	223	Bpifb1 Lax1 Nrarp Foxj1 Ltf Gata2 Notch3 Dlg3 Hoxa5 Tsku Bcr Lrrc23 Nbl1 Thy1 Cldn18 Dtx1 Dab2ip Erbb2 Col7a1 Hes1 Tmem176a Nr1d1 Lrrc43 Scgb1a1 Pglyrp1 Drc3 Prkar1b Spn Pcbp3 Col4a1 Zc3h8 Rabgef1 Lrrc32 Tmem176b Dnaaf1 Tlr12 Phpt1 Sftpd Nfe2l2 Notch4 H2-Q6 Plcb3 Tbc1d10c Dlg4 Tnfrsf13b Klf13 Adgrf5 Tmem131l Inppl1 Selenos Gbp3 Nlrc5 Pla2g2d Rab7b Tspan32 Tap1 H2-Oa H2-Q4 Mul1 Pkn3 Sec14l1 Ldb1 S…
GO_PML_BODY	0.120029	0.474711	0.287805	-0.286672	-1.24022	55	Mre11a Ski Rpain Sptbn1 Srsf2 Kat6b Rnf6 Elf4 Mknk1 Ciita
GO_REGULATION_OF_INTERFERON_GAMMA_PRODUCTION	0.120207	0.475009	0.126254	0.451203	1.24248	60	Tsku Lrrc23 Rasgrp2 Gas6 Lrrc43 Scgb1a1 Pglyrp1 Drc3 Lrrc32 Dnaaf1 Tlr12 H2-Q6 Bcl3 Ccr7 Carmil2 Il1b Hspd1 Ebi3 Isg15 H2-Q4 Slc11a2
GO_NEGATIVE_REGULATION_OF_LIPID_BIOSYNTHETIC_PROCESS	0.12035	0.475253	0.130106	0.511199	1.31417	29	Slc27a4 Pdgfa Pdgfb Ivd Lpcat1 Sirt3 Nfkb1 Sod1 Atp1a3 Lpcat2 Erlin2 Acadvl Apoe Acadsb Trib3 Atp1a1 Nfkb2 Erlin1
GO_FRUCTOSE_METABOLIC_PROCESS	0.120567	0.475792	0.245042	-0.565179	-1.40056	8	Pfkfb3 Pfkfb4 Aldh1a1
GO_PRERIBOSOME	0.120755	0.475894	0.287805	-0.303204	-1.23957	41	Utp3 Nop56 Dcaf13 Imp4 Noc2l Ftsj3 Mrto4 Utp6 Rplp1 Eif6 Tbl3 Ppan Wdr3 Rplp2 Utp11 Noc4l Pwp2
GO_RESPONSE_TO_XENOBIOTIC_STIMULUS	0.12069	0.475894	0.128789	0.498269	1.30602	35	Nr1i2 Aldh3a1 Gstm2 Cyp2a5 Ces1d Scgb1a1 Cyp2f2 Por Dpep1 Ephx1 Gss Mgst1
GO_POSITIVE_REGULATION_OF_MUSCLE_CONTRACTION	0.121134	0.477067	0.142057	0.595198	1.33113	13	Tacr1 Npnt Atp2a3 Ptafr Atp1a3 Gsto1 Atp2a2 Atp1a1 Hsp90b1 Trpm4 Ptgs1
GO_NEGATIVE_REGULATION_OF_INFLAMMATORY_RESPONSE	0.121339	0.477234	0.126254	0.468044	1.27424	49	Wfdc1 Ptgis Bcr Klf2 Ash1l Tie1 Pglyrp1 Spn Rabgef1 Calcrl Cx3cr1 Nfkb1 Selenos
GO_PERIPHERAL_NERVOUS_SYSTEM_DEVELOPMENT	0.121312	0.477234	0.129443	0.506192	1.30971	32	Scn5a Lamb2 Gstm2 Plxnb1 Erbb2 Arhgef10l Runx3 Gpc1 Akt3 Plxna1 Plxnb2 Sirt3
GO_CELLULAR_RESPONSE_TO_ETHANOL	0.121728	0.478443	0.142901	0.614583	1.33153	11	Adcy6 Adcy4 Itpr3
GO_ANAPHASE_PROMOTING_COMPLEX_DEPENDENT_CATABOLIC_PROCESS	0.12189	0.478759	0.287805	-0.296773	-1.24008	52	Psme2b Psmd11 Ube2c Plk1 Bub1b Psma6 Psme3 Psma7 Psmb7 Psmb3
GO_OXIDOREDUCTASE_ACTIVITY_ACTING_ON_PEROXIDE_AS_ACCEPTOR	0.121981	0.478797	0.13649	0.554488	1.3207	19	Gpx2 Gpx3 Cygb Mgst1 Prdx6 Gpx4
GO_REGULATION_OF_RECEPTOR_BIOSYNTHETIC_PROCESS	0.12232	0.479809	0.1396	0.581368	1.32929	15	Hoxa5 Hdac7 Nr1d1 Epas1 Cnpy2 Sec24b Park7
GO_NEGATIVE_REGULATION_OF_HYDROLASE_ACTIVITY	0.123	0.481511	0.122108	0.395168	1.15473	204	Wfdc1 Camsap3 Ltf Dlg3 Wfdc2 Spint2 Plxnb1 Sfn Aqp1 Dab2ip Serpinh1 Tnk2 Serpine2 Gas6 Pcdh1 Anxa8 Col7a1 Gps1 Cry2 Tnni3 Klf2 Mrc2 Cdkn2d Usp47 Gsn Col4a1 Pi16 Mmp9 Gzma Cnn3 C4b Por Dpep1 Pxk Vill Ppp1r15a Myo1d Sema4d Itih4 Ppif Dlg4 Prkci Timp3 Akt3 Plxna1 Bcl2l12 Plxnb2 Serpina3g Sirt3 Fkbp1a Rock2
GO_RESPONSE_TO_ELECTRICAL_STIMULUS	0.12297	0.481511	0.132846	0.540105	1.32772	22	Tacr1 Ncald Rab3a Palm Eef1a1 Epas1 Slc9a1 Src Aif1
GO_RESPONSE_TO_ORGANIC_CYCLIC_COMPOUND	0.122877	0.481511	0.122108	0.375415	1.10926	464	Adcy6 Cldn4 Wfdc1 Wdr93 Tacr1 Nr1i2 Ttc25 Id3 Ptpru Notch3 Mmp15 Cidea Hdac7 Cldn3 Rgs9 Aldh3a1 P2rx6 Igfbp2 Gstm2 Mapk15 Adamts15 Hnf1b Pgrmc2 Pde2a Lrrc23 Ldhb Aqp1 Bcl2 Rapgef3 Hid1 Prkca Erbb2 Col7a1 Wnt7b Nr1d1 Klf2 Flt3 Ccnd1 Ly6d Ncald Lrp5 Lrrc43 Smad6 Loxl1 Tie1 Scgb1a1 Ramp2 Nr4a1 Adcy4 Pdgfa Cdkn2d Itpr3 Gsn Col4a1 Thbd Dnaja4 Smad5 Pdgfb Slc6a8 Tlr12 Ager Notch4 C4b Ssh2 Rbfox2 Pdgfrb…
GO_REGULATION_OF_MESENCHYMAL_CELL_PROLIFERATION	0.123188	0.481778	0.135741	0.550919	1.3122	19	Wnt11 Tbx1 Fgfr3 Lrp5 Pdgfa
GO_REGULATION_OF_TRANSPORTER_ACTIVITY	0.123232	0.481778	0.122679	0.427224	1.21688	94	Fxyd1 Dlg3 Fxyd3 Nrxn2 Shank3 Gstm2 Hap1 Bcl2 Rapgef3 Nlgn2 Hspa2 Myo5c Scn1b Mmp9 Cbarp Ager Cracr2a Ppif Dlg4 Asph Calm3 Grk6 Ptafr Fkbp1a
GO_NEGATIVE_REGULATION_OF_ACUTE_INFLAMMATORY_RESPONSE	0.123595	0.481916	0.147331	0.685665	1.35409	7	Ash1l Spn Selenos
GO_REGULATION_OF_GLIAL_CELL_DIFFERENTIATION	0.123497	0.481916	0.128143	0.502308	1.30323	33	Epha2 Notch3 Ephb3 Ephb4 Serpine2 Hes1 Notch4 Il1b Cxcr4 Sirt3
GO_SIALYLATION	0.123595	0.481916	0.147331	0.684896	1.35257	7	St6galnac2 St3gal5 St6galnac4 St6gal1
GO_SIALYLTRANSFERASE_ACTIVITY	0.123595	0.481916	0.147331	0.684896	1.35257	7	St6galnac2 St3gal5 St6galnac4 St6gal1
GO_POSITIVE_REGULATION_OF_SODIUM_ION_TRANSMEMBRANE_TRANSPORTER_ACTIVITY	0.124114	0.483294	0.24134	-0.557332	-1.38111	8	Wnk1
GO_REGULATION_OF_MUSCLE_CONTRACTION	0.124095	0.483294	0.123842	0.454268	1.24938	58	Tacr1 Scn5a Hdac7 Gstm2 Tnni3 Npnt Atp2a3 Cnn3 Calcrl Myl9 Tpm1 Asph Calm3 Ptafr Fkbp1a Grk3 Sod1 Atp1a3 Slc9a1
GO_RESPONSE_TO_MINERALOCORTICOID	0.124402	0.484096	0.282013	-0.420826	-1.31217	15	Ep300 Calm2 Maoa Fosb Bdh1 Fos Ccne1
GO_CELLULAR_RESPONSE_TO_VITAMIN	0.12516	0.486723	0.138805	0.584674	1.32022	14	Adamts15 Gas6 Col7a1 Col4a1 Fzd1
GO_POSITIVE_REGULATION_OF_INTERLEUKIN_1_PRODUCTION	0.125587	0.488061	0.132147	0.546082	1.32687	21	Hspb1 Lrrc23 Lrrc43 Tlr12 Jak2
GO_BROWN_FAT_CELL_DIFFERENTIATION	0.125974	0.488457	0.1396	0.602576	1.32818	12	Arl4d Rarres2 Pex11a Lrg1 Adrb1 Fabp4 Slc2a1
GO_CALCIUM_MEDIATED_SIGNALING	0.126305	0.488457	0.123257	0.461871	1.25938	50	Nfatc4 Hdac7 Mcu Gstm2 Lat Kdr Erbb2 Ncald Atp2a3 Nudt4 Asph Calm3 Cxcr4 Fkbp1a
GO_CELLULAR_RESPONSE_TO_GONADOTROPIN_STIMULUS	0.126405	0.488457	0.145516	0.682034	1.34692	7	Notch3 Notch4 Por Notch1 Notch2 Nsmf
GO_FUCOSYLTRANSFERASE_ACTIVITY	0.126238	0.488457	0.197822	-0.782608	-1.36814	3	Fut7 Pofut2
GO_GANGLIOSIDE_BIOSYNTHETIC_PROCESS	0.126405	0.488457	0.145516	0.683623	1.35005	7	St6galnac2 St3gal5 St6galnac4
GO_GLYCOSPHINGOLIPID_BIOSYNTHETIC_PROCESS	0.126405	0.488457	0.145516	0.683623	1.35005	7	St6galnac2 St3gal5 St6galnac4
GO_IMP_METABOLIC_PROCESS	0.126183	0.488457	0.224966	-0.638055	-1.42479	6	Hprt Gart Ampd2 Paics
GO_POST_EMBRYONIC_ORGAN_DEVELOPMENT	0.126437	0.488457	0.138022	0.583195	1.31689	14	Ldhb Mfap2 Klf2 Ercc1
GO_SECRETORY_VESICLE	0.126	0.488457	0.120433	0.391849	1.14755	229	Ncs1 Ltf Notch3 Dlg3 Septin5 Syt5 Clec3b Itga2b Sema4c Hap1 Tctex1d4 Lrrc23 Gipc3 Lgi3 Gipc1 Serpine2 Gas6 Ece1 Col7a1 Pecam1 Ckap4 Lrrc43 Stxbp1 Loxl1 Scgb1a1 Myo5c Hilpda Clu Rarres2 Pdgfa Itpr3 Col4a1 Pdgfb Ica1 Sftpb Cbarp Unc13d Tlr12 Rab3a Sftpd Notch4 Spaca9 Rab8b Spag8 Fra10ac1 Adam8 Itih4 Dlg4 Timp3 Qsox1 Akt3 Exoc3l Ctsw Il1b Cep131 Cops4 Rnd2 Serpina3g Itgb7 Hspd1
GO_NEGATIVE_REGULATION_OF_TRANSMEMBRANE_RECEPTOR_PROTEIN_SERINE_THREONINE_KINASE_SIGNALING_PATHWAY	0.127049	0.4905	0.121543	0.446435	1.24	67	Notch3 Cidea Tsku Lrrc23 Nbl1 Nkx2-1 Bgn Hspa2 Adamtsl2 Smad6 Drc3 Lrrc32 Dnaaf1 Eng Bcl9 Notch4 Fzd1 Dand5 Chst11
GO_ORGAN_GROWTH	0.127733	0.492313	0.129443	0.534666	1.32385	23	Notch3 Fgfr3 Bcl2 Nlgn2 Prkar1b Smad5 Notch4 Ndrg2 Tgfb2 Notch1 Dll4
GO_PROTEASOME_CORE_COMPLEX	0.127854	0.492313	0.271289	-0.432376	-1.30605	14	Psma6 Psma7 Psmb7 Psmb3 Psmb9 Psmb10 Psmb2 Psmb1 Psmb5
GO_THREONINE_TYPE_PEPTIDASE_ACTIVITY	0.127854	0.492313	0.271289	-0.432376	-1.30605	14	Psma6 Psma7 Psmb7 Psmb3 Psmb9 Psmb10 Psmb2 Psmb1 Psmb5
GO_TRANSCRIPTION_FACTOR_ACTIVITY_RNA_POLYMERASE_II_CORE_PROMOTER_PROXIMAL_REGION_SEQUENCE_SPECIFIC_BINDING	0.127767	0.492313	0.119888	0.415825	1.19339	117	Nfatc4 Foxj1 Dbp Gata2 Klf5 Hoxa5 Elf3 Tbx2 Hnf1b Tbx3 Sox18 Zfp956 Hes1 Nr1d1 Klf2 Nr4a1 Foxj2 Smad5 Gzf1 Egr1 Epas1 Foxo1 Borcs8 Klf13 Nfatc3 Jun Tfap4
GO_3_5_EXONUCLEASE_ACTIVITY	0.129298	0.49302	0.249247	-0.373604	-1.30087	21	Mre11a Rexo2 Exosc3 Rad9a Apex1 Isg20l2 Haus7 Pold1 Usb1
GO_BONE_REMODELING	0.128492	0.49302	0.126876	0.516286	1.30877	27	Epha2 Notch3 Ephb3 Ephb4 Rassf2 Lrp5 Notch4 Rac3
GO_CELLULAR_RESPONSE_TO_PROSTAGLANDIN_E_STIMULUS	0.128991	0.49302	0.13649	0.581107	1.31217	14	Adcy6 Adamts15 Adcy4 Akt3
GO_CELLULAR_RESPONSE_TO_PROSTAGLANDIN_STIMULUS	0.128991	0.49302	0.13649	0.581107	1.31217	14	Adcy6 Adamts15 Adcy4 Akt3
GO_COENZYME_BIOSYNTHETIC_PROCESS	0.128463	0.49302	0.249247	-0.256125	-1.14482	65	Scd1 Acsbg3 Ppt1 Pank4 Afmid Pdhb Naprt Mthfsl Acot2 Nadsyn1 Acot13 Hsd17b12 Mlycd Acsl5 Acot8 Gart Acsf3 Ppt2 Flad1
GO_DNA_STRAND_ELONGATION_INVOLVED_IN_DNA_REPLICATION	0.128319	0.49302	0.266351	-0.453505	-1.34286	13	Parp3 Gins2 Rfc3 Fen1
GO_NEGATIVE_REGULATION_OF_CELL_SUBSTRATE_ADHESION	0.128894	0.49302	0.123842	0.480474	1.27063	39	Sema3b Notch3 Mmp15 Col7a1 Sema3g Col4a1 Sema3c Acvrl1 Notch4 Fzd1
GO_NUCLEAR_ENVELOPE_REASSEMBLY	0.129187	0.49302	0.276501	-0.417083	-1.3005	15	Ppp2ca Lmna Chmp4b Ppp2cb Chmp7 Nsfl1c Chmp2a Ubxn2a
GO_NUCLEOSIDE_TRIPHOSPHATE_CATABOLIC_PROCESS	0.129337	0.49302	0.222056	-0.636223	-1.42069	6	Smpdl3a Dctpp1
GO_NUCLEOTIDE_SUGAR_METABOLIC_PROCESS	0.129187	0.49302	0.276501	-0.414797	-1.29337	15	Gmds Galt Renbp Gmppb Amdhd2 Uap1l1 Mpi Slc35a3 Pmm2
GO_POSITIVE_REGULATION_OF_LEUKOCYTE_DIFFERENTIATION	0.128781	0.49302	0.249247	-0.252061	-1.13136	75	Cxcl15 Tgfbr2 Ripk1 Atp11a Btk Id2 Lgals1 Anxa1 Lgals3 Mertk Axl Pik3r6 Setd5 Lilr4b Syk Tgfb1 Gnas Cd74 Cd101 H2-M2 Fos
GO_POSITIVE_REGULATION_OF_NEUTROPHIL_MIGRATION	0.128762	0.49302	0.249247	-0.423472	-1.34622	16	Cxcl15 Camk1d Cxcl3 Rac1 C5ar1 Cd74 Camk1
GO_POSITIVE_REGULATION_OF_SPROUTING_ANGIOGENESIS	0.128866	0.49302	0.137251	0.589348	1.31805	13	Hdac7 Itga2b Ppp1r16b Jak2
GO_PRE_MRNA_BINDING	0.128762	0.49302	0.249247	-0.425632	-1.35309	16	Ep300 Ptbp3 Srsf2
GO_REGULATION_OF_NEUROTRANSMITTER_LEVELS	0.129328	0.49302	0.119888	0.435941	1.22433	82	Slc6a9 Lrrc51 Septin5 Slc44a4 Syt5 Nrxn2 Syt15 Nlgn2 Wnt7b C2cd4b Hspa2 Atp2a3 Stxbp1 Grik5
GO_TRANSFERASE_ACTIVITY_TRANSFERRING_AMINO_ACYL_GROUPS	0.12938	0.49302	0.204295	-0.70378	-1.38802	4	Qpctl Ggct
GO_ORGANIC_ACID_TRANSMEMBRANE_TRANSPORT	0.129828	0.494408	0.123257	0.488645	1.28343	37	Slc6a9 Slc1a4 Slc16a11 Slc23a1 Acacb Slc1a5 Slc6a8
GO_NEGATIVE_REGULATION_OF_MAP_KINASE_ACTIVITY	0.130203	0.495513	0.122679	0.474211	1.27237	44	Lax1 Cblc Dab2ip Gps1 Dusp14 Hyal2 Dusp2 Dusp8 Dnaja4 Dusp16
GO_INNER_EAR_RECEPTOR_CELL_DEVELOPMENT	0.130751	0.496954	0.131458	0.5535	1.30723	17	Lrrc51 Fgfr3 Hes1 Sdc4 Rac3 Fzd1 Sod1 Atp8b2 Sec24b
GO_POSITIVE_REGULATION_OF_CELL_JUNCTION_ASSEMBLY	0.130751	0.496954	0.131458	0.55352	1.30728	17	Kdr Col7a1 Tie1 Col4a1 Sdc4 Rac3 Tsc1 Rock2
GO_POSITIVE_REGULATION_OF_OSTEOBLAST_PROLIFERATION	0.13089	0.497162	0.137251	0.612385	1.32677	11	Ltf Lrp5 Ccn1
GO_CALCIUM_ION_TRANSMEMBRANE_TRANSPORT	0.130977	0.497172	0.120433	0.458703	1.25919	55	Ncs1 Atp2c2 Mcu Pde2a Gas6 Atp2a3 Cacna1i Itpr3 Ccr7 Bbc3 Orai2 Asph Tpcn1 Cacfd1 Fkbp1a Cacnb1 Trpv4
GO_IONOTROPIC_GLUTAMATE_RECEPTOR_COMPLEX	0.131169	0.497397	0.13649	0.59927	1.32089	12	Dlg3 Shank3 Nlgn2 Grik5 Porcn Dlg4
GO_POSITIVE_REGULATION_OF_INTERLEUKIN_2_BIOSYNTHETIC_PROCESS	0.131206	0.497397	0.234393	-0.55424	-1.37345	8	Irf4 Card11
GO_REGULATION_OF_GLIAL_CELL_PROLIFERATION	0.131443	0.497864	0.135741	0.587297	1.31346	13	Notch3 Hes1 Etv5 Notch4 Prkci Notch1 Rnf10
GO_REGULATION_OF_PHOSPHATASE_ACTIVITY	0.131498	0.497864	0.118815	0.440352	1.23221	78	Camsap3 Dlg3 Lrrc23 Pcdh1 Cry2 Ppp6r2 Npnt Lrrc43 Tlr12 Pdgfrb Ppp1r15a Myo1d Sema4d Jak2 Dlg4 Calm3 Fkbp1a Tsc1 Rock2 Dido1 Gpatch2 Ikbkb Myo1c Marf1 Tgfb2 Cd300a
GO_CALCIUM_ION_REGULATED_EXOCYTOSIS_OF_NEUROTRANSMITTER	0.132308	0.49804	0.149208	0.739309	1.32745	5	Syt5 Syt15 C2cd4b Syt7
GO_CENTROSOME_LOCALIZATION	0.131986	0.49804	0.129443	0.543632	1.31131	20	Dlg3 Plxnb1 Gpsm1 Nin Dlg4 Plxna1 Plxnb2
GO_MORPHOGENESIS_OF_AN_EPITHELIAL_FOLD	0.132308	0.49804	0.149208	0.740226	1.32909	5	Fgfr3 Erbb2 Epas1
GO_NEURONAL_ION_CHANNEL_CLUSTERING	0.132076	0.49804	0.202072	-0.699569	-1.37972	4	Sptbn1 Agrn
GO_PHASIC_SMOOTH_MUSCLE_CONTRACTION	0.132107	0.49804	0.156312	0.818229	1.29924	3	Dlg3 Dlg4
GO_REFLEX	0.131944	0.49804	0.141225	0.659336	1.33989	8	Shank3 Npnt Hpn
GO_REGULATION_OF_ANION_TRANSMEMBRANE_TRANSPORT	0.131739	0.49804	0.249247	-0.422885	-1.34436	16	Ripk1 Clcn4 Vdac1 Slc34a2 Irs2 Gpr89
GO_TOLL_LIKE_RECEPTOR_4_SIGNALING_PATHWAY	0.132121	0.49804	0.130777	0.557756	1.31724	18	S100a14 Lrrc23 Lrrc43 Tlr12 Itgb7 Irak1
GO_TRANSEPITHELIAL_TRANSPORT	0.132308	0.49804	0.149208	0.73786	1.32484	5	Slc23a1 Aqp1 Slc23a2
GO_BLASTOCYST_FORMATION	0.132409	0.4981	0.133555	0.574415	1.31339	15	Hnf1b Tjp3 Wdr74
GO_NEGATIVE_REGULATION_OF_T_CELL_PROLIFERATION	0.132543	0.498287	0.122108	0.48275	1.27759	40	Foxj1 Dlg3 Erbb2 Scgb1a1 Prkar1b Spn Sftpd H2-Q6 Dlg4 Tmem131l Pla2g2d H2-Q4
GO_REGULATION_OF_T_HELPER_CELL_DIFFERENTIATION	0.132841	0.499089	0.237794	-0.540802	-1.39999	9	Irf4 Anxa1
GO_BASEMENT_MEMBRANE_ORGANIZATION	0.133508	0.500314	0.135741	0.61012	1.32186	11	Col7a1 Ramp2 Col4a1 Hpn Ric8a
GO_KINESIN_BINDING	0.133487	0.500314	0.126254	0.531493	1.31599	23	Klc3 Kif1b Arhgef10l Clstn1 Kifbp Ldlr Crocc Cep250 Kif1a Ap1ar Klc2 Actg1
GO_POSITIVE_REGULATION_OF_FIBROBLAST_PROLIFERATION	0.133479	0.500314	0.122679	0.50632	1.30163	29	Wdr93 Aqp1 Gas6 Erbb2 Pdgfa Pdgfb Ager Pdgfrb Pml Jun Fntb
GO_TETRAPYRROLE_BINDING	0.133333	0.500314	0.121543	0.487443	1.27875	36	Ptgis Cyp2a5 Pgrmc2 Cygb Nr1d1 Cyp2s1 Cyp2f2 Jak2 Cyp4b1 Cyb5a
GO_CELLULAR_RESPONSE_TO_MECHANICAL_STIMULUS	0.133883	0.501079	0.118288	0.445548	1.23555	65	Hdac7 Tsku Pde2a Lrrc23 Aqp1 Col7a1 Lrrc43 Gadd45a Drc3 Col4a1 Cradd Lrrc32 Dnaaf1 Tlr12 Cnn2 Rac3 Epas1 Akt3 Il1b Cd40 Nfkb1
GO_GABAERGIC_NEURON_DIFFERENTIATION	0.133846	0.501079	0.148261	0.735243	1.32015	5	Gata2 Nkx2-1 Rac3
GO_NEGATIVE_REGULATION_OF_ATPASE_ACTIVITY	0.1341	0.501572	0.133555	0.577272	1.30351	14	Ltf Tnni3 Cnn3 Pxk Ppif
GO_CARBOHYDRATE_CATABOLIC_PROCESS	0.134916	0.502123	0.249247	-0.281427	-1.21753	55	Pfkfb3 Chia1 Calm2 Man2b2 Fut7 Galt Lrp1 Hexa Gaa Pfkfb4 Aldh1a1 Gla Bpgm
GO_DSRNA_FRAGMENTATION	0.134722	0.502123	0.1396	0.654927	1.33093	8	Ttc25 Smad5 Drosha Hnrnpa2b1
GO_INSULIN_LIKE_GROWTH_FACTOR_RECEPTOR_BINDING	0.134831	0.502123	0.237794	-0.503426	-1.36406	10	Pik3r1 Socs2 Irs2 Gnas Arrb2 Ywhah
GO_MAINTENANCE_OF_PROTEIN_LOCALIZATION_IN_ORGANELLE	0.134831	0.502123	0.123842	0.51965	1.30844	26	Pdia2 Hspa2 Grik5 Arl2bp Bcl3 Pml Akt3 Pink1 Arl2 Sun1 Syne1
GO_PRODUCTION_OF_SMALL_RNA_INVOLVED_IN_GENE_SILENCING_BY_RNA	0.134722	0.502123	0.1396	0.654927	1.33093	8	Ttc25 Smad5 Drosha Hnrnpa2b1
GO_PURINERGIC_RECEPTOR_SIGNALING_PATHWAY	0.134931	0.502123	0.132147	0.573563	1.31144	15	Adcy6 P2rx6 Adcy4 Ptafr
GO_REGULATION_OF_SMOOTH_MUSCLE_CELL_PROLIFERATION	0.134912	0.502123	0.117766	0.444319	1.23215	65	Tacr1 Notch3 Hdac7 Igfbp3 Fgfr3 Npr1 Klf2 Irak4 Pdgfb Ager Notch4 Pdgfrb Calcrl Epas1 Tpm1 Ptafr Ndrg2 Jun
GO_TRANSFORMING_GROWTH_FACTOR_BETA_BINDING	0.134571	0.502123	0.126254	0.53347	1.31141	22	Tsku Lrrc23 Ltbp4 Hyal2 Drc3 Lrrc32 Dnaaf1 Eng Acvrl1 Ltbp3
GO_REGULATION_OF_EPIDERMAL_CELL_DIFFERENTIATION	0.13569	0.504629	0.124434	0.529771	1.32046	24	Notch3 Sfn Hes1 Notch4 Mafk Rock2 Notch1 Dll4 Srsf5 Nme2 Maff Notch2 Srsf4
GO_IMP_BIOSYNTHETIC_PROCESS	0.136364	0.506814	0.204295	-0.665177	-1.41538	5	Hprt Gart Ampd2 Paics
GO_HINDBRAIN_MORPHOGENESIS	0.136674	0.507647	0.123842	0.521208	1.30175	25	Nrxn2 Serpine2 Hes1 Wnt7b Lrp5 Hspa2
GO_GROWTH_FACTOR_ACTIVITY	0.136762	0.50765	0.120985	0.503967	1.29558	29	Nrtn Osgin1 Bmp1 Csf1 Fgf1 Pdgfa Pdgfb
GO_ATP_SYNTHESIS_COUPLED_PROTON_TRANSPORT	0.139113	0.507721	0.249247	-0.417001	-1.43186	19	Vps9d1 Atp5o Atp5pb Tcirg1 Stoml2 Atp5b Atp5g3 Atp5j2 Atp6v0a2 Atp5k Atp5h Atp5e
GO_CELLULAR_RESPONSE_TO_ABIOTIC_STIMULUS	0.137688	0.507721	0.114751	0.400916	1.15845	157	Nfatc4 Ptpru Scn5a Mapk11 Hdac7 Yap1 Tsku Pde2a Lrrc23 Hyal1 Aqp1 Col7a1 Cry2 Ncald Lrrc43 Gadd45a Hyal2 Drc3 Usp47 Col4a1 Cradd Lrrc32 Dnaaf1 Slc6a8 Tlr12 Mfap4 Palm Egr1 Cnn2 Ppp1r15a Rac3 Epas1 Spidr Gna11 Akt3 Il1b Ptafr Cd40 Sirt3 Nfkb1
GO_DEVELOPMENTAL_INDUCTION	0.139045	0.507721	0.138022	0.67539	1.3338	7	Fgfr3 Nkx2-1 Fgf1
GO_ENERGY_COUPLED_PROTON_TRANSPORT_DOWN_ELECTROCHEMICAL_GRADIENT	0.139113	0.507721	0.249247	-0.417001	-1.43186	19	Vps9d1 Atp5o Atp5pb Tcirg1 Stoml2 Atp5b Atp5g3 Atp5j2 Atp6v0a2 Atp5k Atp5h Atp5e
GO_ENTRY_INTO_CELL_OF_OTHER_ORGANISM_INVOLVED_IN_SYMBIOTIC_INTERACTION	0.139004	0.507721	0.116234	0.457128	1.25529	53	Cdhr3 Itga2b Cldn7 Gas6 Nectin2 Hspa2 Slc1a5 Hyal2 Nectin4 Tnfrsf4 Ldlr Ppif Slc20a2 Itgb7 Cxcr4 Grk3 F11r Pvr
GO_ENTRY_INTO_HOST	0.139004	0.507721	0.116234	0.457128	1.25529	53	Cdhr3 Itga2b Cldn7 Gas6 Nectin2 Hspa2 Slc1a5 Hyal2 Nectin4 Tnfrsf4 Ldlr Ppif Slc20a2 Itgb7 Cxcr4 Grk3 F11r Pvr
GO_ENTRY_INTO_HOST_CELL	0.139004	0.507721	0.116234	0.457128	1.25529	53	Cdhr3 Itga2b Cldn7 Gas6 Nectin2 Hspa2 Slc1a5 Hyal2 Nectin4 Tnfrsf4 Ldlr Ppif Slc20a2 Itgb7 Cxcr4 Grk3 F11r Pvr
GO_ENTRY_INTO_OTHER_ORGANISM_INVOLVED_IN_SYMBIOTIC_INTERACTION	0.139004	0.507721	0.116234	0.457128	1.25529	53	Cdhr3 Itga2b Cldn7 Gas6 Nectin2 Hspa2 Slc1a5 Hyal2 Nectin4 Tnfrsf4 Ldlr Ppif Slc20a2 Itgb7 Cxcr4 Grk3 F11r Pvr
GO_LYMPH_VESSEL_MORPHOGENESIS	0.137226	0.507721	0.142057	0.694401	1.3225	6	Sox18 Acvrl1
GO_L_AMINO_ACID_IMPORT	0.138686	0.507721	0.141225	0.69339	1.32057	6	Slc6a9 Slc11a2
GO_MOVEMENT_IN_ENVIRONMENT_OF_OTHER_ORGANISM_INVOLVED_IN_SYMBIOTIC_INTERACTION	0.139004	0.507721	0.116234	0.457128	1.25529	53	Cdhr3 Itga2b Cldn7 Gas6 Nectin2 Hspa2 Slc1a5 Hyal2 Nectin4 Tnfrsf4 Ldlr Ppif Slc20a2 Itgb7 Cxcr4 Grk3 F11r Pvr
GO_MOVEMENT_IN_HOST_ENVIRONMENT	0.139004	0.507721	0.116234	0.457128	1.25529	53	Cdhr3 Itga2b Cldn7 Gas6 Nectin2 Hspa2 Slc1a5 Hyal2 Nectin4 Tnfrsf4 Ldlr Ppif Slc20a2 Itgb7 Cxcr4 Grk3 F11r Pvr
GO_NEGATIVE_REGULATION_OF_CELL_CYCLE_G1_S_PHASE_TRANSITION	0.138889	0.507721	0.115734	0.444733	1.23289	66	Sfn Bcl2 Muc1 Rbm38 Tnks1bp1 Ccnd1 Ly6d Gadd45a Susd2 Fbxo31 Cradd Ctdspl Zc3h12d Pml
GO_NEGATIVE_REGULATION_OF_LIPID_CATABOLIC_PROCESS	0.137435	0.507721	0.133555	0.60605	1.31304	11	Cidea Acacb Akt3 Il1b
GO_NEGATIVE_REGULATION_OF_NUCLEOTIDE_CATABOLIC_PROCESS	0.138775	0.507721	0.135741	0.624189	1.32877	10	Hdac7 Ddit4 Cbfa2t3
GO_OXIDOREDUCTASE_ACTIVITY_ACTING_ON_A_SULFUR_GROUP_OF_DONORS_DISULFIDE_AS_ACCEPTOR	0.138801	0.507721	0.213928	-0.628982	-1.40453	6	Txndc12 Txn2 Dnajc10
GO_PEPTIDASE_ACTIVATOR_ACTIVITY	0.13701	0.507721	0.249247	-0.35056	-1.25109	25	Psme2b Cav1 Pycard Fn1 Adrm1 Psme3
GO_PIGMENT_GRANULE	0.13811	0.507721	0.249247	-0.2554	-1.13899	72	Cct4 Rab1a Sdcbp Cltc Tmed10 Capg Pdcd6ip Myo7a Trpv2 Hps4 Rac1 Rab32 Gna13 Pdia3 Ctsd Canx Erp29
GO_REGULATION_OF_BLOOD_VOLUME_BY_RENIN_ANGIOTENSIN	0.136923	0.507721	0.146416	0.73318	1.31644	5	Tacr1 Nkx2-1 Ace
GO_REGULATION_OF_CATENIN_IMPORT_INTO_NUCLEUS	0.138775	0.507721	0.135741	0.623668	1.32766	10	Dab2ip Erbb2 Fzd1 Gna11 Rgs19
GO_REGULATION_OF_ESTABLISHMENT_OF_PLANAR_POLARITY_INVOLVED_IN_NEURAL_TUBE_CLOSURE	0.139045	0.507721	0.138022	0.676056	1.33511	7	Ptk7 Celsr1 Fzd1 Sec24b Dvl2 Dvl1
GO_REGULATION_OF_PROTEIN_SECRETION	0.138	0.507721	0.114267	0.389642	1.14109	229	Adcy6 Oit1 Srcin1 Epha2 Mapk11 Cidea Ephb3 Mcu Il17rc Nrxn2 Tsku Ephb4 Lrrc23 Rasgrp2 Rapgef3 Gas6 Nlgn2 Prkca Apbb1 Nr1d1 Zap70 Lrp5 Lrrc43 Hyal2 Drc3 Adcy4 Itpr3 Arl2bp Rabgef1 Lrrc32 Ica1 Dnaaf1 Tnfrsf4 Tlr12 Phpt1 H2-Q6 Adam8 Ccr7 Pml Cd34 Carmil2 Epas1 Jak2 Ppif Prkci Midn Il1b Cd40 Hadh Fkbp1a Gbp3 Syt7
GO_REGULATION_OF_SYNAPTIC_VESICLE_TRANSPORT	0.138547	0.507721	0.121543	0.51342	1.30151	27	Septin5 Nlgn2 Atp2a3 Stxbp1 Grik5 Btbd9 Rab3a
GO_RESPIRATORY_SYSTEM_PROCESS	0.139045	0.507721	0.138022	0.673728	1.33051	7	Hoxa5 Rab3a Adh5
GO_RESPONSE_TO_INORGANIC_SUBSTANCE	0.139	0.507721	0.113787	0.386433	1.13436	248	Krt8 Adcy6 Nfatc4 Tacr1 Ltf Scn5a Hp Hdac7 Igfbp2 Pcgf2 Ldhb Aqp1 Rasgrp2 Bcl2 Haao S100a16 Ece1 Col7a1 Apbb1 Klf2 Ccnd1 Hspa2 Scgb1a1 Clu Cacna1i Pdgfa Itpr3 Gsn Col4a1 Slc6a8 Ager Nfe2l2 C4b Dpep1 Pdcd6 Eef1a1 Pdgfrb Ccr7 Ppp1r15a Endog Epas1 Spidr Hmbs Ppif Cdh1 Foxo1 Sdc1 Asph Calm3 Il1b Gss Jun Sirt3 Fntb Fkbp1a Nfkb1 Jund Cyb5a
GO_VIRAL_ENTRY_INTO_HOST_CELL	0.139004	0.507721	0.116234	0.457128	1.25529	53	Cdhr3 Itga2b Cldn7 Gas6 Nectin2 Hspa2 Slc1a5 Hyal2 Nectin4 Tnfrsf4 Ldlr Ppif Slc20a2 Itgb7 Cxcr4 Grk3 F11r Pvr
GO_WNT_PROTEIN_BINDING	0.139045	0.507721	0.138022	0.673835	1.33072	7	Ryk Lrp5 Porcn Fzd1
GO_DOPAMINE_RECEPTOR_SIGNALING_PATHWAY	0.139225	0.507813	0.126876	0.550423	1.29997	17	Adcy6 Rgs9 Adcy4 Gna11
GO_RNA_POLYADENYLATION	0.139362	0.507996	0.249247	-0.465821	-1.40708	14	Cstf1 Pabpc1 Leo1 Cpsf2 Zc3h3
GO_NEUROPEPTIDE_RECEPTOR_BINDING	0.139461	0.508043	0.147331	0.763465	1.2958	4	Kiss1 Shank3
GO_PEPTIDYL_PROLINE_MODIFICATION	0.139665	0.508155	0.120985	0.512073	1.29809	27	Pdia2 P4ha2 Ppil1 Ppif P3h3 Pin4 Fkbp1a
GO_POSITIVE_REGULATION_OF_INTERFERON_BETA_PRODUCTION	0.139665	0.508155	0.120985	0.512193	1.29839	27	Tsku Lrrc23 Lrrc43 Drc3 Polr3b Lrrc32 Dnaaf1 Tlr12
GO_POSITIVE_REGULATION_OF_CHONDROCYTE_DIFFERENTIATION	0.140146	0.50959	0.140406	0.691812	1.31757	6	Sox13 Acvrl1 Por Pkdcc Rela Relb
GO_OXIDOREDUCTASE_ACTIVITY_ACTING_ON_PAIRED_DONORS_WITH_INCORPORATION_OR_REDUCTION_OF_MOLECULAR_OXYGEN_REDUCED_FLAVIN_OR_FLAVOPROTEIN_AS_ONE_DONOR_AND_INCORPORATION_OF_ONE_ATOM_OF_OXYGEN	0.140278	0.509754	0.13649	0.649047	1.31898	8	Cyp2a5 Cyp2s1 Cyp2f2 Cyp4b1
GO_REGULATION_OF_CARDIAC_MUSCLE_CONTRACTION_BY_CALCIUM_ION_SIGNALING	0.140371	0.509778	0.123257	0.53062	1.3044	22	Hdac7 Gstm2 Atp2a3 Asph Calm3 Fkbp1a Atp1a3 Slc9a1 Gsto1 Gstm1 Prkacb Atp2a2 Atp1a1
GO_CHROMATIN_ASSEMBLY_OR_DISASSEMBLY	0.140895	0.511363	0.249247	-0.262975	-1.16424	69	H2aj Mcm2 Rbbp7 Chaf1b Smarce1 Cenpa H1f3 Npm1 H2ax Noc2l Kat6b Cdkn2a Cenpv Cenpx Smarcc1 Chd5 Hjurp
GO_ACTIN_CYTOSKELETON_REORGANIZATION	0.141339	0.511542	0.116739	0.474225	1.26912	43	Atp2c2 Myh14 Ptk7 Arap3 Sipa1l2 Gsn Parva Prkci S100a9 Rap2a Trpv4 Micall2
GO_NEGATIVE_REGULATION_OF_SMALL_GTPASE_MEDIATED_SIGNAL_TRANSDUCTION	0.141304	0.511542	0.12564	0.544498	1.29691	19	Arap3 Dab2ip Itga3 Rabgef1 Kctd10 Mapkap1 Timp2 Tgfb2 Stard8 Rapgef1 Rasa3 Tnfaip1 Rasa4
GO_NEUROTROPHIN_SIGNALING_PATHWAY	0.141236	0.511542	0.128789	0.570981	1.30554	15	Hap1 Bcar1 Ddit4 Src Rapgef1 Araf
GO_RECIPROCAL_DNA_RECOMBINATION	0.141379	0.511542	0.222056	-0.608595	-1.40185	7	Mre11a Cenpx Mlh3
GO_RECIPROCAL_MEIOTIC_RECOMBINATION	0.141379	0.511542	0.222056	-0.608595	-1.40185	7	Mre11a Cenpx Mlh3
GO_ADRENAL_GLAND_DEVELOPMENT	0.141606	0.512047	0.1396	0.690637	1.31533	6	Wnt11 Thra
GO_ADHERENS_JUNCTION_ORGANIZATION	0.141942	0.512948	0.116739	0.469349	1.25932	44	Ptpru Lama5 Thy1 Bcl2 Nectin2 Numbl Nectin4 Ramp2 Fermt2 Cdh5 Rab8b Cdh1 Bcam
GO_MITOCHONDRIAL_RNA_METABOLIC_PROCESS	0.142159	0.513099	0.249247	-0.419413	-1.33332	16	Supv3l1 Polrmt Hsd17b10
GO_RESPONSE_TO_CALCIUM_ION	0.142116	0.513099	0.114751	0.450655	1.23901	57	Adcy6 Scn5a Rasgrp2 S100a16 Ccnd1 Itpr3 Slc6a8 Dpep1 Pdcd6 Endog Ppif Sdc1 Asph Calm3 Jun Jund
GO_REGULATION_OF_MAP_KINASE_ACTIVITY	0.142285	0.513238	0.112379	0.394479	1.1491	186	Lax1 Trib2 Epha2 Mapk11 Ephb3 Fgfr3 Cblc Ephb4 Lrrc23 Rasgrp2 Dab2ip Tnxb Erbb2 Fgd2 Gps1 Zap70 Flt3 Efna1 Lrrc43 Dusp14 Fgf1 Gadd45a Hyal2 Pdgfa Dusp2 Dusp8 Dnaja4 Pdgfb Map3k4 Tlr12 Map4k2 Dusp16 Pdgfrb Adam8 Maged1 Jak2 Il1b Avpi1 Cd40 Gadd45b Cxcr4
GO_REGULATION_OF_NUCLEASE_ACTIVITY	0.142691	0.514389	0.122108	0.528574	1.29937	22	Dab2ip Hspa2 Gzma Oas3 Akt3 Oas2 Sirt3 Oas1c
GO_AUDITORY_RECEPTOR_CELL_DIFFERENTIATION	0.14303	0.514979	0.125033	0.553295	1.3067	18	Lrrc51 Notch3 Fgfr3 Hes1 Notch4 Rac3 Sod1 Notch1 Sec24b
GO_REGULATION_OF_LIPASE_ACTIVITY	0.143006	0.514979	0.114751	0.457145	1.2465	50	Fgfr3 Gpihbp1 Rasgrp2 Anxa8 Erbb2 Ncald Lrp5 Mrc2 Ccn1 Por Pdgfrb Plcb3 Prkci Gna11 Ptafr S1pr4
GO_OXIDOREDUCTASE_ACTIVITY_ACTING_ON_SINGLE_DONORS_WITH_INCORPORATION_OF_MOLECULAR_OXYGEN	0.143258	0.515169	0.135741	0.671154	1.32543	7	Haao P4ha2 Cdo1
GO_REGULATION_OF_RESPONSE_TO_REACTIVE_OXYGEN_SPECIES	0.143193	0.515169	0.122679	0.536534	1.30367	21	Hp Hdac7 Hsph1 Nfe2l2 Sesn1 Endog Pink1 Epor Pycr2 Park7
GO_BETA_CATENIN_BINDING	0.143623	0.515906	0.116234	0.474765	1.26191	42	Ptpru Hdac7 Klf2 Cdh5 Bcl9 Slc9a3r2 Lzic Cdh1 Foxo1 Rgs19 Ash2l Cby1
GO_NEGATIVE_REGULATION_OF_MULTICELLULAR_ORGANISMAL_METABOLIC_PROCESS	0.143639	0.515906	0.133555	0.627038	1.30741	9	Rapgef3 Cygb Ager
GO_CELLULAR_RESPONSE_TO_ALCOHOL	0.143743	0.515966	0.113787	0.448195	1.23268	58	Adcy6 Adamts15 Aqp1 Erbb2 Klf2 Lrp5 Adcy4 Itpr3 Ldlr Spidr Hmbs Fzd1 Cdh1 Foxo1 Ptafr Tfap4 Rock2 Cbx1
GO_INTERMEDIATE_FILAMENT_BASED_PROCESS	0.143851	0.516039	0.121543	0.527174	1.29593	22	Des Krt18 Fam83h Sod1 Agfg1 Atp8b2
GO_CHONDROITIN_SULFATE_PROTEOGLYCAN_BIOSYNTHETIC_PROCESS	0.143979	0.516181	0.130106	0.600739	1.30153	11	Chst15 Bgn Fra10ac1 Chst11
GO_POSITIVE_REGULATION_OF_CREB_TRANSCRIPTION_FACTOR_ACTIVITY	0.144156	0.516185	0.129443	0.590899	1.30244	12	Epha2 Ephb3 Ephb4 Ldlr
GO_RELAXATION_OF_MUSCLE	0.144156	0.516185	0.129443	0.592218	1.30535	12	Gstm2 Atp2a3 Sod1 Atp1a3 Gstm1 Atp2a2 Atp1a1 Pde5a
GO_NADPH_BINDING	0.144526	0.51625	0.138022	0.690453	1.31498	6	Cbr3 Grhpr Qdpr Cbr1
GO_NEGATIVE_REGULATION_OF_DEPHOSPHORYLATION	0.144351	0.51625	0.114267	0.459653	1.2514	49	Camsap3 Dlg3 Pcdh1 Cry2 Ppp1r16b Ppp1r15a Myo1d Sema4d Dlg4 Fkbp1a Rock2 Dido1 Gpatch2 Ikbkb Myo1c Marf1 Tgfb2
GO_NUCLEASE_ACTIVITY	0.144438	0.51625	0.249247	-0.240434	-1.07297	91	Rcl1 Rexo4 Rnase4 Zranb3 Mre11a Pop4 Ear1 Dnase2a Ang Dcps Rexo2 Exosc3 Pnkp Rnasel Fen1 Ear2 Dgcr8 Rad9a Exosc8
GO_PEPTIDASE_INHIBITOR_ACTIVITY	0.144491	0.51625	0.113787	0.454505	1.24697	52	Wfdc1 Wfdc2 Spint2 Serpinh1 Serpine2 Gas6 Col7a1 Gsn Col4a1 Pi16 C4b Dpep1 Vill Itih4 Timp3
GO_MONOCARBOXYLIC_ACID_BINDING	0.144647	0.51637	0.119888	0.517224	1.2918	25	Id3 Pcx Gsn Pygb Fabp5 Vill Adh5 Igf2r S100a9
GO_TELOMERE_CAPPING	0.144828	0.516388	0.21925	-0.607472	-1.39926	7	Mre11a Tinf2 H4c4
GO_VOLTAGE_GATED_ANION_CHANNEL_ACTIVITY	0.144828	0.516388	0.21925	-0.60762	-1.3996	7	Clcn4 Vdac1 Gpr89 Clcn7 Vdac2
GO_RAGE_RECEPTOR_BINDING	0.14511	0.516769	0.208955	-0.626504	-1.39899	6	Fpr1 Fpr2 S100a8 S100a4
GO_REGULATION_OF_SYNAPTIC_VESICLE_EXOCYTOSIS	0.145065	0.516769	0.122679	0.537825	1.2973	20	Septin5 Nlgn2 Atp2a3 Stxbp1 Grik5 Rab3a
GO_CITRULLINE_METABOLIC_PROCESS	0.145485	0.516952	0.148261	0.815171	1.29438	3	Ddah2 Ass1
GO_CORE_PROMOTER_BINDING	0.145602	0.516952	0.111463	0.428118	1.21202	88	Gata2 Notch3 Hdac7 Yap1 Nkx2-1 Cry2 Nr1d1 Klf2 Nono Gadd45a Smad5 Notch4 Nfya Nsd2 E2f2 Smarcb1 Sirt3 Nlrc5 Nsd3 Mta2 Sp1
GO_EXOCYTOSIS	0.145436	0.516952	0.111011	0.395165	1.14828	183	Srcin1 Ltf Gata2 Myh14 Septin5 Syt5 Clec3b Itga2b Hap1 Syt15 Lat Lgi3 Rasgrp2 Gas6 Nlgn2 C2cd4b Pecam1 Zap70 Tuba1a Stxbp1 Myo5c Clu Rarres2 Pdgfa Vamp5 Gsn Pdgfb Unc13d Rab3a Rab8b Klrb1b Snx19 Myo1d Itih4 Exoc2 Timp3 Qsox1 Exoc3l Ctsw Calm3
GO_LEFT_RIGHT_AXIS_SPECIFICATION	0.145578	0.516952	0.132147	0.620371	1.32064	10	Mns1 Notch3 Ift172 Ahi1 Notch4
GO_LEUKOCYTE_MEDIATED_IMMUNITY	0.145602	0.516952	0.111463	0.42097	1.19837	93	Gata2 Dlg3 Clec2i Lat Lrrc23 Rasgrp2 Lrrc43 Stxbp1 Clu Irak4 Unc13d Tlr12 C4b Klrb1b Bcl3 C6 Myo1d Exosc6 Dlg4 C2 Ace Emp2 Inppl1 Hspd1 Tubb4b Tubb2a Myo1c Slc11a2 Ccl3 Rab27a Ctsh Serpinb6a Ercc1 Pou2f2 Irf7
GO_ACTIN_FILAMENT_BASED_PROCESS	0.146	0.517394	0.110565	0.382961	1.12553	262	Krt8 Des Catip Atp2c2 Foxj1 Scn5a Dlg3 Myh14 Ptk7 Csrp2 Dynll2 Bcr Aqp1 Arap3 Bcar1 Tnxb Sipa1l2 Bcl2 Fgd2 Tnni3 Ablim1 Itpka Myo5c Pdgfa Prkar1b Myl6 Gsn Daam1 Limk2 Ehd2 Scn1b Flnb Cnn3 Ssh2 Iqsec2 Pdgfrb Vill Cnn2 Myo1d Carmil2 Parva Mtss1 Rac3 Mad2l2 Tpm1 Jak2 Dlg4 Kctd10 Prkci S100a9 Rap2a Kptn Cyth2 Cdc42ep2 Emp2 Inppl1
GO_AMINO_ACID_TRANSMEMBRANE_TRANSPORT	0.146255	0.517394	0.122108	0.535685	1.29214	20	Slc6a9 Slc1a4 Slc1a5 Slc6a8 Slc7a4 Slc43a2 Slc7a8
GO_NEUROMUSCULAR_PROCESS	0.146211	0.517394	0.114751	0.468203	1.25625	44	Adcy6 Scn5a Dlg3 Myh14 Nrxn2 Shank3 Bcr Nlgn2 Adcy4 Rbfox2 Rac3 Dlg4
GO_PLATELET_DENSE_GRANULE	0.14625	0.517394	0.12564	0.560189	1.29685	16	Clec3b Rarres2 Itpr3 Itih4 Timp3 Ctsw
GO_REGULATION_OF_GENE_SILENCING_BY_RNA	0.146119	0.517394	0.252961	-0.419909	-1.26839	14	Pum1 Pum2 Ncor1 Tgfb1
GO_REGULATION_OF_POSTTRANSCRIPTIONAL_GENE_SILENCING	0.146119	0.517394	0.252961	-0.419909	-1.26839	14	Pum1 Pum2 Ncor1 Tgfb1
GO_REGULATION_OF_AUTOPHAGOSOME_ASSEMBLY	0.146709	0.518691	0.249247	-0.344087	-1.22799	25	Ubqln2 Rab1a Lrsam1 Chmp4b Pip4k2b Rab7 Rab5c
GO_PINOCYTOSIS	0.147059	0.519614	0.24134	-0.470471	-1.31185	11	Snx5 Pycard Ppt1 Mapkapk3
GO_GTPASE_ACTIVATING_PROTEIN_BINDING	0.147343	0.520305	0.122679	0.5413	1.28929	19	Plxnb1 Cdh1 Akt3 Plxna1 Plxnb2 Tsc1 Tubb4b Tubb2a
GO_TRANSCYTOSIS	0.147445	0.520353	0.13649	0.689513	1.31319	6	Pigr Gpihbp1 Ptafr Src
GO_CELLULAR_RESPONSE_TO_INORGANIC_SUBSTANCE	0.147959	0.520918	0.111011	0.437274	1.22073	75	Adcy6 Nfatc4 Ltf Scn5a Aqp1 Rasgrp2 Hspa2 Cacna1i Gsn Dpep1 Endog Epas1 Spidr Hmbs Ppif Cdh1 Foxo1 Asph Jun Jund
GO_EMBRYONIC_CAMERA_TYPE_EYE_MORPHOGENESIS	0.148299	0.520918	0.130777	0.617541	1.31462	10	Tbx2 Tbx3
GO_ENDOLYSOSOME_MEMBRANE	0.147887	0.520918	0.120433	0.53376	1.29693	21	Tsku Lrrc23 Lrrc43 Drc3 Lrrc32 Dnaaf1 Tlr12
GO_NEGATIVE_REGULATION_OF_EPIDERMIS_DEVELOPMENT	0.148052	0.520918	0.127505	0.588273	1.29666	12	Notch3 Hes1 Notch4 Cdh1 Notch1 Dll4 Srsf5 Notch2 Srsf4
GO_PATHWAY_RESTRICTED_SMAD_PROTEIN_PHOSPHORYLATION	0.148276	0.520918	0.216543	-0.602377	-1.38752	7	Tgfbr2 Acvr1 Tgfb1 Tgfbr1 Acvr1b
GO_POSITIVE_REGULATION_OF_MITOCHONDRIAL_OUTER_MEMBRANE_PERMEABILIZATION_INVOLVED_IN_APOPTOTIC_SIGNALING_PATHWAY	0.148315	0.520918	0.11725	0.515217	1.29728	26	Dynll2 Sfn Bcl2 Ppp1r13b Bbc3 Trp53bp2
GO_REGULATION_OF_INTERLEUKIN_6_PRODUCTION	0.14811	0.520918	0.111011	0.439951	1.22594	74	Foxj1 Mapk13 Il17rc Tsku Lrrc23 Gas6 Klf2 Lrrc43 Hyal2 Drc3 Rabgef1 Lrrc32 Dnaaf1 Tlr12 H2-Q6 Il1b Ptafr Inppl1 Hspd1 Selenos Nlrc5 Rab7b Trpv4 H2-Q4
GO_RESPONSE_TO_CAMP	0.148148	0.520918	0.111463	0.44195	1.22518	66	Wdr93 Aldh3a1 Ldhb Aqp1 Rapgef3 Col7a1 Tie1 Itpr3 Col4a1 Thbd Pygb Cdo1 Sdc1 Ptafr Jun Jund
GO_RESPIRATORY_BURST	0.148416	0.520962	0.249247	-0.476146	-1.4099	13	Cybb Cd24a Cd52 Cyba Ncf1
GO_AMMONIUM_TRANSPORT	0.148633	0.521412	0.120985	0.532834	1.28526	20	Scn5a Slc44a4 Aqp1 Acacb Zap70
GO_ENDOCARDIAL_CUSHION_FORMATION	0.148905	0.521854	0.135741	0.687537	1.30942	6	Notch3 Eng Notch4 Notch1
GO_REGULATION_OF_INTERLEUKIN_8_SECRETION	0.148936	0.521854	0.21925	-0.548974	-1.3604	8	Anxa4 Anxa1 Pycard Cd2
GO_CARDIAC_MUSCLE_ADAPTATION	0.149231	0.521952	0.1396	0.729808	1.31039	5	Hdac7 Kdm4a
GO_CARDIAC_MUSCLE_HYPERTROPHY_IN_RESPONSE_TO_STRESS	0.149231	0.521952	0.1396	0.729808	1.31039	5	Hdac7 Kdm4a
GO_MUSCLE_HYPERTROPHY_IN_RESPONSE_TO_STRESS	0.149231	0.521952	0.1396	0.729808	1.31039	5	Hdac7 Kdm4a
GO_NEUROTRANSMITTER_TRANSPORT	0.149378	0.522155	0.111463	0.448869	1.23424	56	Slc6a9 Septin5 Syt5 Nrxn2 Syt15 Nlgn2 Wnt7b C2cd4b Hspa2 Stxbp1 Ica1 Slc6a8 Rab3a
GO_DIVALENT_INORGANIC_CATION_HOMEOSTASIS	0.149598	0.522616	0.10925	0.401827	1.1591	150	Adcy6 Kiss1 Atp2c2 Tacr1 Gata2 Dlg3 Mcu Csrp2 S100a14 Bcl2 Prkca Tnni3 Lrp5 Atp2a3 Grik5 Adcy4 Itpr3 Tmem165 Ager Pdgfrb Pygb Ccr7 Bbc3 Pml Tpt1 Jak2 Dlg4 S100a9 Il1b Tpcn1 Cd40 S1pr4 Cxcr4 Fkbp1a
GO_NEGATIVE_REGULATION_OF_EPITHELIAL_CELL_APOPTOTIC_PROCESS	0.149758	0.522864	0.121543	0.539755	1.28561	19	Gas6 Kdr Tie1 Ramp2 Nfe2l2
GO_PURINE_NUCLEOBASE_BIOSYNTHETIC_PROCESS	0.150568	0.525379	0.193813	-0.658365	-1.40089	5	Hprt Aprt Gart
GO_BILE_ACID_METABOLIC_PROCESS	0.15126	0.525506	0.237794	-0.466002	-1.29939	11	Npc1 Acaa1b Scp2
GO_CALMODULIN_BINDING	0.150866	0.525506	0.109684	0.435064	1.21741	78	Adcy6 Aebp1 Camsap3 Scn5a Myh14 Nrgn Lrrc23 Tjp3 Itpka Lrrc43 Myo5c Tlr12 Cnn3 Cnn2 Plcb3 Myo1d
GO_CHROMOSOME_ORGANIZATION_INVOLVED_IN_MEIOTIC_CELL_CYCLE	0.151291	0.525506	0.222056	-0.524483	-1.35775	9	Ncapd2 Mre11a Mlh3
GO_EPITHELIAL_CELL_FATE_COMMITMENT	0.15102	0.525506	0.129443	0.611944	1.3027	10	Notch3 Hes1 Notch4 Nrp2 Notch1 Dll4
GO_FOREBRAIN_CELL_MIGRATION	0.150838	0.525506	0.115734	0.50508	1.28036	27	Sema3b Lamb2 Fgfr3 Nkx2-1 Dab2ip Erbb2 Sema3g Sema3c Cx3cr1 Rac3
GO_NEGATIVE_REGULATION_OF_GLUCOSE_TRANSPORT	0.15102	0.525506	0.129443	0.614903	1.309	10	Prkca Mzb1 Il1b Selenos
GO_NOSE_DEVELOPMENT	0.15142	0.525506	0.204295	-0.611824	-1.36621	6	Ski Aldh1a1 Axin1 Aldh1b1 Chd8
GO_POSITIVE_REGULATION_OF_NUCLEOTIDE_METABOLIC_PROCESS	0.151767	0.525506	0.110565	0.450694	1.23652	52	Adcy6 Lrrc23 Rapgef3 Ece1 Prkca Npr1 Ncald Lrrc43 Ramp2 Adcy4 Tlr12 Calcrl Epas1 Fzd1 Calm3
GO_POSITIVE_REGULATION_OF_PURINE_NUCLEOTIDE_METABOLIC_PROCESS	0.151767	0.525506	0.110565	0.450694	1.23652	52	Adcy6 Lrrc23 Rapgef3 Ece1 Prkca Npr1 Ncald Lrrc43 Ramp2 Adcy4 Tlr12 Calcrl Epas1 Fzd1 Calm3
GO_PROTEOGLYCAN_METABOLIC_PROCESS	0.151648	0.525506	0.114267	0.494247	1.27075	31	Hyal1 Chst15 Col7a1 Bgn Sgsh Col4a1 Gpc1 Fra10ac1 Chst11
GO_REGULATION_OF_HEXOKINASE_ACTIVITY	0.15142	0.525506	0.204295	-0.616318	-1.37625	6	Pfkfb3 Tigar Pfkfb4
GO_REGULATION_OF_MEMBRANE_DEPOLARIZATION	0.151515	0.525506	0.120985	0.549616	1.29802	18	Scn5a Bcl2 Kdr Cacna1i Scn1b
GO_REGULATION_OF_SMOOTH_MUSCLE_CONTRACTION	0.151515	0.525506	0.120985	0.548785	1.29605	18	Tacr1 Tnni3 Npnt Cnn3 Calcrl Ptafr Sod1 Atp1a3
GO_SENSORY_PERCEPTION_OF_TASTE	0.151948	0.525823	0.12564	0.58644	1.29261	12	Pigr Itpr3 Scnn1b Plcb3 Rtp4
GO_EMBRYONIC_DIGIT_MORPHOGENESIS	0.152079	0.525866	0.113787	0.498816	1.28234	29	Notch3 Tbx2 B9d1 Tbx3 Ece1 Wnt7b Lrp5 Notch4 Chst11 Gna11
GO_NEGATIVE_REGULATION_OF_KERATINOCYTE_PROLIFERATION	0.15214	0.525866	0.140406	0.758238	1.28693	4	Ptpru Sfn
GO_PROTEIN_ADP_RIBOSYLATION	0.152482	0.526741	0.216543	-0.539234	-1.33626	8	Parp3 Arf4
GO_CELLULAR_RESPONSE_TO_AMINO_ACID_STARVATION	0.15311	0.52827	0.252961	-0.407333	-1.27009	15	Impact Slc38a2 Ucp3
GO_LOCOMOTORY_BEHAVIOR	0.153218	0.52827	0.10882	0.429331	1.20337	80	Adcy6 Epha2 Scn5a Dlg3 Ephb3 Celsr1 Ephb4 Nkx2-1 Nlgn2 Usp2 Myo5c Adcy4 Btbd9 Etv5 Ank Cnp L1cam
GO_POSITIVE_REGULATION_OF_ERAD_PATHWAY	0.15311	0.52827	0.252961	-0.403657	-1.25863	15	Cav1 Ubqln2
GO_POSITIVE_REGULATION_OF_METANEPHROS_DEVELOPMENT	0.153285	0.52827	0.133555	0.68566	1.30585	6	Pdgfa Pdgfb Pdgfrb Egr1 Basp1
GO_POSITIVE_REGULATION_OF_MACROPHAGE_DIFFERENTIATION	0.153558	0.528902	0.222056	-0.491253	-1.33108	10	Cxcl15 Ripk1 Id2
GO_LYMPH_NODE_DEVELOPMENT	0.153724	0.529164	0.1396	0.757801	1.28619	4	Spns2 Ltb
GO_MALE_GENITALIA_DEVELOPMENT	0.153846	0.529274	0.137251	0.726806	1.305	5	Tbx2 Tbx3 Asb1
GO_POTASSIUM_ION_BINDING	0.154167	0.530066	0.129443	0.641077	1.30278	8	Hdac7 Atp1a3 Atp1a1
GO_REGULATION_OF_CARDIAC_CONDUCTION	0.154267	0.530101	0.112843	0.497786	1.27969	29	Fxyd1 Fxyd3 Npr1 Tnni3 Atp2a3 Itpr3 Asph Calm3 Fkbp1a
GO_AMINOGLYCAN_METABOLIC_PROCESS	0.154397	0.530124	0.108394	0.435003	1.21059	72	Hspg2 B3gnt4 Hyal1 Chst15 Bgn Sgsh Pglyrp1 Stab1 Hyal2 Sdc4 Gpc1 B4galt4 Fra10ac1 Pdgfrb Itih4 Chst11 Sdc1 Akt3 Il1b
GO_MULTICELLULAR_ORGANISMAL_MOVEMENT	0.155074	0.530124	0.11524	0.517749	1.2905	24	Ccdc78 Myh14 Tnni3 Itpr3
GO_MUSCULOSKELETAL_MOVEMENT	0.155074	0.530124	0.11524	0.517749	1.2905	24	Ccdc78 Myh14 Tnni3 Itpr3
GO_PROTEIN_KINASE_ACTIVITY	0.155	0.530124	0.10673	0.380539	1.12063	277	Trib2 Kcnh3 Epha2 Stk36 Nrbp2 Mapk11 Ptk7 Mapk13 Ephb3 Mapk15 Fgfr3 Ephb4 Ryk Bcr Mok Lrrc23 Rassf2 Tnk2 Kdr Prkca Npr1 Erbb2 Hspb8 Zap70 Flt3 Itpka Ltbp4 Ccnd1 Fgfrl1 Lrrc43 Tie1 Mapk12 Fgf1 Irak4 Limk2 Kcnh4 Map3k4 Prkab1 Eng Tlr12 Acvrl1 Map4k2 Dyrk1b Nek9 Pdgfrb Pxk Mark4 Strada Scyl2 Jak2 Prkci Igf2r Akt3 Grk6 Snx15 Coq8b Pskh1 Rock2 Adck5 Grk3 Sik3 Irak1 Cdk19 Nrp2 Oxsr1 Ikbkb Pkn3 Mknk2 Pr…
GO_REGULATION_OF_ALPHA_BETA_T_CELL_DIFFERENTIATION	0.154617	0.530124	0.249247	-0.416136	-1.31902	17	Irf4 Tgfbr2 Anxa1
GO_REGULATION_OF_EARLY_ENDOSOME_TO_LATE_ENDOSOME_TRANSPORT	0.154867	0.530124	0.24134	-0.441587	-1.30757	13	Vps11 Map2k1 Map2k2 Ezr Mapk3 Snx3
GO_REGULATION_OF_THYMOCYTE_APOPTOTIC_PROCESS	0.154494	0.530124	0.130106	0.66016	1.30372	7	Zc3h8 Adam8 Bbc3 Epas1 Jak3
GO_RESPONSE_TO_ESTROGEN	0.155086	0.530124	0.10714	0.409489	1.17428	123	Wfdc1 Tacr1 Mmp15 Rgs9 Igfbp2 Gstm2 Mapk15 Ldhb Erbb2 Col7a1 Wnt7b Ccnd1 Smad6 Tie1 Ramp2 Pdgfa Col4a1 Pdgfb Slc6a8 Ager C4b Pdgfrb Mfge8 Endog Epas1 Hmbs Kmt2d Timp3 Il1b Ash2l
GO_TRANSCRIPTIONAL_ACTIVATOR_ACTIVITY_RNA_POLYMERASE_II_TRANSCRIPTION_REGULATORY_REGION_SEQUENCE_SPECIFIC_BINDING	0.155086	0.530124	0.10714	0.41678	1.1908	99	Foxj1 Nr1i2 Dbp Gata2 Klf5 Hoxa5 Elf3 Hnf1b Sox18 Klf2 Nr4a1 Foxj2 Smad5 Etv5 Nfe2l2 Egr1 Hcfc1 Epas1 Borcs8 Klf13 Mafk Nfatc3 Jun Tfap4 Nfkb1
GO_SEMAPHORIN_RECEPTOR_ACTIVITY	0.155385	0.530529	0.13649	0.725388	1.30245	5	Plxnb1 Plxna1 Plxnb2 Nrp2
GO_SEMAPHORIN_RECEPTOR_COMPLEX	0.155385	0.530529	0.13649	0.725388	1.30245	5	Plxnb1 Plxna1 Plxnb2 Nrp2
GO_POSITIVE_REGULATION_OF_INTERLEUKIN_6_PRODUCTION	0.155579	0.530885	0.111011	0.471143	1.25276	41	Mapk13 Il17rc Tsku Lrrc23 Lrrc43 Hyal2 Drc3 Lrrc32 Dnaaf1 Tlr12 Il1b Ptafr Hspd1 Rab7b Trpv4
GO_ANION_TRANSMEMBRANE_TRANSPORT	0.156122	0.532429	0.107554	0.431261	1.2087	79	Slc6a9 Gabrp Slc1a4 Slc16a11 Fxyd1 Clic3 Fxyd3 Slc23a1 Slc4a3 Acacb Slc1a5 Slc6a8 Ank Slc35a2
GO_SKELETAL_MUSCLE_CONTRACTION	0.156368	0.532649	0.121543	0.564548	1.29083	15	Ccdc78 Myh14 Tnni3
GO_TERPENOID_METABOLIC_PROCESS	0.156284	0.532649	0.111918	0.487083	1.26373	33	Hspg2 Rbp1 Lrp5 Rarres2 Sdc4 Gpc1 Rdh5 Ldlr Adh5 Sdc1 Il1b
GO_REGULATION_OF_LEUKOCYTE_PROLIFERATION	0.156784	0.533684	0.106323	0.409781	1.17702	121	Foxj1 Tacr1 Dlg3 Igfbp2 Lrrc23 Bcl2 Erbb2 Hes1 Zap70 Csf1 Efnb1 Lrrc43 Scgb1a1 H2-DMb2 Prkar1b Spn Mzb1 Tnfrsf4 Tlr12 Ager Sftpd H2-Q6 Carmil2 Rac3 Dlg4 Tnfrsf13b Il1b Cd40 Tmem131l Inppl1 Ebi3
GO_REGULATION_OF_VASCULOGENESIS	0.156944	0.533684	0.128143	0.639969	1.30053	8	Kdr Ramp2 Cd34 Emp2 Hif1an
GO_RESPONSE_TO_LEPTIN	0.156944	0.533684	0.128143	0.639946	1.30048	8	Nr1d1 Ccnd1 Sirt3 Adipor1
GO_MODIFIED_AMINO_ACID_BINDING	0.157143	0.533991	0.111918	0.492808	1.26705	31	Gstm2 Rasgrp2 Gas6 Hspa2 Gsn Dpep1 Mfge8 Mark4 Gss Mgst1
GO_REGULATION_OF_MICROVILLUS_ORGANIZATION	0.157217	0.533991	0.122679	0.574496	1.28483	13	Klf5 Podxl Gsn Vill Fscn1 Atp8b2
GO_RESPONSE_TO_OSMOTIC_STRESS	0.157398	0.534297	0.10882	0.456966	1.24229	48	Scn5a Mapk13 Lrrc23 Aqp1 Nkx2-1 Lrrc43 Slc6a8 Tlr12 Rac3 Epas1 Akt3 Trpv4 Oxsr1 Pkn3
GO_ACTOMYOSIN_STRUCTURE_ORGANIZATION	0.158798	0.534793	0.109684	0.470488	1.25102	41	Krt8 Myh14 Csrp2 Prkar1b Cnn3 Pdgfrb Cnn2 Tpm1 Kctd10 F11r Src Tmod3 Arrb1 Cflar Kif23 Tnfaip1 Actg1 Myo18a
GO_AMINOGLYCAN_CATABOLIC_PROCESS	0.15847	0.534793	0.111011	0.486337	1.2618	33	Hspg2 Hyal1 Bgn Sgsh Pglyrp1 Stab1 Hyal2 Sdc4 Gpc1 Sdc1
GO_DNA_REPLICATION_INDEPENDENT_NUCLEOSOME_ASSEMBLY	0.159091	0.534793	0.271289	-0.397186	-1.25896	17	Rbbp7 Cenpa Npm1 Cenpx Hjurp H4c4
GO_DNA_REPLICATION_INDEPENDENT_NUCLEOSOME_ORGANIZATION	0.159091	0.534793	0.271289	-0.397186	-1.25896	17	Rbbp7 Cenpa Npm1 Cenpx Hjurp H4c4
GO_MULTI_ORGANISM_MEMBRANE_BUDDING	0.159091	0.534793	0.271289	-0.392844	-1.2452	17	Lrsam1 Pdcd6ip Chmp4b Mitd1 Vta1 Chmp3 Chmp7 Chmp2a
GO_MULTI_ORGANISM_ORGANELLE_ORGANIZATION	0.159091	0.534793	0.271289	-0.392844	-1.2452	17	Lrsam1 Pdcd6ip Chmp4b Mitd1 Vta1 Chmp3 Chmp7 Chmp2a
GO_NEGATIVE_REGULATION_OF_TUMOR_NECROSIS_FACTOR_SUPERFAMILY_CYTOKINE_PRODUCTION	0.158405	0.534793	0.110122	0.483226	1.26659	35	Ltf Cidea Lrrc23 Gas6 Lrrc43 Tlr12 Bcl3 Cd34 Selenos Nlrc5 Tnfaip3 Arrb1 Orm1 Lbp
GO_PHAGOCYTIC_CUP	0.158834	0.534793	0.249247	-0.340905	-1.21664	25	Snx5 Anxa1 Pip5k1c Lcp1 Rac1 Abca2 Coro1b
GO_POSITIVE_REGULATION_OF_GLYCOPROTEIN_METABOLIC_PROCESS	0.158679	0.534793	0.249247	-0.455033	-1.37449	14	Ctnnb1 Ep300 Rab1a Ramp1
GO_RAC_PROTEIN_SIGNAL_TRANSDUCTION	0.158672	0.534793	0.216543	-0.520692	-1.34793	9	Wasf2 Farp2
GO_RECEPTOR_SIGNALING_PROTEIN_ACTIVITY	0.158266	0.534793	0.10592	0.416892	1.18993	96	Kcnh3 Mapk11 Mapk13 Mapk15 Rgs12 Ifitm1 Kdr Erbb2 Zap70 Smad6 Mapk12 Itpr3 Smad5 Ifitm3 Kcnh4 Map3k4 Eng Cd19 Acvrl1 Map4k2
GO_REGULATION_OF_JAK_STAT_CASCADE	0.158549	0.534793	0.107554	0.439762	1.21097	60	Chad Notch3 Fgfr3 Podn Erbb2 Hes1 Flt3 Bgn Dot1l Arl2bp Notch4 Jak2 Elp2 Podnl1 Cd40 Adipor1 Ikbkb Stap2 Leprotl1 Notch1 Cd300a Src
GO_REGULATION_OF_MONOOXYGENASE_ACTIVITY	0.158405	0.534793	0.110122	0.483252	1.26666	35	Ddah2 Cygb Erbb2 Fcer2a Eng Por Epas1 Cdh1 Akt3 Calm3 Il1b Zdhhc21 Nfkb1 Spr
GO_REGULATION_OF_STAT_CASCADE	0.158549	0.534793	0.107554	0.439762	1.21097	60	Chad Notch3 Fgfr3 Podn Erbb2 Hes1 Flt3 Bgn Dot1l Arl2bp Notch4 Jak2 Elp2 Podnl1 Cd40 Adipor1 Ikbkb Stap2 Leprotl1 Notch1 Cd300a Src
GO_REGULATION_OF_WOUND_HEALING	0.158599	0.534793	0.10714	0.437238	1.21251	65	Wfdc1 Lrrc23 Serpine2 Prkca Lbh Zap70 Lrrc43 Stab1 Pdgfa Gsn Thbd Pdgfb Tlr12 Nfe2l2 Pdgfrb Vill Cd34
GO_SECONDARY_ACTIVE_TRANSMEMBRANE_TRANSPORTER_ACTIVITY	0.157949	0.534793	0.10714	0.441504	1.22374	62	Slc6a9 Slc1a4 Slc16a11 Mcu Slc23a1 Slc4a3 Slc1a5 Slc6a8 Ank Slco3a1 Slc35a2 Slc37a1 Slc28a2 Slc20a2 Slc7a4 Slc12a9 Slc11a2 Slc26a2 Slc9a1 Slc7a8 Slco2b1 Slc23a2
GO_VIRAL_BUDDING	0.159091	0.534793	0.271289	-0.392844	-1.2452	17	Lrsam1 Pdcd6ip Chmp4b Mitd1 Vta1 Chmp3 Chmp7 Chmp2a
GO_MITOCHONDRIAL_MEMBRANE_ORGANIZATION	0.159346	0.535345	0.106323	0.434602	1.21104	74	Eya2 Dynll2 Sfn Tmem102 Bcl2 Hspa2 Bloc1s2 Chchd6 Hsph1 Ppp1r13b Cnp Bbc3 Ppif Rtl8b
GO_REGULATION_OF_PROTEIN_GLYCOSYLATION	0.159575	0.535806	0.2114	-0.52913	-1.31122	8	Ramp1 Tinf2 Arfgef1 Tmem59
GO_DETECTION_OF_OTHER_ORGANISM	0.159806	0.536008	0.11725	0.544159	1.28517	17	Lrrc23 Lrrc43 Pglyrp1 Tlr12 H2-Q6 H2-Q4 H2-T23
GO_REGULATION_OF_CHOLESTEROL_STORAGE	0.159817	0.536008	0.24134	-0.409128	-1.23582	14	Lpl Abca2 Abcg1 Nr1h2 Cd36 Srebf2
GO_REGULATION_OF_PHOSPHOLIPASE_ACTIVITY	0.160043	0.536459	0.10925	0.469834	1.24249	39	Fgfr3 Rasgrp2 Anxa8 Erbb2 Ncald Lrp5 Mrc2 Ccn1 Pdgfrb Plcb3 Prkci Gna11 Ptafr S1pr4
GO_CARDIAC_CELL_FATE_COMMITMENT	0.160535	0.537353	0.140406	0.810227	1.28653	3	Tbx2 Tbx3
GO_EMBRYONIC_VISCEROCRANIUM_MORPHOGENESIS	0.160535	0.537353	0.140406	0.809341	1.28512	3	Tbx1 Chst11
GO_REGULATION_OF_PEROXISOME_PROLIFERATOR_ACTIVATED_RECEPTOR_SIGNALING_PATHWAY	0.160584	0.537353	0.130106	0.68096	1.2969	6	Ptgis Stard10 Sirt3
GO_PLATELET_ALPHA_GRANULE_MEMBRANE	0.161111	0.53881	0.126254	0.638686	1.29792	8	Itga2b Pecam1
GO_CARDIAC_ATRIUM_DEVELOPMENT	0.161412	0.539146	0.119348	0.56304	1.28738	15	Notch3 Myh14 Ccn1 Notch4 Nsd2 Dand5 Nsd3 Notch1 Dll4
GO_NUCLEAR_REPLICATION_FORK	0.161579	0.539146	0.249247	-0.40675	-1.39666	19	Xpa Zranb3 Mcm3 Gins2
GO_REGULATION_OF_ERAD_PATHWAY	0.161491	0.539146	0.282013	-0.365748	-1.271	20	Cav1 Ubqln2
GO_TISSUE_REGENERATION	0.161539	0.539146	0.110122	0.491648	1.26548	30	Notch3 Mapk11 Erbb2 Wnt7b Gsn Bcl9 Notch4 Fzd1 Timp3
GO_CELL_MATURATION	0.161689	0.539208	0.10592	0.436325	1.20998	65	Epha2 Gata2 Hoxa5 Septin5 Ephb3 Fgfr3 Ephb4 Lrrc23 Sox18 Hes1 Klf2 Lrrc43
GO_CATION_TRANSMEMBRANE_TRANSPORTER_ACTIVITY	0.162162	0.539963	0.103958	0.391668	1.14296	191	Slc6a9 Slc1a4 Atp6v0e2 Ncs1 Kcnh3 Atp2c2 Kcnk12 Ltf Scn5a Slc44a4 P2rx6 Fxyd3 Mcu Slc23a1 Pde2a Aqp1 Gas6 Atp2a3 Cox4i2 Slc1a5 Cacna1i Itpr3 Slc25a29 Scn1b Hpn Kcnh4 Slc6a8 Scnn1b Slc35a2 Kcnk5 Ndufa4 Orai2 Slc28a2 Atp6v1c2 Slc20a2 Tpcn1 Atp5j Cacfd1 Fkbp1a Zdhhc17 Cyb5a Slc44a2 Cacnb1
GO_HOMOTYPIC_CELL_CELL_ADHESION	0.162191	0.539963	0.108394	0.468884	1.23998	39	Hspb1 Ptpru Myh14 Itga2b Pear1 Gas6 Stxbp1 Fermt2 Pdgfrb Myl9
GO_INTRACILIARY_TRANSPORT_PARTICLE_B	0.162044	0.539963	0.129443	0.680171	1.2954	6	Ift81 Ift172 Ift22 Ift27 Ift20
GO_CARDIAC_LEFT_VENTRICLE_MORPHOGENESIS	0.163504	0.540708	0.128789	0.678099	1.29145	6	Notch3 Notch4 Notch1
GO_CELLULAR_RESPONSE_TO_KETONE	0.164163	0.540708	0.107554	0.466481	1.24036	41	Adcy6 Adamts15 Aqp1 Gas6 Klf2 Adcy4 Hmbs Foxo1 Akt3 Tfap4 Rock2 Cbx1
GO_GLYCEROLIPID_CATABOLIC_PROCESS	0.162679	0.540708	0.245042	-0.398422	-1.24231	15	Lpl Pnpla7 Fabp1 Gpcpd1
GO_G_PROTEIN_COUPLED_RECEPTOR_SIGNALING_PATHWAY	0.163163	0.540708	0.103576	0.390819	1.14048	191	Adcy6 Kiss1 Nxph3 Tacr1 Rgs9 Spns2 Celsr1 Lrrc23 Bcar1 Adgrl4 Gipc3 Gipc1 Npr1 Gpsm1 Gpr132 Vipr1 Lrp5 Lrrc43 Gpr182 Grik5 Ramp2 Adcy4 Itpr3 Tlr12 Adgre5 C4b Pdgfrb Calcrl Ccr7 Plcb3 Cx3cr1 Rac3 Fzd1 Jak2 Cmklr1 Gna11 Igf2r Rgs19 Akt3 Calm3 Grk6 Adgrf5 Ptafr S1pr4 Cxcr4 Agtrap Gng12 Ric8a Grk3 Cacnb1 Ltb4r1 Cxcr2 Adipor1
GO_HEART_PROCESS	0.162593	0.540708	0.107554	0.46257	1.23793	43	Scn5a Myh14 Csrp2 Tnni3 Myl6 Smad5 Scn1b Tpm1 Ace Cxcr4 Grk3 Cacnb1 Sod1 Atp1a3 Map2k3 Gpd1l Slc9a1 Src
GO_IMMUNOGLOBULIN_PRODUCTION	0.163145	0.540708	0.113787	0.523228	1.27134	21	Lax1 Vpreb3 Exosc6 Hspd1 Galnt2 Polm Ercc1 Pou2f2 Tcf3 Msh2 Ctnnbl1 Poll
GO_MAINTENANCE_OF_PROTEIN_LOCATION_IN_NUCLEUS	0.163889	0.540708	0.125033	0.636808	1.29411	8	Arl2bp Bcl3 Pml Arl2 Sun1 Syne1
GO_MICROTUBULE_ANCHORING	0.163504	0.540708	0.128789	0.678029	1.29132	6	Camsap3 Nin Hook2
GO_MYOSIN_COMPLEX	0.162901	0.540708	0.114751	0.526412	1.26977	20	Myh14 Dynll2 Myo5c Myl6 Ccdc102a Myo1d Myl9 Myo1c Myl12b
GO_NEUTRAL_AMINO_ACID_TRANSMEMBRANE_TRANSPORTER_ACTIVITY	0.163613	0.540708	0.120985	0.59158	1.28169	11	Slc6a9 Slc1a4 Slc1a5
GO_NUCLEAR_CYCLIN_DEPENDENT_PROTEIN_KINASE_HOLOENZYME_COMPLEX	0.163504	0.540708	0.128789	0.677351	1.29003	6	Bccip Hspd1 Snw1 Puf60
GO_POSITIVE_REGULATION_OF_KERATINOCYTE_DIFFERENTIATION	0.163613	0.540708	0.120985	0.59083	1.28007	11	Notch3 Notch4 Notch1 Nme2 Notch2
GO_POSITIVE_REGULATION_OF_PRI_MIRNA_TRANSCRIPTION_FROM_RNA_POLYMERASE_II_PROMOTER	0.163613	0.540708	0.120985	0.5913	1.28109	11	Gnl3 Pdgfb Epas1 Jun
GO_POSITIVE_REGULATION_OF_RECEPTOR_RECYCLING	0.162791	0.540708	0.124434	0.620961	1.29474	9	Arap3 Ece1 Vamp2
GO_REGULATION_OF_SYSTEMIC_ARTERIAL_BLOOD_PRESSURE_BY_HORMONE	0.164159	0.540708	0.123842	0.619808	1.29233	9	Tacr1 Nkx2-1 Ece1 Ace
GO_REGULATION_OF_SYSTEMIC_ARTERIAL_BLOOD_PRESSURE_BY_RENIN_ANGIOTENSIN	0.164159	0.540708	0.123842	0.619808	1.29233	9	Tacr1 Nkx2-1 Ece1 Ace
GO_RETINA_MORPHOGENESIS_IN_CAMERA_TYPE_EYE	0.16375	0.540708	0.117766	0.548711	1.27028	16	Ptpru Thy1 Pear1 Lrp5 Ahi1
GO_SERINE_TYPE_CARBOXYPEPTIDASE_ACTIVITY	0.163077	0.540708	0.132846	0.719568	1.292	5	Aebp1 Cpxm1 Prcp
GO_TISSUE_HOMEOSTASIS	0.164134	0.540708	0.103958	0.416852	1.18433	92	Muc5b Hspb1 Ltf Gata2 Pigr Lrrc23 Bcl2 Col7a1 Csf1 Lrrc43 Col4a1 Tlr12 Sftpd Cd34 Rac3 Epas1 Cdh1 Lpcat1 Crocc Adgrf5 Serpina3g
GO_BILE_ACID_BIOSYNTHETIC_PROCESS	0.164773	0.541825	0.184706	-0.646644	-1.37595	5	Scp2 Acot8 Hsd3b7 Hsd17b4
GO_CHOLESTEROL_EFFLUX	0.164794	0.541825	0.213928	-0.485606	-1.31578	10	Cav1 Npc1 Abca2 Abcg1
GO_NEGATIVE_REGULATION_OF_ORGAN_GROWTH	0.164964	0.541825	0.128143	0.67628	1.28799	6	Mapk11 Wwc1
GO_REGULATION_OF_CELLULAR_SENESCENCE	0.164773	0.541825	0.266351	-0.388448	-1.23126	17	Cdk6 Nek4 Cdkn2a
GO_SERINE_TYPE_EXOPEPTIDASE_ACTIVITY	0.164964	0.541825	0.128143	0.676533	1.28847	6	Aebp1 Hpn Cpxm1 Prcp
GO_MAP_KINASE_PHOSPHATASE_ACTIVITY	0.165278	0.542554	0.124434	0.635234	1.29091	8	Dusp14 Dusp2 Dusp8 Dusp16 Dusp18 Dusp1
GO_SYMPORTER_ACTIVITY	0.165397	0.542643	0.107972	0.483305	1.2579	34	Slc6a9 Slc1a4 Slc16a11 Slc23a1 Slc1a5 Slc6a8 Slc35a2 Slc28a2 Slc20a2
GO_ENDOPLASMIC_RETICULUM_QUALITY_CONTROL_COMPARTMENT	0.165517	0.542734	0.204295	-0.58495	-1.34738	7	Fbxo6
GO_DRUG_METABOLIC_PROCESS	0.16623	0.542936	0.119888	0.589869	1.27798	11	Nr1i2 Cyp2a5 Vkorc1 Dpep1 Cyp4b1
GO_ION_TRANSMEMBRANE_TRANSPORT	0.166	0.542936	0.102449	0.379554	1.11726	275	Slc6a9 Gabrp Slc1a4 Atp6v0e2 Ncs1 Kcnh3 Slc16a11 Atp2c2 Kcnk12 Fxyd1 Scn5a Dlg3 Clic3 P2rx6 Fxyd3 Mcu Slc23a1 Pde2a Aqp1 Aqp5 Slc4a3 Spata13 Gas6 Acacb Ncald Atp2a3 Cox4i2 Slc1a5 Grik5 Cacna1i Itpr3 Scn1b Hpn Kcnh4 Slc6a8 Ank Scnn1b Slc35a2 Kcnk5 Ccr7 Bbc3 Ndufa4 Orai2 Slc37a1 Dlg4 Atp6v1c2 Asph Calm3 Slc20a2 Tpcn1 Slc7a4 Atp5j Cacfd1 Fkbp1a Sfxn2 Cyb5a
GO_REGULATION_OF_GLYCOPROTEIN_METABOLIC_PROCESS	0.166109	0.542936	0.249247	-0.336914	-1.20239	25	Ctnnb1 Ep300 Rab1a Ramp1 Abca2 Tinf2 Arfgef1 Acot8
GO_REGULATION_OF_INTERLEUKIN_1_PRODUCTION	0.165934	0.542936	0.108394	0.488683	1.25644	31	Hspb1 Lrrc23 Gas6 Lrrc43 Tlr12 Ccr7 Pml Jak2
GO_REGULATION_OF_IRE1_MEDIATED_UNFOLDED_PROTEIN_RESPONSE	0.166234	0.542936	0.119348	0.576047	1.26971	12	Dab2ip Hspa2 Bbc3 Bfar
GO_REGULATION_OF_TOLL_LIKE_RECEPTOR_SIGNALING_PATHWAY	0.166318	0.542936	0.105125	0.45128	1.2286	49	Bpifb1 Ltf Tsku Lrrc23 Dab2ip Nr1d1 Lrrc43 Drc3 Lrrc32 Dnaaf1 Tlr12
GO_RUFFLE	0.165829	0.542936	0.102822	0.407001	1.16904	121	Epha2 Myh14 Wwc1 Ephb3 Itga2b Ephb4 Arap3 Bcar1 Rasgrp2 Spata13 Podxl Fgd2 Eps8l2 Myo5c Fermt2 Gsn Adgre5 Eef1a1 Vill Myo1d Carmil2 Mtss1 Rac3 Tpm1 Macf1 Akt3 Cyth2
GO_SYNAPTIC_VESICLE_CYCLE	0.165948	0.542936	0.10714	0.467852	1.23817	40	Septin5 Syt5 Nrxn2 Syt15 Nlgn2 Wnt7b C2cd4b Rab3a
GO_VENTRICULAR_TRABECULA_MYOCARDIUM_MORPHOGENESIS	0.166423	0.542978	0.127505	0.675346	1.28621	6	Notch3 Notch4 Notch1 Dll4
GO_FAT_CELL_DIFFERENTIATION	0.167012	0.544296	0.104344	0.43743	1.20258	59	Arl4d Erap1 Klf2 Ccnd1 Smad6 Rarres2 Nr4a1 Pex11a Bbs9 Plcb3 Foxo1 Akt3 Grk6 Adgrf5 Cby1 Lrg1 Sirt3
GO_PRESYNAPSE	0.167002	0.544296	0.102449	0.402785	1.15839	127	Slc6a9 Dlg3 Septin5 Syt5 Sema4c Nrxn2 Hap1 Syt15 Pde2a Gipc3 Lgi3 Gipc1 Rapgef3 Nlgn2 Apbb1 Wnt7b Hspa2 Stxbp1 Grik5 Ica1 Cbarp Rab3a
GO_MEIOTIC_CHROMOSOME_SEGREGATION	0.167464	0.54528	0.24134	-0.393965	-1.22841	15	Mre11a Plk1 Cenpx Mlh3
GO_REGULATION_OF_NEUROLOGICAL_SYSTEM_PROCESS	0.1675	0.54528	0.116234	0.546622	1.26544	16	Scn5a Fgfr3 Klk8 Fra10ac1 Ptafr Ccl3 Slc9a1 Rnf10
GO_NEGATIVE_REGULATION_OF_STEM_CELL_PROLIFERATION	0.167692	0.545501	0.130777	0.716485	1.28647	5	Wnt11 Kctd11 Ctnna1
GO_REGULATION_OF_NUCLEOTIDE_METABOLIC_PROCESS	0.167846	0.545501	0.102449	0.421576	1.19163	86	Adcy6 Hdac7 Pde2a Lrrc23 Ddit4 Rapgef3 Ece1 Prkca Npr1 Ncald Lrrc43 Ramp2 Adcy4 Tlr12 Palm Calcrl Epas1 Fzd1 Ppif Calm3
GO_RESPONSE_TO_ORGANOPHOSPHORUS	0.167846	0.545501	0.102449	0.420453	1.19032	88	Wdr93 Aldh3a1 P2rx6 Pde2a Ldhb Aqp1 Rapgef3 Col7a1 Tie1 Itpr3 Col4a1 Thbd Ssh2 Pygb Cdo1 Sdc1 Asph Il1b Ptafr Jun Jund
GO_POSITIVE_REGULATION_OF_STEROID_BIOSYNTHETIC_PROCESS	0.168056	0.545577	0.123257	0.634281	1.28897	8	Nr1d1 Fgf1 Por Il1b
GO_PROTEIN_KINASE_B_SIGNALING	0.168009	0.545577	0.110565	0.514771	1.27458	23	Epha2 Ephb3 Ephb4 Gas6 Sesn1 Akt3 Il1b Cd40 Sirt3
GO_GABA_RECEPTOR_BINDING	0.168539	0.545941	0.2114	-0.479078	-1.29809	10	Ppp2ca Gabarap Plcl2 Arfgef1 Ppp2cb
GO_METHYL_CPG_BINDING	0.168539	0.545941	0.2114	-0.479768	-1.29996	10	Lrwd1 Mecp2 Prmt1 Prmt5 Mbd3 Zbtb38
GO_REGULATION_OF_VASCULAR_ENDOTHELIAL_GROWTH_FACTOR_RECEPTOR_SIGNALING_PATHWAY	0.168485	0.545941	0.113787	0.542542	1.28131	18	Itga2b Dab2ip Prkca Mmrn2 Pdcd6 Epas1 Il1b
GO_T_CELL_APOPTOTIC_PROCESS	0.168539	0.545941	0.2114	-0.476358	-1.29072	10	Ripk1 Rps6 Bcl10 Akt1 Bcl2l11
GO_ATRIAL_SEPTUM_DEVELOPMENT	0.168831	0.546284	0.118288	0.573805	1.26476	12	Notch3 Ccn1 Notch4 Nsd2 Dand5 Nsd3 Notch1
GO_POSITIVE_REGULATION_OF_INTERFERON_GAMMA_PRODUCTION	0.16879	0.546284	0.105125	0.456607	1.23103	45	Tsku Lrrc23 Rasgrp2 Lrrc43 Drc3 Lrrc32 Dnaaf1 Tlr12 H2-Q6 Bcl3 Carmil2 Il1b Hspd1 Ebi3 H2-Q4 Slc11a2
GO_HSP90_PROTEIN_BINDING	0.168979	0.54646	0.116234	0.560177	1.28083	15	Hdac7 Kdr Epas1 Hdac8 Gbp3 Nasp
GO_TRNA_METABOLIC_PROCESS	0.169508	0.547634	0.249247	-0.247749	-1.07964	88	Mto1 Pop4 Nars Pusl1 Lars2 Hsd17b10 Sars2 Aimp2 Aarsd1 Lars Exosc3 Rtraf Lrrc47 Mettl1 Yars Ptcd1 Trmt112 Yrdc Exosc8 Rpusd3
GO_UBIQUITIN_LIKE_PROTEIN_SPECIFIC_PROTEASE_ACTIVITY	0.169528	0.547634	0.105521	0.464083	1.23398	41	Lrrc23 Usp22 Lrrc43 Usp2 Usp47 Usp10 Tlr12 Usp37 Usp35 Usp20 Cops4
GO_HISTONE_EXCHANGE	0.169993	0.548836	0.249247	-0.405641	-1.28576	17	Rbbp7 Cenpa Npm1 Cenpx Chd5 Hjurp Znhit1 H4c4
GO_IRON_ION_BINDING	0.170125	0.548888	0.103197	0.435797	1.19809	59	Ltf Ptgis Cyp2a5 Haao Cygb Cyp2s1 Cyp2f2 Riox1 P4ha2 Kdm7a Por Lcn2 Cdo1 P3h3 Cyp4b1
GO_PHOSPHATIDYLSERINE_BINDING	0.17029	0.548888	0.112843	0.529784	1.26186	19	Rasgrp2 Gas6 Hspa2 Gsn Mfge8 Mark4 Cd300a Cavin2 Osbpl8
GO_PROTEIN_TYROSINE_SERINE_THREONINE_PHOSPHATASE_ACTIVITY	0.17029	0.548888	0.112843	0.53	1.26238	19	Dusp11 Dusp14 Dusp2 Dusp8 Dusp16 Ssh2 Dusp28 Dusp18 Dusp1
GO_BRUSH_BORDER	0.171107	0.551218	0.10208	0.431636	1.1991	68	Myh14 Shank3 Slc27a4 Aqp1 Gipc3 Gipc1 Rapgef3 Lrp5 Itpr3 Myl6 Gsn Flnb Dcxr Vill Myo1d Rgs19 Macf1
GO_REGULATION_OF_ERBB_SIGNALING_PATHWAY	0.171518	0.55224	0.102822	0.441446	1.21115	52	Neurl1a Hap1 Cblc Arap3 Dab2ip Erbb2 Mmp9
GO_4_HYDROXYPROLINE_METABOLIC_PROCESS	0.172222	0.552853	0.121543	0.630773	1.28184	8	Prodh P4ha2 Prdx1 Aldh4a1
GO_CELL_LEADING_EDGE	0.172	0.552853	0.100279	0.383828	1.12498	241	Amotl1 Srcin1 Epha2 Ptpru Itgb4 Myh14 Plekhg5 Hdac7 Wwc1 Ephb3 Itga2b Unc5b Ephb4 Plxnb1 Arap3 Bcar1 Rasgrp2 Spata13 Rapgef3 Podxl Fgd2 Apbb1 Ablim1 Eps8l2 Ncald Dock6 Myo5c Fermt2 Gsn Adgre5 Palm Ssh2 Eef1a1 Vill Myo1d Carmil2 Parva Mtss1 Rac3 Tpm1 Cdh1 Prkci Macf1 Akt3 Cyth2 Plxna1 Plxnb2 Igf2bp2 Inppl1 Cxcr4 Tsc1 Rock2
GO_INTRONIC_TRANSCRIPTION_REGULATORY_REGION_DNA_BINDING	0.172308	0.552853	0.128789	0.711843	1.27813	5	Nkx2-1 Zc3h8 Thra
GO_LONG_TERM_SYNAPTIC_DEPRESSION	0.172367	0.552853	0.120433	0.617656	1.28784	9	Shank3 Stxbp1 Arf3 Arf2 Ptk2b
GO_REGULATION_OF_SKELETAL_MUSCLE_CONTRACTION	0.172263	0.552853	0.125033	0.671847	1.27954	6	Gstm2 Atp2a3 Gsto1 Gstm1 Atp2a2
GO_REGULATION_OF_TRANSCRIPTION_INVOLVED_IN_G1_S_TRANSITION_OF_MITOTIC_CELL_CYCLE	0.172285	0.552853	0.208955	-0.471758	-1.27825	10	Id2 E2f1 Ccne1
GO_RESPONSE_TO_SALT	0.172308	0.552853	0.128789	0.7123	1.27895	5	Ncald Ppp1r15a
GO_N_ACETYLGLUCOSAMINE_METABOLIC_PROCESS	0.172507	0.552955	0.175204	-0.677646	-1.33648	4	Oga Renbp Amdhd2
GO_REGULATION_OF_PROTEIN_KINASE_B_SIGNALING	0.172625	0.552955	0.101351	0.430685	1.19812	69	Epha2 Dlg3 Ephb3 Ephb4 Gas6 Erbb2 Klf2 Tie1 Hyal2 Pdgfa Pdcd6 Adam8 Ccr7 Dlg4 Sirt3 Rras Mul1 Ccl3 Pink1 Src Igfbp5 Itsn1 Arrb1 Rapgef1
GO_REPRODUCTIVE_BEHAVIOR	0.172775	0.552955	0.11725	0.589259	1.27666	11	Ppp1r1b Serpine2 Gna11 Hexb Thra Ube2q1
GO_TRANSMEMBRANE_RECEPTOR_PROTEIN_PHOSPHATASE_ACTIVITY	0.172753	0.552955	0.122108	0.651047	1.28572	7	Ptpru Ptprf Ptpra
GO_BETA_CATENIN_DESTRUCTION_COMPLEX	0.173759	0.553391	0.202072	-0.522291	-1.29427	8	Ctnnb1 Siah2 Csnk1a1 Axin1 Siah1a
GO_COFACTOR_TRANSPORT	0.173432	0.553391	0.206588	-0.51079	-1.3223	9	Mfsd3 Ppt1 Flvcr2 Slc25a20 P2rx7
GO_KETONE_BODY_METABOLIC_PROCESS	0.173295	0.553391	0.179782	-0.642116	-1.36631	5	Oxct1 Bdh1
GO_NEGATIVE_REGULATION_OF_CHONDROCYTE_DIFFERENTIATION	0.173502	0.553391	0.190023	-0.595853	-1.33055	6	Ctnnb1 Tgfbr1 Acvr1b
GO_PROTEIN_SECRETION	0.173375	0.553391	0.101714	0.436022	1.20461	61	Lax1 Arl4d Notch3 Hnf1b Lrrc23 Ltbp4 Lrrc43 Myo5c Tlr12 Notch4 Rab8b Klrb1b Ccr7 Snx19
GO_REGULATION_OF_MUSCLE_SYSTEM_PROCESS	0.173293	0.553391	0.100991	0.426971	1.19477	78	Tacr1 Scn5a Hdac7 Gstm2 Ece1 Prkca Tnni3 Klf2 Npnt Atp2a3 Cnn3 Calcrl Myl9 Tpm1 Asph Calm3 Ptafr Fkbp1a Grk3 Gtf2i Sod1 Atp1a3 Slc9a1 Igfbp5 Aif1 Gsto1
GO_RESPONSE_TO_OXYGEN_RADICAL	0.173432	0.553391	0.206588	-0.511203	-1.32337	9	Glrx2 Ucp3 Txnrd2 Ucp2
GO_RESPONSE_TO_REDOX_STATE	0.173709	0.553391	0.109684	0.519705	1.26277	21	Tsku Lrrc23 Drc3 Lrrc32 Dnaaf1 Adh5 Rnf7 Sirt3 Fkbp1a Selenos
GO_VOLTAGE_GATED_POTASSIUM_CHANNEL_ACTIVITY	0.173723	0.553391	0.124434	0.67125	1.27841	6	Kcnh3 Kcnh4 Kcnk5 Abcc1
GO_DEOXYRIBONUCLEOTIDE_METABOLIC_PROCESS	0.173913	0.553582	0.271289	-0.3542	-1.23086	20	Nt5m Dck
GO_GAMMA_CATENIN_BINDING	0.174326	0.554598	0.130106	0.750207	1.2733	4	Ptpru Cdh1 Ctnna1
GO_DETECTION_OF_BIOTIC_STIMULUS	0.174458	0.554717	0.107554	0.508189	1.26667	24	Lrrc23 Lrrc43 Pglyrp1 Tlr12 C4b H2-Q6 H2-Q4 H2-T23 Lbp
GO_POSITIVE_REGULATION_OF_SMOOTH_MUSCLE_CELL_PROLIFERATION	0.174569	0.554769	0.103958	0.463684	1.22714	40	Notch3 Hdac7 Fgfr3 Irak4 Pdgfb Ager Notch4 Pdgfrb Calcrl Epas1 Ptafr Jun Irak1
GO_1_PHOSPHATIDYLINOSITOL_3_KINASE_ACTIVITY	0.175325	0.555259	0.115734	0.571613	1.25993	12	Fgfr3 Pik3r3 Fgf1
GO_EPIDERMIS_MORPHOGENESIS	0.175284	0.555259	0.113787	0.558638	1.27731	15	Notch3 Fgfr3 Bcl2 Klf2 Notch4 Tgfb2 Notch1 Igfbp5
GO_NEGATIVE_REGULATION_OF_CARDIAC_MUSCLE_CELL_APOPTOTIC_PROCESS	0.175385	0.555259	0.127505	0.709079	1.27317	5	Rapgef3 Jak2 Jak1 Tyk2 Ilk
GO_POSITIVE_REGULATION_OF_INSULIN_LIKE_GROWTH_FACTOR_RECEPTOR_SIGNALING_PATHWAY	0.175385	0.555259	0.127505	0.711103	1.2768	5	Igfbp3 Igfbp4 Cdh1 Igfbp5
GO_REGULATION_OF_CELL_FATE_COMMITMENT	0.175385	0.555259	0.127505	0.709113	1.27323	5	Fgfr3 Hnf1b Fzd1
GO_REGULATION_OF_CELL_FATE_SPECIFICATION	0.175385	0.555259	0.127505	0.709113	1.27323	5	Fgfr3 Hnf1b Fzd1
GO_SPERMATID_DIFFERENTIATION	0.175345	0.555259	0.102822	0.457904	1.22544	43	Septin5 Neurl1a Rsph1 Nectin2 Hspa2 Pank2 Chd3 Rfx1 Catsperd Pvr Agfg1
GO_POSITIVE_REGULATION_OF_PROTEIN_SUMOYLATION	0.17551	0.555357	0.118815	0.598842	1.27481	10	Hdac7 Gnl3 Mul1
GO_PHOSPHOLIPASE_INHIBITOR_ACTIVITY	0.175862	0.555872	0.197822	-0.577169	-1.32946	7	Anxa3 Anxa4 Anxa1
GO_PROTEIN_DOMAIN_SPECIFIC_BINDING	0.175824	0.555872	0.0988903	0.373281	1.10078	368	Crb3 Lax1 Srcin1 Epha2 Id3 Gata2 Scn5a Dlg3 Bik Myh14 Clec3b Ephb3 Shank3 Mapk15 Cblc Epn3 Dynll2 Ephb4 Pde2a Plxnb1 Sfn Bcar1 Gipc3 Dtx1 Gipc1 Dab2ip Tjp3 Tnk2 Bcl2 Rapgef3 Nlgn2 Itga3 Tnni3 Grasp Tuba1a Lrp5 Hspa2 Stxbp1 Caskin2 Grik5 Usp47 Gsn Rere Ehd2 Cradd Dnaja4 Ica1 Slc9a3r2 Nfe2l2 Scnn1b Rab8b Myo1d Adam19 Tceal9 Bok Cntrob Fzd1 Jak2 Vps4a Dlg4 Kctd10 Prkci Rgs19 Calm3 Il1b Plxna1 Mafk P…
GO_INFLAMMASOME_COMPLEX	0.176136	0.556216	0.17822	-0.637024	-1.35548	5	Pycard
GO_NEGATIVE_REGULATION_OF_LIPID_METABOLIC_PROCESS	0.17616	0.556216	0.10208	0.455152	1.22691	46	Cidea Slc27a4 Dab2ip Acacb Pdgfa Pdgfb Ivd Pik3ip1 Lpcat1 Akt3 Il1b Sirt3 Nfkb1 Sod1 Atp1a3 Lpcat2 Erlin2 Rubcn Acadvl Apoe Acadsb Trib3
GO_EPITHELIAL_TO_MESENCHYMAL_TRANSITION	0.176404	0.556688	0.10592	0.501064	1.26164	26	Wnt11 Notch3 Fgfr3 Efna1 Lrp5 Notch4 Cul9 Epas1
GO_ARP2_3_PROTEIN_COMPLEX	0.177122	0.557794	0.204295	-0.509101	-1.31793	9	Arpc5 Arpc2 Arpc1b
GO_ENDOLYSOSOME	0.177215	0.557794	0.10714	0.510474	1.26395	23	Tsku Lrrc23 Lrrc43 Drc3 Lrrc32 Dnaaf1 Tlr12
GO_LOOP_OF_HENLE_DEVELOPMENT	0.176923	0.557794	0.126876	0.708007	1.27124	5	Wnt7b Irx3 Dll4
GO_NEGATIVE_REGULATION_OF_CELLULAR_RESPONSE_TO_TRANSFORMING_GROWTH_FACTOR_BETA_STIMULUS	0.177386	0.557794	0.100633	0.44019	1.20877	53	Cidea Tsku Lrrc23 Nkx2-1 Bgn Hspa2 Adamtsl2 Smad6 Drc3 Lrrc32 Dnaaf1 Eng Bcl9 Dand5 Chst11
GO_NEGATIVE_REGULATION_OF_TRANSFORMING_GROWTH_FACTOR_BETA_RECEPTOR_SIGNALING_PATHWAY	0.177386	0.557794	0.100633	0.44019	1.20877	53	Cidea Tsku Lrrc23 Nkx2-1 Bgn Hspa2 Adamtsl2 Smad6 Drc3 Lrrc32 Dnaaf1 Eng Bcl9 Dand5 Chst11
GO_PURINE_NTP_DEPENDENT_HELICASE_ACTIVITY	0.177254	0.557794	0.249247	-0.26406	-1.11149	49	Ddx27 Supv3l1 Mre11a Snrnp200 Ddx41 Mcm7 Chd5 Fbh1
GO_REGULATION_OF_BMP_SIGNALING_PATHWAY	0.177419	0.557794	0.102822	0.473339	1.24175	36	Notch3 Nbl1 Hes1 Itga3 Smad6 Ccn1 Eng Acvrl1 Notch4 Fzd1 Dand5
GO_BRUSH_BORDER_MEMBRANE	0.177528	0.557837	0.105521	0.499936	1.2588	26	Shank3 Slc27a4 Aqp1 Rapgef3 Lrp5
GO_NEGATIVE_REGULATION_OF_SYNAPTIC_TRANSMISSION	0.177676	0.558005	0.106323	0.499874	1.24846	25	Shank3 Nlgn2 Stxbp1 Grik5 Slc6a8
GO_NEGATIVE_REGULATION_OF_BIOMINERAL_TISSUE_DEVELOPMENT	0.177839	0.558215	0.118288	0.614973	1.28225	9	Gas6 Bgn Epas1 Ccl3 Bcor Ptk2b Srgn Trpm4
GO_CONDENSED_NUCLEAR_CHROMOSOME	0.177998	0.558333	0.249247	-0.316786	-1.17922	32	Syn1 H2aj Ncapd2 Mre11a Cenpa Plk1 H2ax Bub1b Mlh3
GO_GRANULOCYTE_ACTIVATION	0.178161	0.558333	0.257206	-0.365315	-1.25439	19	Cxcl15 Anxa3 Stxbp3 Setd5 Tyrobp Syk Prex1
GO_POSITIVE_REGULATION_OF_VASCULAR_ENDOTHELIAL_GROWTH_FACTOR_PRODUCTION	0.178082	0.558333	0.227987	-0.402624	-1.21618	14	Hc Sulf2 Cybb C5ar1 Tgfb1 Arnt
GO_POSITIVE_REGULATION_OF_CYTOKINE_BIOSYNTHETIC_PROCESS	0.178344	0.558608	0.101714	0.454094	1.22426	45	Hspb1 Tsku Lrrc23 Zap70 Lrrc43 Drc3 Spn Lrrc32 Ltb Dnaaf1 Tlr12 Bcl3 Il1b Ptafr Ebi3
GO_REGULATION_OF_SHORT_TERM_NEURONAL_SYNAPTIC_PLASTICITY	0.178461	0.558679	0.126254	0.707458	1.27026	5	Grik5 Rab3a Syngr1
GO_CELLULAR_RESPONSE_TO_TOXIC_SUBSTANCE	0.179394	0.558918	0.109684	0.536699	1.26751	18	Scn5a Hspa2 Rab8b Ppp1r15a Epas1 Hmbs Il1b Slc9a1 Pink1
GO_CO_SMAD_BINDING	0.17893	0.558918	0.132147	0.791699	1.25711	3	Smad6 Smad5
GO_NAD_DEPENDENT_PROTEIN_DEACETYLASE_ACTIVITY	0.179319	0.558918	0.114751	0.585625	1.26879	11	Hdac7 Hdac8 Sirt3 Hdac10
GO_POSITIVE_REGULATION_OF_MYELOID_LEUKOCYTE_DIFFERENTIATION	0.179341	0.558918	0.249247	-0.370773	-1.29796	22	Cxcl15 Ripk1 Id2 Setd5 Gnas Cd101 Fos
GO_POSITIVE_REGULATION_OF_REGULATED_SECRETORY_PATHWAY	0.179203	0.558918	0.103958	0.491489	1.25708	28	Nlgn2 Zap70 Stxbp1 Cacna1i Unc13d Rab3a Plcb3 Ptafr Syt7 Rab27a Src Arf3 Arf2 Scamp5
GO_PROTEASOME_COMPLEX	0.179234	0.558918	0.249247	-0.271115	-1.18503	56	Psme2b Ubqln2 Psmd11 Adrm1 Gm44504 Psma6 Psme3 Psma7 Psmb7 Psmb3
GO_RESPONSE_TO_MISFOLDED_PROTEIN	0.179124	0.558918	0.113787	0.565583	1.26489	13	Hdac7 Clu
GO_TRANSCRIPTIONAL_REPRESSOR_ACTIVITY_RNA_POLYMERASE_II_TRANSCRIPTION_REGULATORY_REGION_SEQUENCE_SPECIFIC_BINDING	0.179012	0.558918	0.0995791	0.434856	1.20471	63	Aebp1 Nfatc4 Tbx2 Tbx3 Zfp956 Hes1 Nr1d1 Bcl6b Zc3h8 Hivep1 Gzf1
GO_VOLTAGE_GATED_CALCIUM_CHANNEL_COMPLEX	0.179167	0.558918	0.118815	0.629032	1.2783	8	Hspa2 Cacna1i Cacnb1 Catsperd
GO_MIDGUT_DEVELOPMENT	0.179811	0.559919	0.186433	-0.594659	-1.32788	6	Ctnnb1 Aldh1a1 Rxra Aldh1b1
GO_AXON_INITIAL_SEGMENT	0.181538	0.561505	0.125033	0.702573	1.26149	5	Scn5a Bin1
GO_BASE_EXCISION_REPAIR	0.181818	0.561505	0.252961	-0.385228	-1.22106	17	Huwe1 Xpa
GO_CHEMICAL_HOMEOSTASIS_WITHIN_A_TISSUE	0.181944	0.561505	0.117766	0.627463	1.27511	8	Sftpd Epas1 Lpcat1 Adgrf5 Ctsh Lpcat2
GO_CYTOPLASMIC_MICROTUBULE	0.181719	0.561505	0.10208	0.47236	1.22941	34	Hdac7 Cyp2a5 Hid1 Enkd1 Tuba1a Arl3 Spaca9 Dcxr Rgs19 Selenos Trpv4
GO_EXCRETION	0.181701	0.561505	0.112843	0.563212	1.25959	13	Tacr1 Aqp5 Scnn1b Kcnk5 Grhpr
GO_MITOTIC_SPINDLE_ORGANIZATION	0.181034	0.561505	0.101714	0.471861	1.2368	35	Dnah6 Dnah2 Gpsm1 Arhgef10l Dnah11 Kif3b Eml2 Stmn1 Pcnt
GO_NEGATIVE_REGULATION_OF_NECROTIC_CELL_DEATH	0.180812	0.561505	0.202072	-0.502989	-1.3021	9	Cav1
GO_OLFACTORY_BULB_INTERNEURON_DIFFERENTIATION	0.181022	0.561505	0.121543	0.667452	1.27117	6	Fgfr3 Erbb2 Rac3
GO_PHOSPHATIDYLGLYCEROL_ACYL_CHAIN_REMODELING	0.181538	0.561505	0.125033	0.703796	1.26368	5	Lpcat4 Lpcat1 Pla2g2d Lpcat2
GO_POSITIVE_REGULATION_OF_INTERFERON_ALPHA_PRODUCTION	0.180751	0.561505	0.10714	0.517276	1.25687	21	Tsku Lrrc23 Lrrc43 Drc3 Lrrc32 Dnaaf1 Tlr12
GO_POSITIVE_REGULATION_OF_VASCULAR_PERMEABILITY	0.181022	0.561505	0.121543	0.66798	1.27218	6	Tacr1 Pde2a Trpv4
GO_RECEPTOR_SIGNALING_COMPLEX_SCAFFOLD_ACTIVITY	0.181944	0.561505	0.117766	0.627717	1.27563	8	Shank3 Card10
GO_REGULATION_OF_MRNA_CATABOLIC_PROCESS	0.181818	0.561505	0.252961	-0.385448	-1.22175	17	Tob1 Pabpc1 Tnrc6a
GO_REGULATORY_REGION_NUCLEIC_ACID_BINDING	0.181818	0.561505	0.0968878	0.374388	1.10223	312	Wnt11 Aebp1 Nfatc4 Foxj1 Nr1i2 Dbp Gata2 Klf5 Notch3 Hoxa5 Hdac7 Yap1 Elf3 Tbx2 Atoh8 Hnf1b Nkx2-1 Tbx3 Sox18 Zfp956 Muc1 Erbb2 Hes1 Cry2 Nr1d1 Klf2 Zfp821 Sox13 Bcl6b Smad6 Smarcd3 Nono Gadd45a Foxj2 Smad5 Zc3h8 Hivep1 Gzf1 Etv5 Runx3 Nfe2l2 Notch4 Zfp831 Egr1 Nfya Nsd2 E2f2 Chd3 Kmt2d Rptor Borcs8 Klf13 Smarcb1 Mafk Ash2l Nfatc3 Jun Sirt3 Tfap4 Nfkb1 Jund Nlrc5 Nsd3 Rfx1 Mta2 Sp1
GO_RELAXATION_OF_CARDIAC_MUSCLE	0.180628	0.561505	0.114267	0.585117	1.26769	11	Gstm2 Atp2a3 Atp1a3 Gstm1 Atp2a2 Atp1a1 Pde5a
GO_RETINA_LAYER_FORMATION	0.181944	0.561505	0.117766	0.626766	1.2737	8	Ptpru Pear1 Ahi1 Atp8b2
GO_TRANSCRIPTIONAL_ACTIVATOR_ACTIVITY_RNA_POLYMERASE_II_CORE_PROMOTER_PROXIMAL_REGION_SEQUENCE_SPECIFIC_BINDING	0.180612	0.561505	0.09855	0.423287	1.18636	79	Foxj1 Dbp Gata2 Klf5 Hoxa5 Elf3 Hnf1b Sox18 Klf2 Nr4a1 Foxj2 Smad5 Egr1 Epas1 Borcs8 Klf13 Nfatc3 Jun Tfap4
GO_SMOOTHENED_SIGNALING_PATHWAY	0.182135	0.561797	0.10592	0.513702	1.26281	22	Ttc21a Stk36 B9d1 Hes1 Ift172 Arl3
GO_REGULATION_OF_HYDROGEN_PEROXIDE_METABOLIC_PROCESS	0.182313	0.562052	0.116234	0.59579	1.26831	10	Hp Hdac7 Rac3 Pink1
GO_CARDIAC_MYOFIBRIL_ASSEMBLY	0.182584	0.5624	0.118288	0.647598	1.27891	7	Myh14 Csrp2 Pdgfrb
GO_NEGATIVE_REGULATION_OF_CELL_MATRIX_ADHESION	0.182969	0.5624	0.105125	0.507838	1.25742	23	Sema3b Mmp15 Sema3g Sema3c Acvrl1
GO_NUCLEOBASE_BIOSYNTHETIC_PROCESS	0.182965	0.5624	0.184706	-0.587912	-1.31281	6	Hprt Aprt Gart
GO_OMEGA_PEPTIDASE_ACTIVITY	0.182965	0.5624	0.184706	-0.586984	-1.31074	6	Atxn3 Apeh Josd1 Josd2 Pgpep1
GO_ORGANIC_HYDROXY_COMPOUND_TRANSPORT	0.182952	0.5624	0.0988903	0.438939	1.20493	55	Slc16a11 Scn5a Slc44a4 Stard10 Aqp1 Aqp5 Stx12 Acacb Zap70 Lrp5 Clu
GO_WOUND_HEALING	0.183	0.5624	0.096563	0.376782	1.10777	266	Arhgef19 Hspb1 Gata2 Notch3 Mapk11 Myh14 Ptk7 P2rx6 Cd177 Itga2b Lat Celsr1 Serpine2 Gas6 Prkca Anxa8 Erbb2 Col7a1 Wnt7b Zap70 Stxbp1 Loxl1 Ccn1 Dock6 Pdgfa Fermt2 Itpr3 Prkar1b Gsn Vkorc1 Col4a1 Thbd Ehd2 Pdgfb Eng Sdc4 Acvrl1 Bcl9 Notch4 C4b Scnn1b Pdgfrb Cd34 Carmil2 Myl9 Rac3 Epas1 Tpm1 Fzd1 Jak2 Cdh1 Bcam Gna11 Timp3 Sdc1 Macf1 Akt3 Il1b Mafk Cd40 Fntb Pabpc4 Syt7 Bloc1s4 Akap10 Tspan32 Mcam…
GO_PEPTIDASE_ACTIVITY	0.183183	0.562668	0.096563	0.381244	1.11415	214	Thsd4 Aebp1 Ltf St14 Mmp15 Hp Prss8 Erap1 Adamts15 Lrrc23 Mmp23 Bmp1 Ece1 Usp22 Adamtsl2 Lrrc43 Usp2 Klk8 Usp47 Usp10 Hpn Mmp9 Gzma Tlr12 C4b Usp37 Usp35 Dpep1 Pdcd6 Spcs3 Adam8 Amz2 Adamts14 Usp20 Adam19 Pik3ip1 Mipep Tinagl1 Ctsw Dpp8 C2 Xpnpep3 Ace Cops4
GO_REGULATION_OF_OXIDATIVE_STRESS_INDUCED_CELL_DEATH	0.183673	0.563879	0.100633	0.462832	1.22397	39	Hspb1 Pdia2 Hdac7 Nono Hsph1 Nfe2l2 Endog Vnn3 Epas1 Akt3 Sirt3
GO_LEYDIG_CELL_DIFFERENTIATION	0.183989	0.563963	0.117766	0.646253	1.27625	7	Nkx2-1 Ccnd1 Mgst1
GO_POSITIVE_REGULATION_OF_IMMUNE_RESPONSE_TO_TUMOR_CELL	0.183947	0.563963	0.130106	0.788584	1.25216	3	Nectin2 Hspd1 Pvr
GO_POSITIVE_REGULATION_OF_RESPONSE_TO_TUMOR_CELL	0.183947	0.563963	0.130106	0.788584	1.25216	3	Nectin2 Hspd1 Pvr
GO_NEGATIVE_REGULATION_OF_MAPK_CASCADE	0.184476	0.564216	0.096563	0.404707	1.15609	107	Lax1 Dlg3 Cblc Lrrc23 Dab2ip Gps1 Klf2 Lrrc43 Ash1l Dusp14 Hyal2 Dusp2 Hsph1 Dusp8 Dnaja4 Tlr12 Dusp16 Tbc1d10c Dlg4 Foxo1 Timp3 Cnksr3 Akt3 Il1b Ndrg2 Gbp3
GO_POSITIVE_REGULATION_OF_CELLULAR_RESPONSE_TO_TRANSFORMING_GROWTH_FACTOR_BETA_STIMULUS	0.184304	0.564216	0.10673	0.518741	1.25127	20	Itga2b Gipc3 Gipc1 Npnt Lrg1
GO_POSITIVE_REGULATION_OF_EXECUTION_PHASE_OF_APOPTOSIS	0.184555	0.564216	0.112843	0.582628	1.2623	11	Ptgis Endog Bok Trp53bp2 Sirt3 Stard8
GO_POSITIVE_REGULATION_OF_TRANSFORMING_GROWTH_FACTOR_BETA_RECEPTOR_SIGNALING_PATHWAY	0.184304	0.564216	0.10673	0.518741	1.25127	20	Itga2b Gipc3 Gipc1 Npnt Lrg1
GO_RECEPTOR_CATABOLIC_PROCESS	0.184502	0.564216	0.199915	-0.496182	-1.28448	9	Becn1 Tgfb1 Capn1 Capn2 Cdk5
GO_SH3_DOMAIN_BINDING	0.184647	0.564216	0.0982123	0.431315	1.18577	59	Crb3 Shank3 Mapk15 Cblc Bcar1 Dtx1 Dab2ip Lrp5 Grik5
GO_DEVELOPMENTAL_PROGRAMMED_CELL_DEATH	0.184783	0.564336	0.107554	0.525713	1.25217	19	Notch3 Lrp5 Ccn1 Notch4 Il1b
GO_POSITIVE_REGULATION_OF_TRANSFORMING_GROWTH_FACTOR_BETA_PRODUCTION	0.185393	0.5658	0.11725	0.64524	1.27425	7	Wnt11 Cd34
GO_PROTEIN_LIPID_COMPLEX	0.185454	0.5658	0.107554	0.535334	1.26428	18	Hp Gpihbp1 Clu Ldlr Pla2g7 Selenos
GO_ANION_TRANSMEMBRANE_TRANSPORTER_ACTIVITY	0.186047	0.567017	0.0962406	0.415264	1.17563	88	Slc6a9 Gabrp Slc1a4 Slc16a11 Fxyd1 Clic3 Fxyd3 Slc23a1 Slc4a3 Slc22a17 Slc1a5 Slc6a8 Ank Slco3a1
GO_FAD_BINDING	0.186047	0.567017	0.11524	0.610592	1.27312	9	Cry2 Prodh
GO_NEURON_PROJECTION_MEMBRANE	0.186667	0.568318	0.10714	0.534678	1.26274	18	Itga2b Unc5b Ncald Palm Myo1d Trpv4 Myo1c
GO_REGULATION_OF_CD4_POSITIVE_ALPHA_BETA_T_CELL_ACTIVATION	0.186603	0.568318	0.227987	-0.384034	-1.19745	15	Irf4 Anxa1
GO_RESPONSE_TO_INTERFERON_BETA	0.186775	0.568353	0.104344	0.509423	1.25229	22	Lrrc23 Ifitm1 Lrrc43 Ifitm3 Tlr12 Ifitm2 Trim5 Ikbke
GO_DNA_DAMAGE_RESPONSE_SIGNAL_TRANSDUCTION_RESULTING_IN_TRANSCRIPTION	0.187013	0.568488	0.111463	0.566513	1.24869	12	Muc1 Rbm38 Mad2l2 Tfap4 Kat5
GO_REGULATION_OF_CYTOSKELETON_ORGANIZATION	0.187	0.568488	0.095288	0.374371	1.1024	300	Wnt11 Arhgef19 Sema3b Epha2 Dnah6 Camsap3 Tacr1 Dnah2 Dlg3 Myh14 Hdac7 Ephb3 Shank3 Celsr1 Ephb4 Plxnb1 Lrrc23 Arap3 Rapgef3 Gpsm1 Arhgef15 Sema3g Cdc42ep1 Nes Lrp5 Lrrc43 Tie1 Arhgef10l Pdgfa Gsn Mlst8 Limk2 Sema3c Trim37 Sdc4 Tlr12 Phpt1 Cep63 Ssh2 Pdgfrb Dnah11 Vill Ccr7 Mark4 Cep85 Carmil2 Rac3 Chd3 Kif3b Tpm1 Id1 Vps4a Dlg4 Lzts2 S100a9 Eml2 Cep131 Plxna1 Cdc42ep2 Plxnb2 Stmn1 Pcnt Sirt3 Tsc…
GO_THYMIC_T_CELL_SELECTION	0.187173	0.56868	0.111918	0.579111	1.25468	11	Cd3d Zap70 Spn Ccr7
GO_CHEMOKINE_ACTIVITY	0.1875	0.568992	0.248911	-0.383516	-1.21563	17	Cxcl15 Hc Cxcl3 Ccl9
GO_CONDENSED_NUCLEAR_CHROMOSOME_CENTROMERIC_REGION	0.1875	0.568992	0.172324	-0.627663	-1.33556	5	Cenpa Plk1 Bub1b
GO_MUCOPOLYSACCHARIDE_METABOLIC_PROCESS	0.187566	0.568992	0.0982123	0.44973	1.2184	47	B3gnt4 Hyal1 Chst15 Bgn Stab1 Hyal2 B4galt4 Itih4 Chst11 Akt3 Il1b B4galt6 Hexb Slc9a1 Cemip2 Abcc1 Pim3 Idua
GO_ANTEROGRADE_AXONAL_TRANSPORT	0.187894	0.569629	0.10925	0.553524	1.26562	15	Hap1 Kif1b Bloc1s2 Kif3b Bloc1s4 Sod1 Bloc1s5 Kif1a Spg7
GO_POSITIVE_REGULATION_OF_OSSIFICATION	0.18797	0.569629	0.0992333	0.461009	1.21916	39	Tacr1 Ltf Ifitm1 Wnt7b Npnt Ccn1 Smad5 Ifitm3 Ifitm2 Jund Prkd2 Tgfb2 Suco Atraid
GO_ACTIN_FILAMENT_BUNDLE	0.18862	0.571271	0.0978773	0.449582	1.218	47	Myh14 Sipa1l2 Ablim1 Tie1 Fermt2 Gsn Daam1 Flnb Vill Cnn2 Myo1d Myl9 Tpm1 Pdlim2 Micall2 Fscn1 Myo1c Myl12b
GO_MAMMARY_GLAND_ALVEOLUS_DEVELOPMENT	0.188889	0.571271	0.11524	0.623239	1.26653	8	Hoxa5 Erbb2 Ccnd1 Epas1
GO_MAMMARY_GLAND_LOBULE_DEVELOPMENT	0.188889	0.571271	0.11524	0.623239	1.26653	8	Hoxa5 Erbb2 Ccnd1 Epas1
GO_NEGATIVE_REGULATION_OF_LEUKOCYTE_PROLIFERATION	0.188935	0.571271	0.0972151	0.441025	1.20439	51	Foxj1 Dlg3 Erbb2 Scgb1a1 Prkar1b Spn Sftpd H2-Q6 Dlg4 Tnfrsf13b Tmem131l Inppl1 Pla2g2d H2-Q4 Pkn3 Cd300a Tnfaip3 H2-T23 Lst1
GO_NEUTRAL_LIPID_METABOLIC_PROCESS	0.189031	0.571271	0.249247	-0.274046	-1.09933	40	Cav1 Cpt1a Lpin1 Lpl Fabp1 Ang Agpat2 Dgat2 Ptpn6 Acsl5 Lipa
GO_REGULATION_OF_INTERFERON_ALPHA_PRODUCTION	0.189095	0.571271	0.103576	0.508706	1.25053	22	Tsku Lrrc23 Lrrc43 Drc3 Lrrc32 Dnaaf1 Tlr12
GO_POSITIVE_REGULATION_OF_DEVELOPMENTAL_GROWTH	0.189463	0.572089	0.095288	0.409564	1.16363	92	Notch3 Mapk11 Yap1 Fgfr3 Tbx2 Tbx3 Bcl2 Acacb Erbb2 Csf1 Sema7a Gsn Limk2 Notch4 C4b L1cam Vill Plcb3 Sema4d Macf1 Rnd2 Nrp2 Mul1 Ist1 Atp8b2 Anapc2 Notch1 Dll4 Hlx Itsn1
GO_CARBOHYDRATE_PHOSPHORYLATION	0.190266	0.572387	0.216543	-0.418541	-1.23933	13	Pfkfb3 Gnptab Pfkfb4
GO_DIOXYGENASE_ACTIVITY	0.190118	0.572387	0.09855	0.45984	1.21606	39	Pdia2 Haao Cygb Riox1 P4ha2 Kdm7a Por Cdo1 P3h3 Asph Ogfod3 Alkbh1 Phyhd1 Fto Hif1an P3h1 Kdm4a
GO_INTERMEDIATE_FILAMENT_ORGANIZATION	0.189781	0.572387	0.118288	0.662872	1.26245	6	Des Agfg1
GO_INTRA_S_DNA_DAMAGE_CHECKPOINT	0.190341	0.572387	0.170932	-0.625139	-1.33019	5	Mre11a Rad9a Xpc
GO_MATING_BEHAVIOR	0.190278	0.572387	0.114751	0.623056	1.26616	8	Ppp1r1b Serpine2 Hexb Thra Ube2q1
GO_MULTI_ORGANISM_REPRODUCTIVE_BEHAVIOR	0.190278	0.572387	0.114751	0.623056	1.26616	8	Ppp1r1b Serpine2 Hexb Thra Ube2q1
GO_PHOSPHOLIPID_EFFLUX	0.190341	0.572387	0.170932	-0.624362	-1.32854	5	Abca2 Abcg1
GO_RESPONSE_TO_UV	0.18999	0.572387	0.0956031	0.421155	1.17357	74	Nfatc4 Ptpru Hyal1 Aqp1 Bcl2 Erbb2 Ccnd1 Hyal2 Cdkn2d Usp47 Map3k4 Mfap4 Map4k2 Bcl3 Rev1 Ppp1r15a Pml Cirbp Akt3
GO_HISTONE_DEACETYLASE_ACTIVITY_H3_K14_SPECIFIC_	0.190476	0.5725	0.113313	0.59202	1.26029	10	Hdac7 Hdac8 Sirt3 Hdac10
GO_DISTAL_TUBULE_DEVELOPMENT	0.191241	0.574505	0.117766	0.661343	1.25954	6	Notch3 Notch4 Notch1 Notch2 Klhl3
GO_REGULATION_OF_CELLULAR_KETONE_METABOLIC_PROCESS	0.191349	0.574534	0.249247	-0.232513	-1.03129	87	Psme2b Cav1 Cpt1a Anxa1 Ugt1a6b Psmd11 Fabp1 Pdhb Comt Ncor1 Irs2 Nr1h2 Psma6 Psme3 Psma7 Psmb7 Psmb3 Dgat2 Mlycd Acads
GO_CELL_PROJECTION_CYTOPLASM	0.191513	0.574733	0.0988903	0.470327	1.22412	34	Dlg3 Hap1 Kif1b Ncald Bloc1s2 Grik5 Kif3b Epas1 Dlg4 Bloc1s4 Sod1 Bloc1s5 Kif1a Spg7
GO_PROTEIN_HETEROTRIMERIZATION	0.191759	0.575179	0.123257	0.736389	1.24985	4	Col7a1 Col4a1 Wiz
GO_MONOCARBOXYLIC_ACID_TRANSMEMBRANE_TRANSPORTER_ACTIVITY	0.192208	0.575937	0.109684	0.562998	1.24094	12	Slc1a4 Slc16a11 Slc6a8 Slco2b1 Abcc1 Ceacam1
GO_TUMOR_NECROSIS_FACTOR_RECEPTOR_BINDING	0.192208	0.575937	0.109684	0.563662	1.24241	12	Erap1 Trim37 Ltb
GO_TRANSCRIPTIONAL_REPRESSOR_ACTIVITY_RNA_POLYMERASE_II_CORE_PROMOTER_PROXIMAL_REGION_SEQUENCE_SPECIFIC_BINDING	0.192888	0.577681	0.0978773	0.459016	1.21478	40	Nfatc4 Tbx2 Tbx3 Zfp956 Hes1 Nr1d1 Gzf1
GO_ANKYRIN_BINDING	0.193299	0.578131	0.10882	0.557629	1.24711	13	Scn5a Tnks1bp1 Flnb Cdh1 Macf1 Atp1a3
GO_REGULATION_OF_LIGASE_ACTIVITY	0.193277	0.578131	0.249247	-0.246613	-1.09414	84	Psme2b Rab1a Cul1 Psmd11 Psen1 Ube2c Plk1 Cdkn2a Bub1b Psma6 Psme3 Psma7 Psmb7 Limk1 Psmb3
GO_REGULATION_OF_MICROTUBULE_POLYMERIZATION	0.193333	0.578131	0.266351	-0.352381	-1.22697	21	Cav1 Sgk1 Eml3 Fes Clip2 Tbcd Rrbp1
GO_NEUTROPHIL_ACTIVATION_INVOLVED_IN_IMMUNE_RESPONSE	0.193966	0.578255	0.2114	-0.430499	-1.25301	12	Cxcl15 Anxa3 Stxbp3 Tyrobp Syk
GO_POSITIVE_REGULATION_OF_ASTROCYTE_DIFFERENTIATION	0.193506	0.578255	0.10925	0.562074	1.23891	12	Notch3 Serpine2 Hes1 Notch4 Il1b
GO_REGULATION_OF_CELLULAR_AMINO_ACID_METABOLIC_PROCESS	0.193669	0.578255	0.249247	-0.300682	-1.17517	38	Psme2b Psmd11 Comt Psma6 Psme3 Psma7 Psmb7 Psmb3
GO_RHO_PROTEIN_SIGNAL_TRANSDUCTION	0.193966	0.578255	0.0975449	0.465484	1.22008	35	Celsr1 Arhgdig Col7a1 Cdc42ep1 Eps8l2 Limk2 Col4a1 Cdc42ep2 Rock2 Arhgap4 Ikbkb
GO_SODIUM_POTASSIUM_EXCHANGING_ATPASE_COMPLEX	0.193846	0.578255	0.120433	0.698766	1.25465	5	Fxyd1 Atp1a3 Atp1a1 Atp1b3
GO_STRUCTURAL_CONSTITUENT_OF_MUSCLE	0.193705	0.578255	0.104733	0.531076	1.25427	17	Csrp2 Myl6 Myl9 Tpm1 Macf1 Asph
GO_LYMPHOCYTE_APOPTOTIC_PROCESS	0.19469	0.580122	0.213928	-0.41661	-1.23361	13	Ripk1 Rps6 Tnfrsf21 Bcl10 Akt1 Bcl2l11
GO_ATRIOVENTRICULAR_VALVE_DEVELOPMENT	0.195026	0.58024	0.10925	0.575742	1.24738	11	Notch3 Efna1 Ccn1 Notch4
GO_ATRIOVENTRICULAR_VALVE_MORPHOGENESIS	0.195026	0.58024	0.10925	0.575742	1.24738	11	Notch3 Efna1 Ccn1 Notch4
GO_OXYGEN_BINDING	0.195026	0.58024	0.10925	0.575799	1.2475	11	Cyp2a5 Cygb Cyp2f2 Cyp4b1
GO_ATRIAL_SEPTUM_MORPHOGENESIS	0.195918	0.580518	0.111463	0.587026	1.24966	10	Notch3 Ccn1 Notch4 Nsd2 Nsd3 Notch1
GO_CALCIUM_CHANNEL_COMPLEX	0.197039	0.580518	0.0999277	0.492922	1.2311	25	Mcu Hspa2 Atp2a3 Cacna1i Asph Calm3 Fkbp1a Cacnb1 Catsperd
GO_CATION_TRANSPORTING_ATPASE_COMPLEX	0.195833	0.580518	0.112843	0.618605	1.25711	8	Fxyd1 Atp2a3 Atp1a3 Slc9a1 Atp2a2 Atp1a1
GO_CELLULAR_RESPONSE_TO_ANTIBIOTIC	0.196721	0.580518	0.106323	0.551148	1.26019	15	Scn5a Hspa2 Rab8b Ppp1r15a Hmbs Il1b
GO_EXCITATORY_POSTSYNAPTIC_POTENTIAL	0.19699	0.580518	0.111463	0.603417	1.25815	9	Nlgn2 Grik5
GO_MACROPHAGE_ACTIVATION_INVOLVED_IN_IMMUNE_RESPONSE	0.196721	0.580518	0.106323	0.551399	1.26076	15	Lrrc23 Zap70 Lrrc43 Tlr12 Cx3cr1
GO_PERICENTRIOLAR_MATERIAL	0.19699	0.580518	0.111463	0.604513	1.26044	9	Bbs9 Nin Cep85 Lck Hook2 Tubg1
GO_POSITIVE_REGULATION_OF_CALCIUM_ION_DEPENDENT_EXOCYTOSIS	0.196679	0.580518	0.10714	0.554194	1.2514	14	Nlgn2 Stxbp1 Cacna1i Plcb3 Syt7 Arf3 Arf2 Scamp5 Stx3
GO_POSITIVE_REGULATION_OF_CELLULAR_AMINE_METABOLIC_PROCESS	0.196552	0.580518	0.186433	-0.55854	-1.28655	7	Hprt Maoa Comt Paox
GO_POSITIVE_REGULATION_OF_CELL_MORPHOGENESIS_INVOLVED_IN_DIFFERENTIATION	0.195565	0.580518	0.0931455	0.402401	1.14856	102	Epha2 Notch3 Ephb3 Ephb4 Plxnb1 Col7a1 Itpka Sema7a Numbl Limk2 Col4a1 Fbxo31 Ptprf Unc13d Bcl9 Ager Notch4 Cul9 Ldlr L1cam Sema4d Rac3 Macf1 Plxna1 Metrn Plxnb2 Rnd2
GO_PROSTAGLANDIN_BIOSYNTHETIC_PROCESS	0.19699	0.580518	0.111463	0.603858	1.25907	9	Ptgis Prxl2b Cbr1
GO_PROSTANOID_BIOSYNTHETIC_PROCESS	0.19699	0.580518	0.111463	0.603858	1.25907	9	Ptgis Prxl2b Cbr1
GO_PROTEIN_MODIFICATION_BY_SMALL_PROTEIN_REMOVAL	0.197095	0.580518	0.0943564	0.432829	1.19014	56	Lrrc23 Gps1 Usp22 Lrrc43 Usp2 Usp47 Usp10 Cops7b Tlr12 Usp37 Usp35 Usp20
GO_PYRIMIDINE_NUCLEOTIDE_CATABOLIC_PROCESS	0.196552	0.580518	0.186433	-0.55695	-1.28289	7	Nt5m
GO_REGULATION_OF_ATPASE_ACTIVITY	0.196222	0.580518	0.095288	0.442963	1.20422	48	Ltf Myh14 Rapgef3 Tnni3 Vma21 Hspa2 Rab3a Cnn3 Pxk Tpm1 Ppif
GO_REGULATION_OF_B_CELL_DIFFERENTIATION	0.195402	0.580518	0.245042	-0.361548	-1.24145	19	Atp11a Btk Id2 Card11 Nfam1
GO_REGULATION_OF_CILIUM_ASSEMBLY	0.196121	0.580518	0.0968878	0.464724	1.21809	35	Ccdc151 Mns1 Hap1 Tbc1d10c
GO_REGULATION_OF_DEPHOSPHORYLATION	0.195368	0.580518	0.0931455	0.404045	1.15356	101	Camsap3 Dlg3 Lrrc23 Pcdh1 Cry2 Ppp1r14a Ppp6r2 Npnt Lrrc43 Tlr12 Ppp1r16b Pdgfrb Ppp1r15a Myo1d Sema4d Jak2 Dlg4 Calm3 Fkbp1a Tsc1 Rock2 Dido1 Gpatch2 Ikbkb Myo1c Marf1 Pink1 Tgfb2 Cd300a Smpd1 Smg7 Stard8
GO_REGULATION_OF_HOMOTYPIC_CELL_CELL_ADHESION	0.196985	0.580518	0.0925529	0.388761	1.12498	165	Lax1 Nrarp Foxj1 Dlg3 Igfbp2 Lat Thy1 Cd3d Rasgrp2 Dtx1 Serpine2 Prkca Erbb2 Hes1 Zap70 Sox13 Efnb1 Scgb1a1 H2-DMb2 Prkar1b Gsn Spn Mlst8 Hsph1 Zc3h8 Ager Sftpd H2-Q6 Adam8 Ccr7 Vnn3 Carmil2 Rac3 Dlg4 Prkci Akt3 Il1b Tmem131l Hspd1 Ebi3 Pla2g2d Mapkap1
GO_REGULATION_OF_SODIUM_ION_TRANSMEMBRANE_TRANSPORT	0.196721	0.580518	0.0975449	0.473637	1.22548	32	Fxyd1 Scn5a Dlg3 Fxyd3 Scn1b Dlg4 Atp1a3 Gpd1l Slc9a1 Arf3 Arf2
GO_AXO_DENDRITIC_TRANSPORT	0.197216	0.580549	0.100991	0.503629	1.23805	22	Klc3 Hap1 Kif1b Bloc1s2 Kif3b Epas1 Bloc1s4 Sod1 Bloc1s5 Kif1a Spg7
GO_PHOSPHATIDYLGLYCEROL_METABOLIC_PROCESS	0.197337	0.580549	0.103576	0.529503	1.25056	17	Cds1 Slc27a4 Lpcat4 Lpcat1 Pla2g2d
GO_REGULATION_OF_INCLUSION_BODY_ASSEMBLY	0.197403	0.580549	0.107972	0.560438	1.2353	12	Hspa2 Clu Dnaja4 Dnajb2 Dnajb5 Apoe
GO_NEGATIVE_REGULATION_OF_PHOSPHOPROTEIN_PHOSPHATASE_ACTIVITY	0.197644	0.580968	0.108394	0.573808	1.24319	11	Cry2 Ppp1r15a Fkbp1a Rock2 Ikbkb
[truncated: 3,910 more rows]

## Sheet: Fig 4C-D
Fig. 4C
% Treg in CD4
Biol. Rep./Treatment	Ctrl	Infl		Column B	Infl
1	2.7997	5.2075		vs.	vs.
2	4.0031	5.1472		Column A	Ctrl
3	3.6291	6.4945
4	4.9149	9.1595		Mann Whitney test
5	2.561	5.4151		P value	0.0002
6	3.3557	5.946
7	2.946	9.3098
8	4.251
9	4.902
Fig. 4D
% PD1 in CD4
Biol. Rep./Treatment	Ctrl	Infl		Column B	Infl
1	5.6291	45.1163		vs.	vs.
2	15.5844	51.4365		Column A	Ctrl
3	6.5574	52.9412
4	38.5135	59.0155		Mann Whitney test
5	9.5238	48.0076		P value	0.0002
6	0	39.8148		Exact or approximate P value?	Exact
7	19.797	48.355		P value summary	***
8	16.0714
9	19.7647

## Sheet: Fig 4F
	all/Single Cells/live/CD45/AM/p16+pdl1+ | Freq. of Parent (%)	all/Single Cells/live/CD45/p16+pdl1+ | Freq. of Parent (%)
5d LPS_IgG_s1_008.fcs	2.78	1.85
5d LPS_IgG_s2_009.fcs	3.07	1.49
5d LPS_IgG_s3_010.fcs	6.25	2.83
5d LPS_IgG_s4_011.fcs	0.8	0.45
5d LPS_IgG_s5_012.fcs	1.6	0.7
5d LPS_IgG_s6_013.fcs	3.71	1.68
5d LPS_IgG_s7_035.fcs	6.76	6.73
5d LPS_IgG_s8_036.fcs	6.29	8.16
5d LPS_IgG_s9_037.fcs	7.11	4.46
5d LPS_IgG_s10_038.fcs	5.68	5.25
5d LPS_IgG_s11_039.fcs	9.14	6.07
5d LPS_PD1_s1_014.fcs	3.27	1.77
5d LPS_PD1_s2_015.fcs	3.82	2.61
5d LPS_PD1_s3_016.fcs	3.97	1.62
5d LPS_PD1_s4_017.fcs	1.01	0.61
5d LPS_PD1_s5_018.fcs	4.92	2.66
5d LPS_PD1_s6_019.fcs	3.01	1.6
5d LPS_PD1_s7_040.fcs	6.09	7.23
5d LPS_PD1_s8_041.fcs	4.29	5.33
5d LPS_PD1_s9_042.fcs	5.67	7.26
5d LPS_PD1_s10_047.fcs	6.03	6.65
5d LPS_PDL1_s1_020.fcs	1.22	0.6
5d LPS_PDL1_s2_021.fcs	0.088	0.16
5d LPS_PD-L1_s3_022.fcs	0.25	0.29
5d LPS_PDL1_s4_023.fcs	0.42	0.44
5d LPS_PDL1_s5_024.fcs	0.42	0.37
5d LPS_PDL1_s6_044.fcs	1.03	1.28
5d LPS_PDL1_s7_045.fcs	1.47	0.95
5d LPS_PDL1_s8_046.fcs	1.39	0.7
5d LPS_PDL1_s9_048.fcs	2.58	1.41
5d LPS_PDL1_s10_043.fcs	3.1	1.54
statistical significance for p16+PD-L1+ cells out of CD45
Tukey's multiple comparisons test		Summary	Adjusted P Value
LPS + IgG vs. LPS + PD1		ns	0.9902
LPS + IgG vs. LPS+PD-L1		*	0.0161
LPS + PD1 vs. LPS+PD-L1		*	0.0139
statistical significance for p16+PD-L1+ cells out of AM
Tukey's multiple comparisons test		Summary	Adjusted P Value
LPS + IgG vs. LPS + PD1		ns	0.7276
LPS + IgG vs. LPS+PD-L1		***	0.0004
LPS + PD1 vs. LPS+PD-L1		**	0.0035

## Sheet: Fig 4G
	Lymphocytes/Single Cells/live/CD45/SiglecF-CD11c-/T cells/CD8/CD25, CD8a subset | Freq. of Parent (%)	Lymphocytes/Single Cells/live/CD45/SiglecF-CD11c-/T cells/CD8/CD44, CD8a subset | Freq. of Parent (%)	Lymphocytes/Single Cells/live/CD45/SiglecF-CD11c-/T cells/CD8/CD69, CD8a subset | Freq. of Parent (%)	Lymphocytes/Single Cells/live/CD45/SiglecF-CD11c-/T cells/CD8/ICOS, CD8a subset | Freq. of Parent (%)
	CD8, 25	CD44	CD69	ICOS
Imm Char-BAL 5d LPS-PDL1_1_Unmixed.fcs	2.2	86.4	12.3	2.5
Imm Char-BAL 5d LPS-PDL1_2_Unmixed.fcs	2.02	90.7	12.8	3.51
Imm Char-BAL 5d LPS-PDL1_3_Unmixed.fcs	2.71	82	15.7	4.95
Imm Char-BAL 5d LPS-PDL1_4_Unmixed.fcs	2.22	86	8.93	1.56
Imm Char-BAL 5d LPS-PDL1_5_Unmixed.fcs	3.92	90.6	13.6	4.9
Imm Char-BAL 5d LPS-PDL1_s6_Unmixed.fcs	0.92	85.7	17.1	3.33
Imm Char-BAL 5d LPS-PDL1_s7_Unmixed.fcs	1.83	88.9	13.8	2.43
Imm Char-BAL 5d LPS-PDL1_s8_Unmixed.fcs	0.98	83.2	14.7	2.97
Imm Char-BAL 5d LPS-PDL1_s9_Unmixed.fcs	1.08	84.1	15.1	1.79
Imm Char-BAL 5d LPS-IgG_1_Unmixed.fcs	2.72	76.6	13.9	2.58
Imm Char-BAL 5d LPS-IgG_2_Unmixed.fcs	3.16	76.6	8.07	2.55
Imm Char-BAL 5d LPS-IgG_3_Unmixed.fcs	1.47	73.8	14.8	0.59
Imm Char-BAL 5d LPS-IgG_4_Unmixed.fcs	2.52	78.5	5.25	0.61
Imm Char-BAL 5d LPS-IgG_5_Unmixed.fcs	3.52	88.1	9.87	1.62
Imm Char-BAL 5d LPS-IgG_6_Unmixed.fcs	2.27	71.8	14.6	0.77
Imm Char-BAL 5d LPS-IgG_s7_Unmixed.fcs	0.61	81.3	7.57	1.2
Imm Char-BAL 5d LPS-IgG_s8_Unmixed.fcs	0.93	81.1	11.7	1.14
Imm Char-BAL 5d LPS-IgG_s9_Unmixed.fcs	1.07	76.1	14.4	0.49
Imm Char-BAL 5d LPS-IgG_s10_Unmixed.fcs	1.08	79.8	12.3	0.31
Imm Char-BAL 5d LPS-IgG_s11_Unmixed.fcs	1.08	77.9	15.1	1.09
Imm Char-BAL 5d LPS-PD1_1_Unmixed.fcs	2.34	73.8	7.55	0.76
Imm Char-BAL 5d LPS-PD1_2_Unmixed.fcs	2.5	85.4	10.9	2.03
Imm Char-BAL 5d LPS-PD1_3_Unmixed.fcs	1.46	58.8	10.4	1.06
Imm Char-BAL 5d LPS-PD1_4_Unmixed.fcs	2.02	52.9	10.1	1.06
Imm Char-BAL 5d LPS-PD1_5_Unmixed.fcs	2.33	79.6	12.7	2.22
Imm Char-BAL 5d LPS-PD1_6_Unmixed.fcs	2.34	81.6	13.5	2.51
Imm Char-BAL 5d LPS-PD1_s7_Unmixed.fcs	1.96	89	20.7	0.84
Imm Char-BAL 5d LPS-PD1_s8_Unmixed.fcs	0.93	83	12.3	2.03
Imm Char-BAL 5d LPS-PD1_s9_Unmixed.fcs	2.23	82.1	15	3.93
Imm Char-BAL 5d LPS-PD1_s10_Unmixed.fcs	0.81	89.7	11.6	1.24
statistical significance for %ICOS+ cells out of CD8
Tukey's multiple comparisons test				Summary	Adjusted P Value
LPS + IgG vs. LPS + PD1				ns	0.3749	A-B
LPS + IgG vs. LPS+PD-L1				***	0.0005	A-C
LPS + PD1 vs. LPS+PD-L1				*	0.0182	B-C
