# Supplementary material for: p16-dependent increase of PD-L1 stability regulates immunosurveillance of senescent cells
Source: Nat Cell Biol. 2024 Aug 5;26(8):1336–45. doi: 10.1038/s41556-024-01465-0 (PMC11321988; doi:10.1038/s41556-024-01465-0)
Supplement: Supplementary file 9 — Statistical source data. [file 41556_2024_1465_MOESM9_ESM.xlsx]

## Sheet: Fig 5B
Fig.5B
	all/live/CD45/p16 pdl1 | Freq. of Parent	all/live/CD45/p16+ | Freq. of Parent	all/live/CD45/AM/p16 pdl1 | Freq. of Parent	all/live/CD45/AM/p16+ | Freq. of Parent
Ageing PDL1 Tr_Young_001_018.fcs	0.69 %	3.22 %	1.23 %	5.72 %
Ageing PDL1 Tr_Young_002_019.fcs	0.58 %	2.53 %	1.15 %	5.37 %
Ageing PDL1 Tr_Young_003_020.fcs	1.20 %	4.18 %	3.52 %	7.75 %
Ageing PDL1 Tr_Young_004_021.fcs	0.86 %	4.42 %	1.81 %	6.11 %
Ageing PDL1 Tr_Young_005_022.fcs	0.76 %	2.50 %	2.02 %	6.09 %
Ageing PDL1 Tr_Young_006_023.fcs	0.77 %	3.76 %	1.87 %	5.76 %
Ageing PDL1 Tr_Young_007_024.fcs	0.50 %	1.52 %	2.59 %	6.52 %
Ageing PDL1 Tr_Young_008_025.fcs	0.71 %	3.34 %	1.77 %	7.04 %
Ageing PDL1 Tr_Old_IgG_001_027.fcs	3.15 %	5.32 %	8.91 %	12.8 %
Ageing PDL1 Tr_Old_IgG_002_028.fcs	1.83 %	3.36 %	5.33 %	9.42 %
Ageing PDL1 Tr_Old_IgG_003_029.fcs	2.42 %	5.12 %	10.8 %	13.8 %
Ageing PDL1 Tr_Old_IgG_004_030.fcs	5.55 %	12.3 %	13.4 %	18.7 %
Ageing PDL1 Tr_Old_IgG_005_031.fcs	1.42 %	3.25 %	4.02 %	8.33 %
Ageing PDL1 Tr_Old_IgG_006_032.fcs	2.13 %	4.45 %	5.33 %	9.99 %
Ageing PDL1 Tr_Old_IgG_007_033.fcs	2.42 %	6.06 %	6.67 %	9.84 %
Ageing PDL1 Tr_Old_PDL1_001_035.fcs	0.47 %	2.36 %	0.77 %	3.07 %
Ageing PDL1 Tr_Old_PDL1_002_036.fcs	0.067 %	1.21 %	0.090 %	0.37 %
Ageing PDL1 Tr_Old_PDL1_003_037.fcs	0.45 %	2.86 %	0.37 %	1.38 %
Ageing PDL1 Tr_Old_PDL1_004_038.fcs	0.98 %	4.24 %	3.50 %	7.71 %
Ageing PDL1 Tr_Old_PDL1_005_039.fcs	1.36 %	3.91 %	5.15 %	9.89 %
Ageing PDL1 Tr_Old_PDL1_006_040.fcs	0.96 %	3.67 %	3.79 %	9.45 %
Ageing PDL1 Tr_Old_PDL1_007_041.fcs	3.49 %	6.43 %	8.82 %	10.7 %
Ageing PDL1 Tr_Old_PDL1_008_042.fcs	0.66 %	3.08 %	2.39 %	7.26 %
1 way ANOVA CD45+ p16+
Tukey's multiple comparisons test	Summary	Adjusted P Value
Young vs. Old+IgG	ns	0.0621
Young vs. Old+PD-L1	ns	0.956
Old+IgG vs. Old+PD-L1	ns	0.1058
1 way ANOVA CD45+ p16+PD-L1+
Tukey's multiple comparisons test	Summary	Adjusted P Value
Young vs. Old+IgG	**	0.003
Young vs. Old+PD-L1	ns	0.8212
Old+IgG vs. Old+PD-L1	*	0.0111
1 way ANOVA AM p16+
Tukey's multiple comparisons test	Summary	Adjusted P Value
Young vs. Old+IgG	**	0.0073
Young vs. Old+PD-L1	ns	0.999
Old+IgG vs. Old+PD-L1	**	0.0067
1 way ANOVA AM p16+PD-L1+
Tukey's multiple comparisons test	Summary	Adjusted P Value
Young vs. Old+IgG	***	0.0009	A-B
Young vs. Old+PD-L1	ns	0.6689	A-C
Old+IgG vs. Old+PD-L1	**	0.0062	B-C

## Sheet: Fig 5C
Fig. 5C	Lymphocytes/Single Cells/live/CD45/siglecF-CD11c-/CD3/CD8/CD8a, CD44 subset | Freq. of Parent	Lymphocytes/Single Cells/live/CD45/siglecF-CD11c-/CD3/CD8/CD25, CD8a subset | Freq. of Parent	Lymphocytes/Single Cells/live/CD45/siglecF-CD11c-/CD3/CD8/CD69, CD8a subset | Freq. of Parent	Lymphocytes/Single Cells/live/CD45/siglecF-CD11c-/CD3/CD8/ICOS, CD8a subset | Freq. of Parent	Lymphocytes/Single Cells/live/CD45/siglecF-CD11c-/CD3/CD8/PD1, CD8a subset | Freq. of Parent
BAL Char- PDL1 Tr ageing-Y1_Unmixed.fcs	4.94 %	0.28 %	12.4 %	9.54 %	23.6 %
BAL Char-PDL1 Tr ageing-Y2_Unmixed.fcs	6.91 %	0.36 %	10.7 %	7.97 %	26.3 %
BAL Char-PDL1 Tr ageing-Y3_Unmixed.fcs	6.62 %	0.63 %	13.1 %	8.89 %	27.4 %
BAL Char-PDL1 Tr ageing-Y4_Unmixed.fcs	6.17 %	0.45 %	9.17 %	7.05 %	23.3 %
BAL Char-PDL1 Tr ageing-Y5_Unmixed.fcs	8.66 %	0.39 %	10.4 %	8.16 %	25.9 %
BAL Char-PDL1 Tr ageing-Y6_Unmixed.fcs	7.47 %	0.74 %	13.7 %	11.3 %	15.6 %
BAL Char-PDL1 Tr ageing-Y7_Unmixed.fcs
BAL Char-PDL1 Tr ageing-Y8_Unmixed.fcs	5.86 %	0.71 %	13.7 %	11.4 %	27.2 %
BAL Char-PDL1 Tr ageing-IgG1_Unmixed.fcs	26.0 %	0.74 %	12.5 %	7.24 %	35.6 %
BAL Char-PDL1 Tr ageing-IgG2_Unmixed.fcs	17.6 %	1.26 %	11.9 %	7.47 %	39.7 %
BAL Char-PDL1 Tr ageing-IgG3_Unmixed.fcs	21.9 %	1.87 %	14.2 %	10.2 %	36.2 %
BAL Char-PDL1 Tr ageing-IgG4_Unmixed.fcs	17.0 %	0.53 %	7.36 %	4.80 %	39.6 %
BAL Char-PDL1 Tr ageing-IgG5_Unmixed.fcs	21.1 %	0.94 %	9.62 %	5.65 %	43.1 %
BAL Char-PDL1 Tr ageing-IgG6_Unmixed.fcs	14.9 %	1.13 %	14.8 %	9.28 %	54.3 %
BAL Char-PDL1 Tr ageing-IgG7_Unmixed.fcs	11.7 %	0.54 %	7.81 %	3.94 %	45.0 %
BAL Char-PDL1 Tr ageing-PdL1_Unmixed.fcs	10.2 %	1.12 %	10.8 %	7.25 %	55.0 %
BAL Char-PDL1 Tr ageing-PDL2_Unmixed.fcs	12.2 %	1.27 %	16.7 %	11.4 %	46.7 %
BAL Char-PDL1 Tr ageing-PDL3_Unmixed.fcs	6.76 %	1.22 %	25.6 %	6.93 %	68.2 %
BAL Char-PDL1 Tr ageing-PDL4_Unmixed.fcs	3.63 %	0.53 %	10.6 %	5.10 %	76.3 %
BAL Char-PDL1 Tr ageing-PDL5_Unmixed.fcs	21.9 %	1.40 %	18.9 %	13.4 %	37.8 %
BAL Char-PDL1 Tr ageing-PDL6_Unmixed.fcs	21.8 %	1.13 %	11.8 %	9.20 %	49.5 %
BAL Char-PDL1 Tr ageing-PDL7_Unmixed.fcs	31.8 %	1.49 %	21.2 %	17.2 %	42.3 %
BAL Char-PDL1 Tr ageing-PDL8_Unmixed.fcs	15.1 %	1.01 %	12.7 %	8.75 %	40.1 %
note: sample Y7 for T cell staining looked like technical outlier therefore skipped.
1 way ANOVA CD44
Tukey's multiple comparisons test	Summary	Adjusted P Value
young vs. old + IgG	**	0.0057
young vs. old + PD-L1	*	0.0363
old + IgG vs. old + PD-L1	ns	0.5991
1 way ANOVA PD1
Tukey's multiple comparisons test	Summary	Adjusted P Value
young vs. old + IgG	**	0.0061
young vs. old + PD-L1	****	<0.0001
old + IgG vs. old + PD-L1	ns	0.124
1 way ANOVA CD25
Tukey's multiple comparisons test	Summary	Adjusted P Value
young vs. old + IgG	*	0.0331
young vs. old + PD-L1	**	0.0045
old + IgG vs. old + PD-L1	ns	0.6881

## Sheet: Fig 5D
Fig. 5D
group of mice	Ifn gamma	IL-10
Y1	0.245	46.269
Y2	0.245	0.67
Y3	0.245	0.67
Y4	0.245	0.67
Y5	21.7175	123.628
Y6	0.245	55.152
IgG_1_Ageing	373.018	48.1775
IgG_2_Ageing	540.558	311.562
IgG_3_Ageing	385.307	458.285
IgG_4_Ageing	75.4544	18.7761
IgG_5_Ageing	219.447	1249.15
IgG_6_Ageing	10.0379	56.1082
PDL1_1_Ageing	5.52364	0.67
PDL1_2_Ageing	0.245	0.67
PDL1_3_Ageing	0.245	0.67
PDL1_4_Ageing	2.40491	42.5407
PDL1_5_Ageing	4.34175	0.67
PDL1_6_Ageing	83.9436	158.739
1 way ANOVA
Tukey's multiple comparisons test	Summary	Adjusted P Value
young vs. old+IgG	**	0.0042
young vs. old + PD-L1	ns	0.9824
old+IgG vs. old + PD-L1	**	0.0061

## Sheet: Fig 5F
Fig. 5F
	all/Single Cells/live/CD45/AM/Q1: Comp-PE-Cy5-A- , Comp-Alexa Fluor 647-A+ | Freq. of Parent	all/Single Cells/live/CD45/AM/Q2: Comp-PE-Cy5-A+ , Comp-Alexa Fluor 647-A+ | Freq. of Parent	all/Single Cells/live/CD45/Q1: Comp-PE-Cy5-A- , Comp-Alexa Fluor 647-A+ | Freq. of Parent	all/Single Cells/live/CD45/Q2: Comp-PE-Cy5-A+ , Comp-Alexa Fluor 647-A+ | Freq. of Parent
	AM p16+	AM p16+PD-L1+	CD45 p16+	CD45 p16+PD-L1+
Chronic LPS_naive_s1_034.fcs	5.84 %	13.6 %	0.82 %	1.65 %
Chronic LPS_naive_s2_035.fcs	6.61 %	37.6 %	0.49 %	3.58 %
Chronic LPS_naive_s3_036.fcs	4.46 %	4.08 %	0.39 %	0.31 %
Chronic LPS_naive_s4_037.fcs	9.32 %	13.2 %	0.99 %	1.16 %
Chronic LPS_naive_s5_038.fcs	5.61 %	6.28 %	0.72 %	0.88 %
Chronic LPS_naive_s10_022.fcs	1.96 %	0 %	0.64 %	0.091 %
Chronic LPS_IgG_s1_040.fcs	18.2 %	46.6 %	3.68 %	11.3 %
Chronic LPS_IgG_s2_039.fcs	14.3 %	52.3 %	4.06 %	16.2 %
Chronic LPS_IgG_s3_041.fcs	7.12 %	53.4 %	2.34 %	19.5 %
Chronic LPS_IgG_s4_042.fcs	7.49 %	44.8 %	2.37 %	16.4 %
Chronic LPS_IgG_s5_043.fcs	7.58 %	11.7 %	1.48 %	2.72 %
Chronic LPS_IgG_s10_023.fcs	6.59 %	38.3 %	6.62 %	23.7 %
Chronic LPS_IgG_s11_024.fcs	2.80 %	53.1 %	2.96 %	63.0 %
Chronic LPS_PDL1_s1_044.fcs	9.29 %	29.6 %	2.33 %	10.7 %
Chronic LPS_PDL1_s2_045.fcs	11.8 %	22.0 %	1.99 %	3.53 %
Chronic LPS_PDL1_s3_046.fcs	6.91 %	3.48 %	2.15 %	1.54 %
Chronic LPS_PDL1_s4_047.fcs	5.49 %	15.6 %	2.32 %	9.52 %
Chronic LPS_PDL1_s5_048.fcs	6.30 %	23.4 %	2.27 %	13.0 %
Chronic LPS_PDL1_s10_025.fcs	1.92 %	19.2 %	3.25 %	5.92 %
Chronic LPS_PDL1_s11_026.fcs	3.84 %	13.0 %	4.34 %	8.96 %
Fig. 5F
1 way ANOVA %p16+ out of CD45
Tukey's multiple comparisons test	Summary	Adjusted P Value
naive vs. LPS + IgG	**	0.0013
naive vs. LPS + PD-L1	*	0.0142
LPS + IgG vs. LPS + PD-L1	ns	0.4938
1 way ANOVA %p16+PD-L1+ out of CD45
Tukey's multiple comparisons test	Summary	Adjusted P Value
naive vs. LPS + IgG	**	0.0047
naive vs. LPS + PD-L1	ns	0.566
LPS + IgG vs. LPS + PD-L1	*	0.0292
1 way ANOVA %p16+PD-L1+ out of AM
Tukey's multiple comparisons test	Summary	Adjusted P Value
naive vs. LPS + IgG	**	0.0011
naive vs. LPS + PD-L1	ns	0.7047
LPS + IgG vs. LPS + PD-L1	**	0.0045

## Sheet: Fig.5G
Fig. 5G
				naive									Chr_Infl+IgG											Chr_Infl +PD-L1
	1	2	3	4	5	6	7		1	2	3	4	5	6	7	8	9	10			1	2	3	4	5	6	7	8
p16	1.41903	0.479158	1.48587	1.27781	1.09722	0.705979			33.0399	1.64184	7.09495	0.755427	35.5675	12.1142							0.607876	0.150083	0.296344	0.673612	0.756407	0.651561
p19	0.845006	1.0307	1.25624	0.996297	1.05436	0.687325	1.26589		1.96733	1.60628	1.86603	1.31943	0.879496	1.3321	2.76892	2.41016	1.9979	4.37915			1.12158	1.16862	0.780169	0.858038	0.977264	1.42141	1.26694	1.16411
p21	0.554616	0.544856	2.22453	2.05259	0.837458	0.618445	1.39933		2.2135	1.76941	1.96394	3.72643	2.44644	4.54167	2.5259	2.00091	2.2346	2.22985				3.02421	2.64493	2.02219	2.87791	1.57848	2.32141	1.3736
Il1b	0.917502	1.17024	2.18154	0.252316	1.98114	0.668294	1.27799		3.17305	1.02702	3.39744	2.14599	5.30291	5.33194	7.07961	4.99222	3.472	9.96098			5.20339	10.3639	0.906281	5.84354	1.1941	3.5286	1.31287	4.35976
Tnf	0.862351	0.913301	1.56839	1.61749	1.25743	0.687798	0.578712		5.83781	3.86975	6.62769	2.6483	0.808723	1.97077	10.2667	2.71068	6.7599	6.30079			4.47909	0.844354	1.94447	1.1963	1.03714	2.9599	1.85411	4.15599
Ifng	0.558359	0.692376	2.14712	1.14447	1.40247	0.874877	0.857911		4.73068	1.629	18.7247	3.85646	1.22767	2.09345	20.0237	9.02632	7.04084	15.1907			4.32204	1.03503	0.841647	0.964762	0.783212	2.10452	1.44242	8.11325
Il6	1.16646	1.42746	2.02859	0.321595	2.04061	0.83473	0.540449		0.640367	0.409529	0.490943	0.809376	1.84765	0.294454	0.209713						0.350199	2.27904	0.37243	0.599442	0.153812	0.553885	0.490619	0.144546
Cxcl10	0.660804	3.40186	0.664279	0.711273	0.929947	3.42373	0.29571		6.30713	2.48924	26.9346	5.68176	1.25002	1.68804	19.1706	6.83463	6.20846	25.5519			5.78074	0.595642	1.36293	1.02063	0.991618	1.65217	1.67207	0.635793
p16
Tukey's multiple comparisons test	Summary	Adjusted P Value
naive vs. Chr Infl + IgG	*	0.0411
naive vs. Chr Infl + PDL1	ns	0.9937
Chr Infl + IgG vs. Chr Infl + PDL1	*	0.0334
p19
Tukey's multiple comparisons test	Summary	Adjusted P Value
naive vs. Chr Infl + IgG	*	0.0105
naive vs. Chr Infl + PDL1	ns	0.9728
Chr Infl + IgG vs. Chr Infl + PDL1	*	0.0137
p21
Tukey's multiple comparisons test	Summary	Adjusted P Value
naive vs. Chr Infl + IgG	*	0.033
naive vs. Chr Infl + PDL1	ns	0.0813
Chr Infl + IgG vs. Chr Infl + PDL1	ns	0.9788
Tnf
Tukey's multiple comparisons test	Summary	Adjusted P Value
naive vs. Chr Infl + IgG	**	0.0031
naive vs. Chr Infl + PDL1	ns	0.4713
Chr Infl + IgG vs. Chr Infl + PDL1	*	0.0426
Ifng
Tukey's multiple comparisons test	Summary	Adjusted P Value
naive vs. Chr Infl + IgG	*	0.0152
naive vs. Chr Infl + PDL1	ns	0.8507
Chr Infl + IgG vs. Chr Infl + PDL1	*	0.0428
Cxcl10
Tukey's multiple comparisons test	Summary	Adjusted P Value
naive vs. Chr Infl + IgG	*	0.0283
naive vs. Chr Infl + PDL1	ns	0.9963
Chr Infl + IgG vs. Chr Infl + PDL1	*	0.0272
