# Supplementary material for: p16-dependent increase of PD-L1 stability regulates immunosurveillance of senescent cells
Source: Nat Cell Biol. 2024 Aug 5;26(8):1336–45. doi: 10.1038/s41556-024-01465-0 (PMC11321988; doi:10.1038/s41556-024-01465-0)
Supplement: Supplementary file 10 — Statistical source data. [file 41556_2024_1465_MOESM10_ESM.xlsx]

## Sheet: Ext. Data Fig.1
Ext Data Fig 1A
	Ly-6G	CD11c	CD11b	Siglec-F	CD24	CD335	CD4	CD8a	TCRb	MHCII
Alveolar Macrophages	0.371242	1	0.588588	1	0.585144	0.135006	0.338747	0.142773	0.458388	0.914643
IM	0.283895	0.75625	0.94071	0.259616	0.277556	0.0550828	0.365072	0.141531	0.336415	1
NK cells	0.0276207	0.234066	0.461057	0.0458032	0.00270624	1	0.00389781	0.190055	0.194308	0
Eosinophils	0.329517	0.181376	0.948507	0.728535	1	0.0835386	0.224243	0.0431615	0	0.0165724
Neutrophils	1	0.171329	1	0.206542	0.685772	0	0.144426	0	0.028065	0.37863
CD4	0.0175166	0	0.000344418	0.297182	0.0110347	0.00741608	1	0.0801582	1	0.210658
CD8a	0	0.0362164	0	0	0	0.306836	0.0691655	1	0.922767	0.0441003
Myeloid cells	0.021298	0.278792	0.632109	0.0502424	0.109002	0.330244	0	0.0520158	0.165137	0.429744
Ext Data Fig 1B										Mann-Whitney test young vs Old
	Young 1	Young 2	Young 3	Young 4	Old 1	Old 2	Old 3	Old 4			P value
IM	1.676	1.24	0.538	0.508	1.402	1.506	0.896	2.274		IM	0.342857
NK	4.216	3.9	5.916	4.538	3.022	0.78	1.234	1.64		NK	0.028571
Eosinophils	0.54	2.204	4.888	4.39	1.376	0.536	1.852	1.75		Eosinophils	0.2
Neutrophils	4.996	7.598	11.598	9.114	24.758	14.07	26.004	11.016		Neutrophils	0.057143
CD4	13.8	11.85	7.732	13.246	8.386	6.428	15.51	12.194		CD4	0.885714
CD8	13.888	10.084	10.102	15.55	2.864	10.472	5.75	6.498		CD8	0.114286
other	34.902	38.628	30.996	30.434	3.966	20.406	12.886	20.666		other	0.028571
Ext Data Fig 1C
										Mann-Whitney test young vs Old
	Young 1	Young 2	Young 3	Young 4	Old 1	Old 2	Old 3	Old 4			P value
AM	0.291808	0.303212	0.280069	0.298852	1.12341	1.31515	1.13529	2.7569		AM	0.028571
IM	0.140538	0.103978	0.0451129	0.0425973	0.287203	0.308507	0.183547	0.465833		IM	0.028571
NK	0.353524	0.327027	0.496074	0.380525	0.619063	0.159785	0.252787	0.335957		NK	0.485714
Eosinophils	0.0452806	0.184812	0.409873	0.368115	0.281876	0.109801	0.379386	0.358491		Eosinophils	>0.999999
Neutrophils	0.418929	0.637115	0.972527	0.764236	5.07173	2.88227	5.32697	2.25665		Neutrophils	0.028571
CD4	1.15717	0.993658	0.648351	1.11072	1.71789	1.31679	3.17725	2.49797		CD4	0.028571
CD8	1.16455	0.845573	0.847083	1.30391	0.586696	2.14521	1.1779	1.33113		CD8	0.485714
CD11b CD11c	1.88686	1.75085	2.0871	1.56436	9.9849	8.06748	6.21234	6.24881		CD11b CD11c	0.028571
other	2.92664	3.23907	2.59911	2.55198	0.812443	4.18021	2.63972	4.23347		other	0.685714
