# Supplementary material for: p16-dependent increase of PD-L1 stability regulates immunosurveillance of senescent cells
Source: Nat Cell Biol. 2024 Aug 5;26(8):1336–45. doi: 10.1038/s41556-024-01465-0 (PMC11321988; doi:10.1038/s41556-024-01465-0)
Supplement: Supplementary file 11 — Statistical source data. [file 41556_2024_1465_MOESM11_ESM.xlsx]

## Sheet: Ext. Data 2F-G (2)
Ext. Data Fig. 2B
*to regenerate source numerical data for this panel upload FCS files and run code submitted in the notebook at AlonLabWIS github
all p-values < 10^(-30)
Ext. Data Fig. 2E
	Ly-6G	CD11c	CD11b	CD4	SiglecF	CD19	CD24	Ly-6C	CD335	CD8a	TCRb	MHCII
Alveolar Macrophages	0.0529334	1	0.414107	0.126152	1	0.0326567	0.347589	0.242575	0.00229664	0.00268704	0.0337808	0.473876
Interstitial Macrophages	0.00978517	0.347459	0.656544	0.0245471	0.0092139	0.00488554	0.184243	0.035844	0.00119759	0.00281556	0.014639	1
NK cells	0	0.00719877	0.0887951	0.00180619	0.000686608	0.0106113	4.40162e-05	0.273495	1	0.00286075	0.00323162	0.00812952
Eosinophils	0.0234431	0.00859835	0.686716	0.00825137	0.0162518	0.0018751	1	0.761891	0.000370443	0.000238239	0.00360307	0
Neutrophils	1	0.00798077	1	0.00646368	0.00166792	0.0118759	0.536097	0.698999	0.00222369	0	0	0.0192735
CD4	0.00366582	0.00108948	0	1	0.00489652	0.0149633	0.00388037	0.0714711	0.000465182	0.0167421	1	0.0219916
CD8a	0.00335719	0.00313623	0.00146578	0	0.000773434	0.0144612	0.00614489	0.643212	0.0278131	1	0.800995	0.0139918
B cells	0.00489625	0	0.000183028	0.00187433	0.00119	1	0.178948	0	0	0.000147929	0.00133765	0.726719
Myeloid cells (Cd11b+Ly-6C+)	0.000526679	0.010886	0.234368	0.00150978	0	0	0	1	0.0125234	0.00785071	0.0491909	0.0129724
Ext. Data Fig. 2F
	AM								Mann-Whitney test AM Ctrl vs Infl
		p16		PD-L1		MHCI
	Biol. Rep./Treatmnet	Ctrl	Infl	Ctrl	Infl	Ctrl	Infl		p16	* p-value=0.0379
	1	1.14927	6.03247	118.758	1022.19	316	439		PD-L1	*** p-value 0.0006
	2	1.51751	6.27385	152.751	767.446	289	363		MHCI	**p-value 0.0023
	3	1.11869	1.39512	222.877	1083.31	134	284
	4	1.35315	1.68549	406.867	1137.58	143	491
	5	0.847492	5.67502	468.552	809.24	225	500
	6	0.666513	3.59714	453.507	765.597	193	1044
	7	8.29614	4.43427		649.406		849
Ext. Data Fig. 2G
	IM								Mann-Whitney test IM Ctrl vs Infl
		p16		PD-L1		MHCI
	Biol. Rep./Treatmnet	Ctrl	Infl	Ctrl	Infl	Ctrl	Infl		PD-L1	* p-value 0.0175
	1	1.40438	4.86443	70.2707	504.002	206	165
	2	1.02212	3.94366	71.4596	331.928	180	139
	3	1.60022	1.1177	27.452	685.675	68	86
	4	0.837521	1.86911	98.4421	523.873	58.3	255
	5	0.930913	4.1074	89.5997	237.714	146	218
	6	1.31077	2.2292	90.1618	296.571	120	573
	7		2.43915		50.8995		447
