# Supplementary material for: p16-dependent increase of PD-L1 stability regulates immunosurveillance of senescent cells
Source: Nat Cell Biol. 2024 Aug 5;26(8):1336–45. doi: 10.1038/s41556-024-01465-0 (PMC11321988; doi:10.1038/s41556-024-01465-0)
Supplement: Supplementary file 12 — Statistical source data. [file 41556_2024_1465_MOESM12_ESM.xlsx]

## Sheet: Ext. Data 3D
Ext. Data Fig. 3D
B-TrCP level in Gr vs D-Sen
				P value	0.0323
Biol. Rep/Treatment	Gr	D-Sen		P value summary	*
1	0.626906	0.261936		Significantly different (P < 0.05)?	Yes
2	0.775737	0.0598059		One- or two-tailed P value?	Two-tailed
3	1.07477	0.483742
B-TrCP level in siCntrl vs siCDKN2A
				P value	0.0308
Biol. Rep/Treatment	siCtrl	siCDKN2A		P value summary	*
1	0.175555	1.0156		Significantly different (P < 0.05)?	Yes
2	0.237045	0.873969		One- or two-tailed P value?	Two-tailed
3	0.633889	0.75151
