# Supplementary material for: p16-dependent increase of PD-L1 stability regulates immunosurveillance of senescent cells
Source: Nat Cell Biol. 2024 Aug 5;26(8):1336–45. doi: 10.1038/s41556-024-01465-0 (PMC11321988; doi:10.1038/s41556-024-01465-0)
Supplement: Supplementary file 13 — Statistical source data. [file 41556_2024_1465_MOESM13_ESM.xlsx]

## Sheet: Ext. Data Fig 4
Ext. Data Fig. 4C		% of CD45 out of live
		Biol. Rep/Treatment	Ctrl	LPS
		1	82.1	86
not statisticallly significant		2	86.5	84.6
		3	84.6	81.7
		4	81.9	90.3
		5	72.8	90.8
		6	74.3	81.5
		7	73.1	78.3
		8	65.1	81.6
		9	74.3	79.3
				69.2
		% of AM out of CD45
Ext. Data Fig. 4D		Biol. Rep/Treatment	Ctrl	LPS
		1	0.31	2.51
		2	0.25	1.73
****p-value <0.0001		3	0.27	1.21
		4	0.59	3.26
		5	0.23	3.74
		6	0.49	4.55
		7	0.41	4.81
		8	1.4	1.36												* p value= 0.018
		9	0.12	2.61												*** p value= 0.0004
				6.96
Ext. Data Fig. 4E		% of p16+PDL1+ out of AM				% of p16+PDL1+ out of CD45
		Biol. Rep/Treatment	Ctrl	LPS		Biol. Rep/Treatment	Ctrl	LPS
		1	1.19	14.1		1	0.54	6.19
AM, * p value= 0.018		2	2.02	16.1		2	0.52	7.59
CD45, *** p value= 0.0004		3	3.96	34.8		3	0.64	8.14
		4	20.7	32.4		4	0.99	8.27
		5	4.57	36.9		5	0.7	13.4
		6	17.7	13		6	0.72	11.9
		7		31.5		7		8.33
		8		20.1		8		10.2
		9		6.75		9		8.19
Ext. Data Fig. 4G		% of p16+PDL1+ out of AM				% of p16+PDL1+ out of CD45
		Biol. Rep/Treatment	LPS+IgG	LPS+anti-PD-L1ab		Biol. Rep/Treatment	LPS+IgG	LPS+anti-PD-L1ab
AM, * p value= 0.0199		1	4.6	0.5		1	8.2	2.8
CD45, *** p value= 0.0291		2	2.3	0.4		2	4.8	3.3
		3	0.8	0.9		3	4.6	3
		4	1.8	0.6		4	5.1	5.3
		5	4.5	0.6		5	6.9	4.1
Ext. Data Fig. 4H
Ext. Data Fig. 4I
Biol. Rep/Treatment	LPS+IgG	LPS+anti-PD-L1ab		Unpaired t test
1	0.860184	1.64558		P value	0.0179
2	0.884738	1.63152		P value summary	*
3	1.314	2.44356		Significantly different (P < 0.05)?	Yes
4		2.35333		One- or two-tailed P value?	Two-tailed
