# Supplementary material for: p16-dependent increase of PD-L1 stability regulates immunosurveillance of senescent cells
Source: Nat Cell Biol. 2024 Aug 5;26(8):1336–45. doi: 10.1038/s41556-024-01465-0 (PMC11321988; doi:10.1038/s41556-024-01465-0)
Supplement: Supplementary file 14 — Statistical source data. [file 41556_2024_1465_MOESM14_ESM.xlsx]

## Sheet: Ext Data 5B
Ext. Data Fig.5B
	Lymphocytes/Single Cells/live/CD45/siglecF-CD11c-/CD3/CD8 | Freq. of CD45	Lymphocytes/Single Cells/live/CD45/siglecF-CD11c-/CD3/CD8/CD8a, CD44 subset | Freq. of Parent	Lymphocytes/Single Cells/live/CD45/siglecF-CD11c-/CD3/CD8/CD25, CD8a subset | Freq. of Parent	Lymphocytes/Single Cells/live/CD45/siglecF-CD11c-/CD3/CD8/CD69, CD8a subset | Freq. of Parent	Lymphocytes/Single Cells/live/CD45/siglecF-CD11c-/CD3/CD8/ICOS, CD8a subset | Freq. of Parent	Lymphocytes/Single Cells/live/CD45/siglecF-CD11c-/CD3/CD8/PD1, CD8a subset | Freq. of Parent	Lymphocytes/Single Cells/live/CD45/siglecF-CD11c-/NK cells | Freq. of Parent	Lymphocytes/Single Cells/live/CD45/siglecF-CD11c-/NK cells/CD25, NK1.1 subset | Freq. of Parent	Lymphocytes/Single Cells/live/CD45/siglecF-CD11c-/NK cells/CD44, NK1.1 subset | Freq. of Parent	Lymphocytes/Single Cells/live/CD45/siglecF-CD11c-/NK cells/CD69, NK1.1 subset | Freq. of Parent	Lymphocytes/Single Cells/live/CD45/siglecF-CD11c-/NK cells/NK1.1, PD1 subset | Freq. of Parent
BAL Char- PDL1 Tr ageing-Y1_Unmixed.fcs	13.9 %	4.94 %	0.28 %	12.4 %	9.54 %	23.6 %	11.1 %	0.79 %	0.32 %	0.40 %	3.93 %
BAL Char-PDL1 Tr ageing-Y2_Unmixed.fcs	15.0 %	6.91 %	0.36 %	10.7 %	7.97 %	26.3 %	14.9 %	0.97 %	0.28 %	0.38 %	2.59 %
BAL Char-PDL1 Tr ageing-Y3_Unmixed.fcs	13.8 %	6.62 %	0.63 %	13.1 %	8.89 %	27.4 %	9.51 %	1.60 %	0.57 %	0.78 %	2.48 %
BAL Char-PDL1 Tr ageing-Y4_Unmixed.fcs	13.8 %	6.17 %	0.45 %	9.17 %	7.05 %	23.3 %	11.5 %	0.76 %	0.87 %	0.49 %	4.26 %
BAL Char-PDL1 Tr ageing-Y5_Unmixed.fcs	17.0 %	8.66 %	0.39 %	10.4 %	8.16 %	25.9 %	12.1 %	0.98 %	0.97 %	0.44 %	3.26 %
BAL Char-PDL1 Tr ageing-Y6_Unmixed.fcs	12.4 %	7.47 %	0.74 %	13.7 %	11.3 %	15.6 %	11.1 %	1.18 %	1.25 %	0.59 %	2.93 %
BAL Char-PDL1 Tr ageing-Y7_Unmixed.fcs							2.30 %	3.76 %	0.57 %	0.91 %	2.82 %
BAL Char-PDL1 Tr ageing-Y8_Unmixed.fcs	15.1 %	5.86 %	0.71 %	13.7 %	11.4 %	27.2 %	8.94 %	0.71 %	0.63 %	0.33 %	5.32 %
BAL Char-PDL1 Tr ageing-IgG1_Unmixed.fcs	10.4 %	26.0 %	0.74 %	12.5 %	7.24 %	35.6 %	6.46 %	0.92 %	2.96 %	0.40 %	3.50 %
BAL Char-PDL1 Tr ageing-IgG2_Unmixed.fcs	12.9 %	17.6 %	1.26 %	11.9 %	7.47 %	39.7 %	10.2 %	0.84 %	1.83 %	0.52 %	5.24 %
BAL Char-PDL1 Tr ageing-IgG3_Unmixed.fcs	7.41 %	21.9 %	1.87 %	14.2 %	10.2 %	36.2 %	3.35 %	1.54 %	2.50 %	1.36 %	2.34 %
BAL Char-PDL1 Tr ageing-IgG4_Unmixed.fcs	14.5 %	17.0 %	0.53 %	7.36 %	4.80 %	39.6 %	4.89 %	1.06 %	2.59 %	1.28 %	4.95 %
BAL Char-PDL1 Tr ageing-IgG5_Unmixed.fcs	9.54 %	21.1 %	0.94 %	9.62 %	5.65 %	43.1 %	11.4 %	1.62 %	1.24 %	1.06 %	3.89 %
BAL Char-PDL1 Tr ageing-IgG6_Unmixed.fcs	4.60 %	14.9 %	1.13 %	14.8 %	9.28 %	54.3 %	15.2 %	0.85 %	2.89 %	0.71 %	4.83 %
BAL Char-PDL1 Tr ageing-IgG7_Unmixed.fcs	9.36 %	11.7 %	0.54 %	7.81 %	3.94 %	45.0 %	10.9 %	1.33 %	2.38 %	0.85 %	3.31 %
BAL Char-PDL1 Tr ageing-PdL1_Unmixed.fcs	4.89 %	10.2 %	1.12 %	10.8 %	7.25 %	55.0 %	17.9 %	0.92 %	0.81 %	0.44 %	3.48 %
BAL Char-PDL1 Tr ageing-PDL2_Unmixed.fcs	7.73 %	12.2 %	1.27 %	16.7 %	11.4 %	46.7 %	12.5 %	1.00 %	0.66 %	0.66 %	3.56 %
BAL Char-PDL1 Tr ageing-PDL3_Unmixed.fcs	5.73 %	6.76 %	1.22 %	25.6 %	6.93 %	68.2 %	2.39 %	1.24 %	0.94 %	2.47 %	3.18 %
BAL Char-PDL1 Tr ageing-PDL4_Unmixed.fcs	28.0 %	3.63 %	0.53 %	10.6 %	5.10 %	76.3 %	7.04 %	1.10 %	0.46 %	2.47 %	6.01 %
BAL Char-PDL1 Tr ageing-PDL5_Unmixed.fcs	10.1 %	21.9 %	1.40 %	18.9 %	13.4 %	37.8 %	5.93 %	1.28 %	1.84 %	1.39 %	5.05 %
BAL Char-PDL1 Tr ageing-PDL6_Unmixed.fcs	14.2 %	21.8 %	1.13 %	11.8 %	9.20 %	49.5 %	5.83 %	1.57 %	2.21 %	0.83 %	8.04 %
BAL Char-PDL1 Tr ageing-PDL7_Unmixed.fcs	16.9 %	31.8 %	1.49 %	21.2 %	17.2 %	42.3 %	4.95 %	0.81 %	2.76 %	0.86 %	3.90 %
BAL Char-PDL1 Tr ageing-PDL8_Unmixed.fcs	12.4 %	15.1 %	1.01 %	12.7 %	8.75 %	40.1 %	9.34 %	1.21 %	1.10 %	1.32 %	5.43 %
note: sample Y7 for T cell staining looked like technical outlier therefore skipped.
NK CD44
Tukey's multiple comparisons test	Summary	Adjusted P Value
young vs. old + IgG	***	0.0001
young vs. old + PD-L1	ns	0.1081
old + IgG vs. old + PD-L1	*	0.0155
NK CD69
Tukey's multiple comparisons test	Summary	Adjusted P Value
young vs. old + IgG	ns	0.4265
young vs. old + PD-L1	*	0.0212
old + IgG vs. old + PD-L1	ns	0.2827

## Sheet: Ext Data 5C
Ext. Data Fig.5C
group of mice	IL-6	IL-17A	MCP1
Y1	0.49	0.245	1.955
Y2	8.20852	0.245	1.955
Y3	0.49	0.245	1.955
Y4	0.49	0.245	1.955
Y5	0.49	3.29508	3.29508
Y6	0.49	0.245	1.955
IgG_1_Ageing	8.36873	6.09533	22.0191
IgG_2_Ageing	53.6188	39.6828	32.1857
IgG_3_Ageing	148.421	48.4887	1.955
IgG_4_Ageing	20.6796	5.07447	1.955
IgG_5_Ageing	226.775	7.41093	189.192
IgG_6_Ageing	0.49	2.44281	81.4638
PDL1_1_Ageing	11.0347	0.245	1.955
PDL1_2_Ageing	0.49	0.784698	57.0271
PDL1_3_Ageing	0.49	0.245	1.955
PDL1_4_Ageing	0.49	0.245	1.955
PDL1_5_Ageing	0.49	1.13005	1.955
PDL1_6_Ageing	0.49	18.6022	1.955
IL-6
Tukey's multiple comparisons test	Summary	Adjusted P Value
young vs. old+IgG	ns	0.0667	A-B
young vs. old + PD-L1	ns	0.9999	A-C
old+IgG vs. old + PD-L1	ns	0.0686	B-C
IL-17
Tukey's multiple comparisons test	Summary	Adjusted P Value
young vs. old+IgG	ns	0.07	A-B
young vs. old + PD-L1	ns	0.9215	A-C
old+IgG vs. old + PD-L1	ns	0.1389	B-C

## Sheet: Ext Data 5D
Ext. Data Fig.5D			Lymphocytes/live/Cd45/siglecF-CD11c-/CD3e/CD8/CD25, CD8a subset | Freq. of Parent	Lymphocytes/live/Cd45/siglecF-CD11c-/CD3e/CD8/CD44, CD8a subset | Freq. of Parent	Lymphocytes/live/Cd45/siglecF-CD11c-/CD3e/CD8/CD69, CD8a subset | Freq. of Parent	Lymphocytes/live/Cd45/siglecF-CD11c-/CD3e/CD8/ICOS, CD8a subset | Freq. of Parent	Lymphocytes/live/Cd45/siglecF-CD11c-/CD3e/CD8/PD1, CD8a subset | Freq. of Parent
Imm Char-Chronic LPS PDL1 tr completed-naive_s6_Unmixed.fcs			4.78 %	8.64 %	0.43 %	0.26 %	0.0721
Imm Char-Chronic LPS PDL1 tr completed-naive_s7_Unmixed.fcs			6.15 %	9.95 %	0.55 %	0.34 %	5.88 %
Imm Char-Chronic LPS PDL1 tr completed-naive_s8_Unmixed.fcs			8.39 %	8.24 %	0.64 %	0.48 %	5.60 %
Imm Char-Chronic LPS PDL1 tr completed-naive_s9_Unmixed.fcs			7.31 %	9.60 %	1.22 %	0.69 %	41.1 %
Imm Char-Chronic LPS PDL1 tr completed-IgG_s6_Unmixed.fcs			11.0 %	13.5 %	2.59 %	1.12 %	19.2 %
Imm Char-Chronic LPS PDL1 tr completed-IgG_s7_Unmixed.fcs			22.5 %	49.0 %	12.8 %	5.19 %	38.9 %
Imm Char-Chronic LPS PDL1 tr completed-IgG_s8_Unmixed.fcs			16.7 %	47.4 %	12.2 %	2.97 %	49.3 %
Imm Char-Chronic LPS PDL1 tr completed-IgG_s9_Unmixed.fcs			24.5 %	41.2 %	12.4 %	4.20 %	25.9 %
Imm Char-Chronic LPS PDL1 tr completed-PDL1_s6_Unmixed.fcs			19.5 %	23.5 %	5.68 %	3.04 %	41.1 %
Imm Char-Chronic LPS PDL1 tr completed-PDL1_s7_Unmixed.fcs			17.7 %	13.4 %	5.16 %	3.60 %	27.5 %
Imm Char-Chronic LPS PDL1 tr completed-PDL1_s8_Unmixed.fcs			15.4 %	48.2 %	13.7 %	2.88 %	56.3 %
Imm Char-Chronic LPS PDL1 tr completed-PDL1_s9_Unmixed.fcs			13.3 %	39.9 %	11.8 %	3.26 %	58.5 %
Note:samples 10 and 11 (3rd batch) have problem with machine clogging and thus reading thus not reliable and thus skipped
	Lymphocytes/Single Cells/live/CD45/siglecF-CD11c-/CD3/CD8/CD8a, CD44 subset | Freq. of Parent	Lymphocytes/Single Cells/live/CD45/siglecF-CD11c-/CD3/CD8/CD25, CD8a subset | Freq. of Parent	Lymphocytes/Single Cells/live/CD45/siglecF-CD11c-/CD3/CD8/CD69, CD8a subset | Freq. of Parent	Lymphocytes/Single Cells/live/CD45/siglecF-CD11c-/CD3/CD8/ICOS, CD8a subset | Freq. of Parent	Lymphocytes/Single Cells/live/CD45/siglecF-CD11c-/CD3/CD8/PD1, CD8a subset | Freq. of Parent
BAL Char-Chronic LPS PDL1 tr-naive_2_Unmixed.fcs	7.56 %	1.97 %	4.55 %	0.66 %	21.4 %
BAL Char-Chronic LPS PDL1 tr-naive_s1_Unmixed.fcs	5.77 %	1.81 %	2.71 %	0.45 %	16.2 %
BAL Char-Chronic LPS PDL1 tr-naive_s3_Unmixed.fcs	29.4 %	1.04 %	0.59 %	0.085 %	25.3 %
BAL Char-Chronic LPS PDL1 tr-naive_s4_Unmixed.fcs	31.3 %	0.79 %	1.29 %	0.14 %	21.1 %
BAL Char-Chronic LPS PDL1 tr-naive_s5_Unmixed.fcs	34.4 %	1.70 %	3.07 %	0.12 %	22.6 %
BAL Char-Chronic LPS PDL1 tr-IgG_s1_Unmixed.fcs	6.03 %	2.58 %	34.7 %	1.89 %	29.9 %
BAL Char-Chronic LPS PDL1 tr-IgG_s2_Unmixed.fcs	7.92 %	8.95 %	31.9 %	7.80 %	17.6 %
BAL Char-Chronic LPS PDL1 tr-IgG_s3_Unmixed.fcs	57.9 %	2.13 %	11.4 %	1.38 %	24.8 %
BAL Char-Chronic LPS PDL1 tr-IgG_s4_Unmixed.fcs	61.6 %	2.54 %	13.6 %	1.24 %	35.0 %
BAL Char-Chronic LPS PDL1 tr-IgG_s5_Unmixed.fcs	36.0 %	1.09 %	6.43 %	0.15 %	31.1 %
BAL Char-Chronic LPS PDL1 tr-PDL1_s1_Unmixed.fcs	6.70 %	1.95 %	33.6 %	1.48 %	47.4 %
BAL Char-Chronic LPS PDL1 tr-PDL1_s2_Unmixed.fcs	5.28 %	3.27 %	14.7 %	0.67 %	33.1 %
BAL Char-Chronic LPS PDL1 tr-PDL1_s3_Unmixed.fcs	41.8 %	1.46 %	7.57 %	0.21 %	44.2 %
BAL Char-Chronic LPS PDL1 tr-PDL1_s4_Unmixed.fcs	59.3 %	1.93 %	15.9 %	0.82 %	65.6 %
BAL Char-Chronic LPS PDL1 tr-PDL1_s5_Unmixed.fcs	62.6 %	1.46 %	18.5 %	1.01 %	55.6 %
PD1+ cells in CD8 T cells
Tukey's multiple comparisons test	Summary	Adjusted P Value
naive vs. LPS + IgG	ns	0.0938
naive vs. LPS + PD-L1	****	<0.0001
LPS + IgG vs. LPS + PD-L1	**	0.0087

## Sheet: Ext. Data 5E
Ext. Data Fig.5E
Q48 run1 +2
CpG Analysis Results Report, Run: Israel Aspa Hsf4 n=22
			Pos. 1	Pos. 2	Pos. 3	Pos. 4
Well	Assay	Sample ID	Meth. (%)	Meth. (%)	Meth. (%)	Meth. (%)
A1	Aspa	Y1	25.97	31.82
A2	Aspa	Y2	58.9	84.43
A3	Aspa	Y3	61.37	85.6
A4	Aspa	Y4	62.04	83.11
A5	Aspa	Y5	55.93	80.63
A6	Aspa	Y6	63.13	84.58
A7	Aspa	Y7	57.05	81.79
A8	Aspa	Y8	60.98	80.01
A9	Aspa	IgG1	24.1	47.28
A10	Aspa	IgG2	19.8	39.85
A11	Aspa	IgG3	20.01	43.67
A12	Aspa	IgG5	21.13	40.03
B1	Aspa	IgG6	34.1	70.33
B2	Aspa	IgG7	18.56	44.27
B3	Aspa	PDL1	20.82	44.14
B4	Aspa	PDL2	22.88	46.01
B5	Aspa	PDL3	42.6	74.24
B6	Aspa	PDL4	21.09	53.09
B7	Aspa	PDL5	25.47	52.52
B8	Aspa	PDL6	19.5	41.41
B9	Aspa	PDL7	27.55	50.96
B10	Aspa	PDL8	20.92	47.7
B11	Aspa	NTC	-	-
B12	Hsf4 (short)	Y1	24.51	27.14	9.81	36.98
C1	Hsf4 (short)	Y2	27.74	31.8	14.79	36.99
C2	Hsf4 (short)	Y3	23.21	29.05	15.48	34.91
C3	Hsf4 (short)	Y4	28.61	29.94	16.07	36.1
C4	Hsf4 (short)	Y5	26.14	28.74	14.66	33.95
C5	Hsf4 (short)	Y6	27.88	31.94	17.16	40.22
C6	Hsf4 (short)	Y7	29.15	30.11	15.36	36.4
C7	Hsf4 (short)	Y8	28.01	29.8	13.98	35.07
C8	Hsf4 (short)	IgG1	53.97	52.8	34.9	62.98
C9	Hsf4 (short)	IgG2	50.88	52.24	31.27	63.43
C10	Hsf4 (short)	IgG3	50.81	46.73	33.26	62.8
C11	Hsf4 (short)	IgG5	50.8	51.59	29.22	61.65
C12	Hsf4 (short)	IgG6	100	59.4	60.7	71.76
D1	Hsf4 (short)	IgG7	34.03	39.96	24.54	53.31
D2	Hsf4 (short)	PDL1	47.09	50.7	31.76	62.62
D3	Hsf4 (short)	PDL2	45.87	47.55	31.71	63.62
D4	Hsf4 (short)	PDL3	45.94	49.08	29.2	57.01
D5	Hsf4 (short)	PDL4	47.16	47.06	28.98	58.18
D6	Hsf4 (short)	PDL5	44.35	51.39	28.33	58.86
D7	Hsf4 (short)	PDL6	46.68	48.81	34.24	62.36
D8	Hsf4 (short)	PDL7	48.8	51.75	32.19	62.99
D9	Hsf4 (short)	PDL8	50.77	54.62	31.54	63.94
D10	Hsf4 (short)	NTC	33.59	30.46	19.82	42.66
CpG Analysis Results Report, Run: Israel Wnt3a Prima1 n=22
				Pos. 1	Pos. 2	Pos. 3
Well	Assay	Sample ID	Note	Meth. (%)	Meth. (%)	Meth. (%)
A1	Wnt3a	Y1		60.03	71.45	71.28
A2	Wnt3a	Y2		54.86	64.07	67.99
A3	Wnt3a	Y3		58.06	67	68.11
A4	Wnt3a	Y4		56.1	65.93	71.26
A5	Wnt3a	Y5		52.69	63.21	63.93
A6	Wnt3a	Y6		61.12	68.94	73.41
A7	Wnt3a	Y7		57.56	67.33	69.15
A8	Wnt3a	Y8		58.62	66.09	69.55
A9	Wnt3a	IgG1		20.4	28.31	31.12
A10	Wnt3a	IgG2		16.27	23.55	22.61
A11	Wnt3a	IgG3		23.37	28.58	28.35
A12	Wnt3a	IgG5		14.76	18.65	20.25
B1	Wnt3a	IgG6		41.62	35.44	49.9
B2	Wnt3a	IgG7		17.2	24.68	25.27
B3	Wnt3a	PDL1		24.5	28.01	29.68
B4	Wnt3a	PDL2		20.07	27.3	25.68
B5	Wnt3a	PDL3		31.09	51.29	45.16
B6	Wnt3a	PDL4		11.99	20.89	20.9
B7	Wnt3a	PDL5		16.05	23.36	23.02
B8	Wnt3a	PDL6		19.66	25.48	27.71
B9	Wnt3a	PDL7		24.22	29.54	32.35
B10	Wnt3a	PDL8		28.41	27.9	35.52
B11	Wnt3a	NTC		-	-	-
B12	Prima1	Y1		90.66	80.91	83.95
C1	Prima1	Y2		96.51	76.79	80.78
C2	Prima1	Y3		98.04	78.62	78.45
C3	Prima1	Y4		98.12	78.05	83.55
C4	Prima1	Y5		94.58	74.21	80.26
C5	Prima1	Y6		98.46	73.16	84.9
C6	Prima1	Y7		100	77.22	81.92
C7	Prima1	Y8		95.53	77.02	82.3
C8	Prima1	IgG1		56.55	47.5	60.43
C9	Prima1	IgG2		67.73	55.69	64.49
C10	Prima1	IgG3		56.64	48.2	60.86
C11	Prima1	IgG5		57.78	55.06	64.49
C12	Prima1	IgG6		43	40.86	49.71
D1	Prima1	IgG7		56.14	49.29	57.7
D2	Prima1	PDL1		59.85	49.49	61.61
D3	Prima1	PDL2		68.28	45.79	63.29
D4	Prima1	PDL3		60.98	68.48	73.8
D5	Prima1	PDL4		35.63	38.75	49.3
D6	Prima1	PDL5		58.1	49.06	59.18
D7	Prima1	PDL6		47.35	39.34	49.23
D8	Prima1	PDL7		70.33	61.85	68.72
D9	Prima1	PDL8		67.22	51.2	60.71
D10	Prima1	NTC		-	-	-
mice group	sample ID	ng/ul	A260/A280	A260/A230	To 500 ng	Water to 45	Real ng
Young	Y1	17	1.62	1.36	30	15	510
Young	Y2	25	2.21	0.4	20	25	500
Young	Y3	30	2.14	0.48	20	25	600
Young	Y4	30	1.99	0.6	20	25	600
Young	Y5	30	1.83	0.6	20	25	600
Young	Y6	40	2.08	0.7	15	30	600
Young	Y7	38	2.01	0.62	15	30	570
Young	Y8	60	1.92	0.58	10	35	600
Old IgG treated	IgG1	30	1.93	0.76	20	25	600
Old IgG treated	IgG2	55	2.07	0.8	10	35	550
Old IgG treated	IgG3	55	2.04	0.65	10	35	550
Old IgG treated	IgG5	50	2.09	0.85	10	35	500
Old IgG treated	IgG6	48	1.98	0.95	15	30	720
Old IgG treated	IgG7	52	1.9	0.77	10	35	520
Old PDL1 treated	PDL1	80	2.1	0.95	10	35	800
Old PDL1 treated	PDL2	42	2.03	0.74	15	30	630
Old PDL1 treated	PDL3	42	1.98	0.78	15	30	630
Old PDL1 treated	PDL4	84	2.07	1.35	10	35	840
Old PDL1 treated	PDL5	47	2	1.05	15	30	705
Old PDL1 treated	PDL6	98	2.04	1.58	10	35	980
Old PDL1 treated	PDL7	30	1.95	0.66	20	25	600
Old PDL1 treated	PDL8	40	2.01	0.86	15	30	600
Notes: There is no IgG4 sample

## Sheet: Ext. Data 5E Age predictions
mice group	sample ID	Aspa pos1	Hsf4 pos3	Wnt3a pos2	Prima1 pos1	Age prediction						Model
Young	Y1	25.97	9.81	71.45	90.66	-30.1768						Intercept	167.453
Young	Y2	58.9	14.79	64.07	96.51	15.8816						Aspa pos1	1.2421
Young	Y3	61.37	15.48	67	98.04	13.3248						Hsf4 pos3	0.9824
Young	Y4	62.04	16.07	65.93	98.12	16.0107						Wnt3a pos2	-1.311
Young	Y5	55.93	14.66	63.21	94.58	16.2973						Prima1 pos1	-1.6088
Young	Y6	63.13	17.16	68.94	98.46	13.9423
Young	Y7	57.05	15.36	67.33	100	4.25514
Young	Y8	60.98	13.98	66.09	95.53	16.5979
Old IgG t.	IgG1	24.1	34.9	28.31	56.55	103.582
Old IgG t.	IgG2	19.8	31.27	23.55	67.73	82.9285
Old IgG t.	IgG3	20.01	33.26	28.58	56.64	96.3915
Old IgG t.	IgG5	21.13	29.22	18.65	57.78	104.998
Old IgG t.	IgG6	34.1	60.7	35.44	43	153.8
Old IgG t.	IgG7	18.56	24.54	24.68	56.14	91.9413
Old PDL1 t.	PDL1	20.82	31.76	28.01	59.85	91.5071
Old PDL1 t.	PDL2	22.88	31.71	27.3	68.28	81.3853
Old PDL1 t.	PDL3	42.6	29.2	51.29	60.98	83.707
Old PDL1 t.	PDL4	21.09	28.98	20.89	35.63	137.411
Old PDL1 t.	PDL5	25.47	28.33	23.36	58.1	102.825
Old PDL1 t.	PDL6	19.5	34.24	25.48	47.35	115.731
Old PDL1 t.	PDL7	27.55	32.19	29.54	70.33	81.4228
Old PDL1 t.	PDL8	20.92	31.54	27.9	67.22	79.7025
	Mean predicted ages
	Young	13.7585
	Old IgG t.	95.9682
	Old PDL1 t.	96.7114
